# Supplementary material for: Long non-coding RNA stabilizes the Y-box-binding protein 1 and regulates the epidermal growth factor receptor to promote lung carcinogenesis
Source: Oncotarget. 2016 Jun 14;7(37):59556–71. doi: 10.18632/oncotarget.10006 (PMC5312331; doi:10.18632/oncotarget.10006)
Supplement: Supplementary file 2 [file oncotarget-07-59556-s002.xlsx]

## Sheet: Tumor VS Normal_up_154
Upregulated lncRNAs in ten samples
Condition pairs: Tumor VS Normal
Fold-change cut off: 2.0
p-value cut off: 0.05
	p-value	Fold change and Regulation		Normalized Intensity																				Annotations
Seqname	p-value	FCAbsolute	Regulation	[101, Tumor_2](normalized)	[102, Normal_2](normalized)	[103, Tumor_2](normalized)	[104, Normal_2](normalized)	[105, Tumor_2](normalized)	[106, Normal_2](normalized)	[107, Tumor_2](normalized)	[108, Normal_2](normalized)	[747, Tumor_1](normalized)	[748, Normal_1](normalized)	[759, Tumor_1](normalized)	[760, Normal_1](normalized)	[790, Tumor_1](normalized)	[792, Normal_1](normalized)	[797, Tumor_1](normalized)	[799, Normal_1](normalized)	[835, Tumor_1](normalized)	[836, Normal_1](normalized)	[843, Tumor_1](normalized)	[844, Normal_1](normalized)	type	GeneSymbol	relationship	Associated_gene_name	Associated_protein_name
AF009267	0.00545773	2.0837	up	10.1625	7.4719	8.20841	7.43314	8.45303	8.56103	9.03639	7.75017	9.34997	8.13312	8.7158	7.7994	9.11445	8.24743	10.3982	7.91861	8.28169	7.92636	8.37248	8.26035	noncoding		intron sense-overlapping	2012-03-06	E3 ubiquitin-protein ligase MARCH6
NR_002803	0.0248868	2.15603	up	10.7004	7.63861	9.23387	9.17075	8.638	8.75791	9.41989	8.62533	9.02895	7.8809	10.943	9.7328	11.0784	8.26174	11.7009	9.19317	7.97361	8.66328	8.40469	8.1135	noncoding	RPL13P5	intergenic
G36544	0.0102678	2.59007	up	7.1767	5.41353	5.26922	5.03622	5.48217	5.03021	5.51935	4.8107	8.23602	5.32176	7.75195	5.45199	9.18193	5.09194	5.29475	5.05124	6.24577	5.49395	5.61364	5.34004	noncoding		natural antisense	HMGB3	high mobility group protein B3
NR_015395	0.00314538	2.19924	up	10.9984	9.30885	10.53	9.97291	10.351	10.1355	11.5437	9.57117	11.4537	9.94315	11.7645	9.6731	11.5982	9.89369	11.5606	9.73376	10.9732	11.3934	10.197	9.97471	noncoding	LOC541471	intergenic
uc001ejz.1	0.018059	2.65056	up	11.2949	9.8592	10.3139	9.55499	10.0671	10.3011	11.1597	10.3098	10.8686	8.13248	11.3776	10.6877	13.0842	9.01861	12.6387	9.00393	10.9844	11.08	9.64152	9.41989	noncoding	AF379632	intergenic
ENST00000403118	0.00068892	2.6925	up	5.90077	4.89473	5.97318	5.44378	5.32854	4.88453	6.54772	5.24572	7.02155	5.27888	7.68503	5.83825	7.02759	4.14813	7.27968	4.39702	7.37645	6.46092	5.42989	4.68902	noncoding	AC005102.1	intergenic
ENST00000514828	0.0177173	2.15459	up	12.0428	8.85419	10.8275	9.75951	10.7262	10.5309	11.8005	11.18	10.7297	9.25842	11.4719	11.2419	11.6132	10.2766	13.2379	10.1453	10.7543	11.0623	11.1559	10.9766	noncoding	AC091132.1	intergenic
uc002sva.1	0.00373907	2.95968	up	11.3814	8.20635	9.39621	8.58856	9.68369	8.93747	10.6164	9.30239	9.66875	6.86149	10.0914	9.15872	9.61481	7.30086	11.8581	8.41196	9.57519	9.23412	8.37556	8.60516	noncoding	DKFZp667P0924	intergenic
ENST00000422599	0.00235849	2.03053	up	6.41808	5.7537	6.97431	5.53074	5.38019	5.81539	7.44046	7.50128	6.76427	4.82963	7.47009	6.12121	7.12088	5.73073	6.61234	5.19038	5.98205	5.18475	7.31107	5.59739	noncoding	KRT18P4	intergenic
HIT000047909	0.0286706	2.05028	up	8.29974	6.23056	8.25892	7.29785	6.67038	7.5923	7.87473	8.41282	8.2269	7.52199	8.50428	7.60428	8.24515	6.83082	10.1222	7.2814	6.27582	6.03446	9.24082	6.5542	noncoding		intergenic
uc002ecu.2	0.0284846	3.35779	up	10.6985	8.93145	6.57575	7.1919	9.41781	7.36268	9.69569	7.48307	9.76697	6.99663	10.8484	5.92357	8.53449	4.81563	5.1259	7.17338	8.97166	6.07154	5.45034	5.66049	noncoding	IGH	intergenic
ENST00000397031	0.00544996	2.03797	up	13.8634	12.8764	14.0428	13.237	12.9655	13.4232	13.3111	13.4938	13.7369	12.942	14.363	13.0938	14.4388	12.5755	15.1697	12.9623	12.9895	12.1429	14.6939	12.5564	noncoding	KRT18P29	intergenic
AK022228	0.0245423	2.02885	up	9.21334	7.12462	9.37341	7.80906	9.08333	8.68186	10.1321	8.91396	7.8973	6.6484	10.2323	9.29104	9.60665	7.87255	10.5659	7.81578	8.20501	9.48033	8.15387	8.61905	noncoding		intergenic
ENST00000428643	6.62296e-05	2.34583	up	13.6065	12.3839	14.8048	13.01	13.6012	12.8069	13.6613	12.8315	14.4671	12.7735	14.7631	13.121	13.506	12.9566	14.7029	12.6425	13.4564	13.0042	13.774	12.5122	noncoding	RP11-216B9.7	intergenic
ENST00000428736	0.00574243	2.04162	up	10.6268	9.0684	9.75608	9.20079	9.43568	9.09908	10.1445	10.101	9.56618	9.01162	11.0589	9.92206	10.5274	9.14042	11.8418	8.78415	9.16707	8.98479	10.772	9.28704	noncoding	AC007559.1	intronic antisense	DNER	delta and Notch-like epidermal growth
ENST00000433201	0.000414404	5.34686	up	6.08643	4.24329	6.65934	5.61823	7.73219	6.06661	8.50907	6.74433	8.86516	5.40834	11.5377	6.73752	5.85543	5.00487	10.1177	5.63707	8.82863	7.39223	8.30127	5.45362	noncoding	AC104759.2	intergenic
AK024988	0.00643818	2.31588	up	7.77574	5.55261	5.90949	5.96672	7.21963	6.52385	8.25595	6.77757	7.11033	5.63812	8.30127	7.12592	7.61589	5.43779	9.35019	6.29498	7.21208	7.11133	6.35424	6.56031	noncoding		intergenic
uc003kjh.3	0.0246909	2.17207	up	8.80179	5.11016	5.75204	5.44553	5.67805	5.02958	5.45387	5.45477	5.8945	5.53987	7.13258	5.33557	5.45295	5.24647	8.73048	5.62834	5.51961	5.37546	6.18382	5.24321	noncoding	LOC645323	intergenic
ENST00000415642	0.0326209	3.40691	up	12.2526	9.88094	7.89639	8.77875	11.4101	10.2526	11.6856	10.3587	11.6278	8.90755	13.4814	7.89944	10.6234	7.43763	7.92445	9.73473	11.7363	8.00515	8.98212	8.6801	noncoding	LL22NC03-24A12.8	intergenic
ENST00000453086	0.00243588	2.13834	up	8.39873	7.11756	8.55798	7.68418	7.83096	7.44265	8.63772	7.62478	8.7971	6.77851	9.3631	8.00714	9.35552	6.53531	7.51135	6.76208	9.10681	8.60253	7.54471	7.58429	noncoding	RP5-1091N2.3	intergenic
uc003gqk.2	0.00757359	2.70494	up	6.69327	4.69136	7.33846	6.09728	6.21234	5.46658	7.33542	6.02691	5.99175	5.88225	6.3189	5.71953	6.75428	5.20676	8.99871	4.8776	5.14025	5.42227	8.65874	5.69559	noncoding	BC014938	intergenic
BX648801	0.00382458	2.47088	up	7.44825	6.46647	7.09667	6.14372	7.675	6.80373	9.19539	7.67091	7.85226	8.06114	8.86004	7.4415	9.17374	6.96593	11.1339	7.39548	8.09441	6.98576	7.31645	6.86127	noncoding		intergenic
NR_033661	0.00632245	3.90124	up	13.6491	9.45785	9.7819	9.80997	13.6002	10.7481	13.1971	10.2934	12.9692	11.258	13.1761	9.4337	10.5943	8.86535	9.51593	11.2154	12.529	9.98479	11.4603	9.76732	noncoding	IGLL5	exon sense-overlapping	IGLL5	immunoglobulin lambda-like polypeptide 5
ENST00000432358	0.0187728	2.26745	up	10.3598	6.67023	8.81053	7.85798	8.68848	8.34537	9.75385	9.03396	8.99927	7.22566	10.04	9.27404	9.80163	8.4812	10.9038	8.02258	8.50791	9.10799	8.75388	8.78944	noncoding	RP11-732M18.3	intergenic
U70031	0.0296101	3.01644	up	12.9978	9.62575	9.67395	10.1173	12.0351	9.75889	12.3376	9.82867	13.2814	10.6527	12.119	9.03576	10.4506	8.27383	8.10522	11.0368	10.6074	8.10372	9.54642	8.79261	noncoding		intergenic
BC016000	0.000972839	2.32344	up	12.8632	11.249	12.3907	11.6938	11.8758	11.8469	12.3079	11.9217	12.6425	10.439	13.6065	11.878	13.2238	11.225	12.8376	10.8873	11.8482	11.5591	13.1009	11.8347	noncoding		intergenic
ENST00000417262	3.5652e-06	3.14986	up	10.5518	8.99428	11.0106	9.29403	10.2568	8.84018	11.1093	9.13043	11.9717	9.54384	10.53	9.22175	10.7602	9.2053	11.5591	9.40805	9.34282	8.80697	10.5533	8.64793	noncoding	RP11-480I12.3	intergenic
AK095023	0.00312814	2.34948	up	8.7899	7.86491	9.016	7.17003	8.12481	7.43699	9.27404	8.19318	8.43466	7.48475	9.20898	8.53518	9.93115	7.33273	10.4121	7.32453	8.13086	7.68537	7.75973	7.73118	noncoding		intergenic
ENST00000501254	0.005917	2.03397	up	7.84353	6.21301	6.38428	5.71941	6.33355	5.08709	7.69575	6.13411	6.7395	5.92072	7.1848	6.60842	7.60826	4.54741	6.39577	5.77811	6.56095	6.4769	5.97493	5.99317	noncoding	AC078983.2	intergenic
NR_021492	0.0103232	2.03505	up	7.71711	6.77047	8.22056	6.15184	8.17577	6.09265	9.21309	7.55402	7.07126	7.35356	9.13524	7.49952	6.57457	7.27179	8.74085	7.13962	6.80388	6.7926	7.83337	6.60897	noncoding	LOC100144603	bidirectional	CHKB	choline/ethanolamine kinase
ENST00000398010	0.000845191	2.55612	up	12.9585	11.3464	13.7071	12.0645	12.2137	12.3869	12.4683	12.3538	12.8975	11.4296	14.1421	12.0409	13.4839	11.3877	13.5026	12.2194	12.1394	11.3032	14.1185	11.5596	noncoding	KRT8P14	intergenic
ENST00000392141	0.0121975	3.69848	up	10.0289	8.43169	6.45595	6.71817	7.67804	7.39313	8.38595	7.63168	11.3632	7.04918	9.98051	7.47525	12.2866	6.57042	7.5878	6.58582	10.4765	7.95214	7.19386	6.76041	noncoding	RP11-541J2.2	intergenic
uc011aio.1	0.0020694	2.29763	up	11.1357	8.40735	8.6994	9.05603	10.3841	9.15992	10.1801	8.99835	11.0183	9.49226	10.349	8.36387	9.86101	8.42378	10.1229	10.1702	9.38421	8.21253	10.0504	8.8994	noncoding	10a.872B9 (locus 10a)	intergenic
uc.455-	0.00629355	2.09015	up	9.40165	6.7719	8.21959	7.58286	8.1164	8.18333	9.34647	8.51766	9.17287	7.28074	9.7328	8.97252	9.28304	7.46292	9.50316	7.59405	8.81504	8.33194	8.14261	8.39965	noncoding	uc.455	intron sense-overlapping	RBM39	RNA-binding protein 39 isoform b
uc.455-	0.00629355	2.09015	up	9.40165	6.7719	8.21959	7.58286	8.1164	8.18333	9.34647	8.51766	9.17287	7.28074	9.7328	8.97252	9.28304	7.46292	9.50316	7.59405	8.81504	8.33194	8.14261	8.39965	noncoding	uc.455	intron sense-overlapping	RBM39	RNA-binding protein 39 isoform a
ENST00000502715	0.00898602	2.44513	up	8.19055	8.00498	9.09668	8.29435	9.51668	8.82466	9.59992	8.42828	10.655	9.47714	12.6774	8.40933	8.2296	8.46915	11.4506	9.44448	10.6745	9.34848	9.90926	8.40024	noncoding	RP11-738E22.1	intronic antisense	IGFBP7	insulin-like growth factor-binding protein 7
AF086310	0.0368267	2.5603	up	9.22877	6.87953	5.76266	5.87697	7.79563	6.6549	8.61627	7.31411	10.1247	8.81053	4.39787	7.11756	9.20491	7.20453	10.8428	7.11311	7.74766	5.60688	9.11477	6.69478	noncoding		intergenic
uc011aix.1	0.000191791	2.88598	up	18.4713	16.5811	16.4562	15.9004	18.2422	16.8471	17.9231	16.3543	18.4713	17.2746	17.9447	15.1851	17.0462	14.9904	17.9869	17.6635	18.0718	15.5284	17.2082	16.2062	noncoding	LM25	intergenic
AJ420543	0.0141472	2.12626	up	7.27825	4.57441	5.69797	3.91802	4.98772	5.64907	5.87819	5.3741	6.37344	4.97133	6.54089	5.75441	7.24904	4.67819	6.00122	4.25329	5.33116	5.33451	5.22309	5.17046	noncoding		intergenic
uc003njk.2	0.000170455	2.02955	up	6.04417	4.34931	5.56639	4.18471	5.32808	4.67046	5.79958	4.34452	5.84082	4.87315	6.06359	5.02149	5.7353	4.34302	5.94415	5.10999	5.28775	5.45096	5.91748	4.96808	noncoding	BC035101	intergenic
ENST00000421896	0.000223397	3.68803	up	7.12246	5.43508	9.46857	7.48072	6.14657	5.28197	7.72815	5.66907	8.99406	6.42196	7.85478	6.63217	9.12315	5.07116	8.06699	5.54209	8.98833	7.79671	7.38945	6.72309	noncoding	RP11-288G3.2	intergenic
ENST00000452970	0.00649484	2.0274	up	12.7862	11.8401	13.3656	12.3773	12.0181	12.4627	12.2222	12.6833	12.903	11.8939	13.3506	12.0193	13.2656	11.6194	14.3056	12.0006	11.9928	11.1496	13.691	11.6581	noncoding	RP11-441F11.1	intergenic
uc003fbc.2	0.00102359	3.37661	up	6.44402	4.69583	6.81907	5.15035	6.45286	4.47253	7.28013	5.36028	7.32138	5.31826	8.5337	5.43651	4.47441	5.25554	9.20803	6.29159	5.21962	4.80503	7.34931	4.76086	noncoding	AK311218	intergenic
BC084562	0.0071074	2.0972	up	8.19986	7.20092	10.4258	7.25971	7.60739	7.5709	7.54017	6.57304	9.40212	8.08464	6.71116	6.75401	8.65248	7.61166	9.10848	7.10495	6.93317	5.85257	7.34509	7.22868	noncoding		natural antisense	BCAR3	breast cancer anti-estrogen resistance protein
ENST00000454651	0.00119472	2.20975	up	5.58679	4.53376	6.96202	4.89277	5.31043	4.6578	6.10679	5.01473	5.8158	5.55454	7.47438	5.72939	6.68653	4.79076	6.70688	5.14926	5.06916	5.45105	6.65182	5.15769	noncoding	RP11-134G8.7	natural antisense	CSRP1	cysteine and glycine-rich protein 1 isoform 1
ENST00000454651	0.00119472	2.20975	up	5.58679	4.53376	6.96202	4.89277	5.31043	4.6578	6.10679	5.01473	5.8158	5.55454	7.47438	5.72939	6.68653	4.79076	6.70688	5.14926	5.06916	5.45105	6.65182	5.15769	noncoding	RP11-134G8.7	bidirectional	CSRP1	cysteine and glycine-rich protein 1 isoform 1
ENST00000454651	0.00119472	2.20975	up	5.58679	4.53376	6.96202	4.89277	5.31043	4.6578	6.10679	5.01473	5.8158	5.55454	7.47438	5.72939	6.68653	4.79076	6.70688	5.14926	5.06916	5.45105	6.65182	5.15769	noncoding	RP11-134G8.7	natural antisense	CSRP1	cysteine and glycine-rich protein 1 isoform 3
AK123756	0.00538296	2.66615	up	8.34989	5.4265	7.95653	5.0757	7.69197	7.32371	8.91562	7.87473	7.14965	5.64473	8.47035	7.93714	8.19521	6.15001	9.62304	6.69159	7.31712	7.67533	7.23676	6.95913	noncoding		intergenic
AK055647	0.0215271	5.0171	up	10.2001	4.96222	8.93571	4.30037	7.86009	5.24039	8.69188	4.27577	5.2392	5.72721	5.8267	5.12905	4.55681	5.38035	6.36829	5.5911	5.39924	5.53122	11.5191	5.19093	noncoding		intergenic
ENST00000425245	0.0136256	2.02987	up	12.0511	10.9807	12.7072	11.6154	10.9153	11.862	11.4976	12.0625	12.2988	11.0006	12.6833	11.3882	12.2716	10.9118	13.695	11.1218	11.2333	10.2038	12.9338	10.9265	noncoding	KRT18P12	intronic antisense	PTPN14	tyrosine-protein phosphatase non-receptor type
ENST00000399580	0.00078752	2.02003	up	9.89284	8.97627	10.1891	9.21562	9.6605	9.33072	10.3376	9.71613	10.4971	8.38489	10.817	9.51745	10.4167	8.88058	10.5265	8.8739	8.92117	8.95316	10.2905	9.55658	noncoding	RP11-62C22.1	intergenic
AK021803	0.00579235	2.59091	up	6.98715	4.88495	5.57488	4.83637	6.95735	4.6066	8.22313	5.44231	6.04098	5.06828	7.22787	5.85761	6.69899	4.68688	7.81797	5.35575	6.62312	7.52779	5.75274	5.90305	noncoding		exon sense-overlapping	EBF1	transcription factor COE1
ENST00000421567	0.00824707	2.02088	up	7.0326	6.317	5.63707	6.54676	6.84136	6.20004	8.08876	6.92607	6.59078	5.29768	7.38339	6.32551	8.06686	5.55671	6.57493	5.28542	6.79168	6.53253	7.53092	5.40078	noncoding	AC112229.1	intergenic
AK297077	0.0142319	2.33773	up	9.43497	7.31882	7.71202	8.31662	8.79128	7.64309	9.85084	8.55595	8.67627	4.93446	10.3987	8.95187	8.30744	7.36572	8.90435	6.94823	9.91952	9.09093	7.75437	8.37304	noncoding	lincRNA-FYB	exon sense-overlapping	FYB	FYN-binding protein isoform 2
AK297077	0.0142319	2.33773	up	9.43497	7.31882	7.71202	8.31662	8.79128	7.64309	9.85084	8.55595	8.67627	4.93446	10.3987	8.95187	8.30744	7.36572	8.90435	6.94823	9.91952	9.09093	7.75437	8.37304	noncoding	lincRNA-FYB	exon sense-overlapping	FYB	FYN-binding protein isoform 1
ENST00000451977	0.000157368	2.00891	up	7.4295	6.20889	6.64745	5.90109	7.49693	6.16956	6.77649	5.60139	9.02378	6.94505	7.30282	6.26775	6.61574	6.47701	7.43563	6.59732	6.55268	5.97268	6.88978	5.96589	noncoding	AC010984.4	intergenic
ENST00000344851	0.00252231	2.24321	up	9.22045	8.21799	8.80437	8.20942	9.46463	8.6078	10.2349	9.04422	8.64715	6.93396	9.5335	8.59653	8.96382	6.89454	10.2927	7.30896	8.91396	9.04636	8.62533	8.18548	noncoding	RP1-274L14.2	intergenic
AK002107	0.02508	2.68433	up	6.69867	6.49908	11.4388	6.04712	6.14884	5.69786	7.67762	5.78596	10.3987	7.1286	6.40564	5.91492	6.34413	5.55491	6.50651	6.24417	6.59754	5.73971	6.43023	5.78874	noncoding		exon sense-overlapping	RAB3B	ras-related protein Rab-3B
ENST00000425785	0.00862789	2.58011	up	10.6414	8.41887	9.03262	8.23041	9.37498	8.71831	10.2001	8.9711	7.61589	6.55465	9.74201	8.82583	10.8794	7.24124	10.7016	7.3912	8.87719	9.13766	8.48086	8.38245	noncoding	RP11-145D11.2	intronic antisense	DPYD	dihydropyrimidine dehydrogenase [NADP+] isoform
uc003voy.2	0.00344475	3.04989	up	8.17197	7.88254	7.93186	7.04733	8.03448	7.43383	8.52728	7.21049	11.6132	8.28818	10.5051	7.31192	10.6047	7.39693	9.84954	7.45078	7.36155	7.31729	8.0784	7.25119	noncoding	BC035417	exon sense-overlapping	LOC100287482	hypothetical protein LOC100287482
ENST00000431167	0.00996756	2.26188	up	7.47468	7.78666	6.96215	7.14025	9.14334	7.11057	9.50333	7.50574	8.47844	7.35862	9.20191	7.77628	7.45406	6.98566	10.7797	7.24856	8.79561	8.02922	8.15933	7.23571	noncoding	AF015726.1	intergenic
AK128410	0.00117861	6.48608	up	9.37372	5.31067	6.09335	6.55768	10.6618	6.29077	11.3067	6.70766	7.49417	6.35155	9.50942	5.46749	5.44039	5.22517	8.92745	6.62453	9.89095	6.07752	8.4966	5.60803	noncoding		intergenic
ENST00000440936	0.000611553	3.02808	up	14.0436	11.2839	13.3842	11.8445	12.8663	12.1838	13.5392	12.5789	13.1072	10.8657	13.7282	11.9031	13.7134	11.1187	14.2115	11.5292	12.5622	12.6326	12.903	12.1346	noncoding	AC103796.1	intergenic
ENST00000416843	0.0142959	2.01732	up	14.2554	11.2123	11.4768	11.3575	12.4968	11.6949	11.5796	10.9705	14.2537	11.7278	11.7839	10.3151	10.9096	10.8089	11.7671	11.9507	11.494	10.4521	11.319	10.7215	noncoding	AC006987.5	intergenic
ENST00000422823	0.00146322	2.3544	up	8.71803	7.70686	8.53706	7.80596	7.79852	7.33122	8.68712	7.93554	7.9382	7.01862	8.27742	7.7636	9.98922	7.16955	9.2682	6.76478	8.50985	7.84981	9.29445	7.31853	noncoding	RP11-416N13.1	intergenic
U76681	0.00699746	2.71202	up	12.0282	10.069	8.84547	8.54523	10.4962	9.87297	10.3794	9.37745	11.9257	9.03396	11.1898	7.69425	10.3841	8.07493	8.47177	8.87816	11.4308	9.24873	8.41353	8.37664	noncoding		intergenic
uc001uzl.2	0.000108781	2.7401	up	9.91917	7.91693	8.31989	7.71675	10.3581	8.62556	9.00066	7.65544	11.9968	9.29053	9.70553	7.65617	9.86465	8.24207	10.0175	8.81341	8.88437	8.34154	8.90786	8.17388	noncoding	BC025370	intergenic
ENST00000392131	0.00739787	2.22747	up	9.73376	8.20169	10.764	8.98756	8.55408	9.26194	9.04076	9.17837	9.14391	7.13885	10.5411	8.90593	9.77547	7.64126	8.52999	8.35804	8.49461	7.7162	10.3676	8.00139	noncoding	AC079305.6	intergenic
ENST00000462572	0.00383864	2.16405	up	8.81995	7.88267	8.76126	8.06568	8.38595	7.51754	9.60897	8.83745	8.40338	7.7596	9.16229	8.23049	7.83412	7.04974	10.7357	7.29647	7.94151	7.72134	9.23801	7.39282	noncoding	RP11-307I2.2	intergenic
ENST00000412472	0.00230173	2.86364	up	14.9871	12.4051	12.2217	11.7848	14.6674	12.6843	13.9752	11.9225	14.3769	12.4885	13.8007	11.5585	12.4859	11.4777	12.2784	13.1184	13.744	10.7947	12.6396	11.7639	noncoding	CTA-246H3.7	intergenic
NR_024334	0.00443933	2.32499	up	7.26553	5.76928	7.83755	5.62266	7.00196	5.41333	8.3527	6.61028	5.81658	5.53183	7.73594	7.03623	5.4934	6.15285	9.02007	6.28646	5.67054	5.30089	7.26146	5.55968	noncoding	LOC645431	natural antisense	FUT8	alpha-(1,6)-fucosyltransferase isoform b
NR_024334	0.00443933	2.32499	up	7.26553	5.76928	7.83755	5.62266	7.00196	5.41333	8.3527	6.61028	5.81658	5.53183	7.73594	7.03623	5.4934	6.15285	9.02007	6.28646	5.67054	5.30089	7.26146	5.55968	noncoding	LOC645431	natural antisense	FUT8	alpha-(1,6)-fucosyltransferase isoform a
NR_024334	0.00443933	2.32499	up	7.26553	5.76928	7.83755	5.62266	7.00196	5.41333	8.3527	6.61028	5.81658	5.53183	7.73594	7.03623	5.4934	6.15285	9.02007	6.28646	5.67054	5.30089	7.26146	5.55968	noncoding	LOC645431	natural antisense	FUT8	alpha-(1,6)-fucosyltransferase isoform a
CR595169	0.00800484	2.06665	up	8.03932	7.51862	8.22575	7.93492	8.49334	7.88711	9.38559	8.3409	8.9771	6.32551	8.86691	6.70541	8.52769	6.6111	7.37359	6.36363	8.20274	7.25716	6.80585	7.48057	noncoding		intergenic
ENST00000458624	0.000117517	2.85579	up	9.73716	9.34126	12.5022	9.93197	10.5681	9.18878	11.3829	9.90028	12.5235	10.3086	11.5979	9.95376	11.3975	9.79591	11.6003	9.56242	8.99835	8.81231	10.5322	8.90565	noncoding	AC007009.1	bidirectional	ICA1	islet cell autoantigen 1
ENST00000458624	0.000117517	2.85579	up	9.73716	9.34126	12.5022	9.93197	10.5681	9.18878	11.3829	9.90028	12.5235	10.3086	11.5979	9.95376	11.3975	9.79591	11.6003	9.56242	8.99835	8.81231	10.5322	8.90565	noncoding	AC007009.1	intronic antisense	ICA1	islet cell autoantigen 1
ENST00000458624	0.000117517	2.85579	up	9.73716	9.34126	12.5022	9.93197	10.5681	9.18878	11.3829	9.90028	12.5235	10.3086	11.5979	9.95376	11.3975	9.79591	11.6003	9.56242	8.99835	8.81231	10.5322	8.90565	noncoding	AC007009.1	bidirectional	ICA1	islet cell autoantigen 1
uc001ekp.3	0.0137635	2.78699	up	11.4337	9.72634	10.5075	9.72077	10.2069	10.394	11.2911	10.4908	10.8125	7.95674	11.377	10.2219	13.0517	9.107	12.7823	9.07637	11.1712	11.0986	9.61992	9.67434	noncoding	AL050141	intergenic
uc010wkm.1	0.0125423	2.48346	up	11.9795	8.22905	10.8175	9.53434	10.439	10.2963	11.5524	10.7168	10.6448	8.77181	10.9989	10.2349	11.3782	9.48322	12.8365	9.82968	10.5028	10.8022	10.7348	10.8625	noncoding	CR624169	intergenic
BX952962	0.00234919	2.41132	up	8.68186	7.80018	8.35394	8.01916	8.32255	6.81687	9.32635	7.67777	8.13783	6.55747	9.60434	6.75631	8.83332	6.51043	8.97136	7.39805	8.43522	8.28305	7.82083	7.9701	noncoding	lincRNA-OBFC2A-2	intergenic
ENST00000404956	0.00278019	2.2046	up	14.7306	13.634	14.8652	14.0436	13.927	14.2403	14.0075	14.0459	14.5475	13.756	15.0677	13.0387	15.3203	13.225	15.7291	13.6383	13.7674	12.8834	15.2987	13.3506	noncoding	AL121652.3	intergenic
ENST00000377415	0.0179675	2.31581	up	12.4727	10.0539	9.9139	9.76134	11.2699	10.3316	10.8804	9.6086	12.1485	9.77317	11.4141	8.81135	9.98051	8.25171	8.56333	10.2011	10.9594	8.96048	9.09881	8.83305	noncoding	RP11-460E7.1	intergenic
uc002ecl.3	0.00164224	2.75121	up	8.41009	4.88713	7.44719	5.99858	6.50888	5.76896	7.51259	6.13639	5.83355	4.90606	6.15985	6.02113	7.08473	5.23228	8.31827	5.56034	6.42419	6.02113	7.15187	5.71856	noncoding	C16orf67	intergenic
AK097151	0.00114339	2.29175	up	8.46668	6.64912	6.98954	6.48733	7.32453	6.06127	8.71015	7.05333	8.58455	6.82627	8.16861	7.15882	8.94669	6.79064	8.16435	6.29534	8.01145	7.92005	7.47379	7.63366	noncoding		intergenic
ENST00000313598	0.00315791	2.01972	up	7.38075	6.46865	7.32148	6.90539	6.99304	6.76164	7.2314	6.80195	8.37016	6.75417	7.22566	6.49371	9.40349	7.35255	9.93923	7.32148	7.62837	7.00829	7.84534	7.32952	noncoding	FAM172B	intergenic
ENST00000499895	0.00157656	2.01922	up	8.00738	6.10047	5.70936	5.22215	7.34821	6.68071	8.76347	7.0351	6.4478	6.80676	8.08876	6.80373	6.61729	5.87891	8.19769	6.97485	7.6373	5.78539	6.36714	5.7584	noncoding	AC127024.1	intergenic
ENST00000326237	0.00791373	2.02421	up	7.8973	6.89679	7.26518	7.00315	7.69495	6.95375	8.47089	6.65316	7.76199	7.84296	8.59492	7.10743	7.70906	6.8021	10.3053	7.19247	7.71508	7.66483	7.68925	6.81365	noncoding	AC034193.5	bidirectional	TMEM111	transmembrane protein 111
ENST00000392293	0.018167	2.11324	up	8.29911	7.89805	8.63676	7.62959	7.77154	8.16092	8.82813	8.55813	8.45844	6.41295	9.46501	7.61473	9.16944	5.79521	6.69467	7.05302	7.85165	7.00559	8.65508	6.90705	noncoding	RP6-227L5.2	intergenic
AK097728	0.006402	2.54885	up	10.9774	8.16761	10.5819	9.50284	10.4202	9.95788	11.4091	10.435	10.7069	8.42537	11.7111	9.67497	11.5377	9.71654	12.3839	9.53069	10.4988	10.8507	10.0499	10.5167	noncoding	lincRNA-PRLHR-1	exon sense-overlapping	C10orf46	chromosome 10 open reading frame 46
NR_033393	0.0466654	2.04579	up	8.25116	7.22044	8.02299	7.1929	7.14202	7.78773	8.22868	7.85478	8.09775	5.70818	8.61924	7.69799	9.32564	6.62453	10.1032	6.62907	7.52063	7.55936	6.70457	7.41434	noncoding	TROVE2	exon sense-overlapping	TROVE2	60 kDa SS-A/Ro ribonucleoprotein isoform 1
NR_033393	0.0466654	2.04579	up	8.25116	7.22044	8.02299	7.1929	7.14202	7.78773	8.22868	7.85478	8.09775	5.70818	8.61924	7.69799	9.32564	6.62453	10.1032	6.62907	7.52063	7.55936	6.70457	7.41434	noncoding	TROVE2	bidirectional	UCHL5	ubiquitin carboxyl-terminal hydrolase isozyme L5
NR_033393	0.0466654	2.04579	up	8.25116	7.22044	8.02299	7.1929	7.14202	7.78773	8.22868	7.85478	8.09775	5.70818	8.61924	7.69799	9.32564	6.62453	10.1032	6.62907	7.52063	7.55936	6.70457	7.41434	noncoding	TROVE2	exon sense-overlapping	TROVE2	60 kDa SS-A/Ro ribonucleoprotein isoform 2
NR_033393	0.0466654	2.04579	up	8.25116	7.22044	8.02299	7.1929	7.14202	7.78773	8.22868	7.85478	8.09775	5.70818	8.61924	7.69799	9.32564	6.62453	10.1032	6.62907	7.52063	7.55936	6.70457	7.41434	noncoding	TROVE2	exon sense-overlapping	TROVE2	60 kDa SS-A/Ro ribonucleoprotein isoform 3
NR_033393	0.0466654	2.04579	up	8.25116	7.22044	8.02299	7.1929	7.14202	7.78773	8.22868	7.85478	8.09775	5.70818	8.61924	7.69799	9.32564	6.62453	10.1032	6.62907	7.52063	7.55936	6.70457	7.41434	noncoding	TROVE2	bidirectional	UCHL5	ubiquitin carboxyl-terminal hydrolase isozyme L5
NR_033393	0.0466654	2.04579	up	8.25116	7.22044	8.02299	7.1929	7.14202	7.78773	8.22868	7.85478	8.09775	5.70818	8.61924	7.69799	9.32564	6.62453	10.1032	6.62907	7.52063	7.55936	6.70457	7.41434	noncoding	TROVE2	exon sense-overlapping	TROVE2	60 kDa SS-A/Ro ribonucleoprotein isoform 2
NR_033393	0.0466654	2.04579	up	8.25116	7.22044	8.02299	7.1929	7.14202	7.78773	8.22868	7.85478	8.09775	5.70818	8.61924	7.69799	9.32564	6.62453	10.1032	6.62907	7.52063	7.55936	6.70457	7.41434	noncoding	TROVE2	bidirectional	UCHL5	ubiquitin carboxyl-terminal hydrolase isozyme L5
NR_033393	0.0466654	2.04579	up	8.25116	7.22044	8.02299	7.1929	7.14202	7.78773	8.22868	7.85478	8.09775	5.70818	8.61924	7.69799	9.32564	6.62453	10.1032	6.62907	7.52063	7.55936	6.70457	7.41434	noncoding	TROVE2	bidirectional	UCHL5	ubiquitin carboxyl-terminal hydrolase isozyme L5
NR_033393	0.0466654	2.04579	up	8.25116	7.22044	8.02299	7.1929	7.14202	7.78773	8.22868	7.85478	8.09775	5.70818	8.61924	7.69799	9.32564	6.62453	10.1032	6.62907	7.52063	7.55936	6.70457	7.41434	noncoding	TROVE2	exon sense-overlapping	TROVE2	60 kDa SS-A/Ro ribonucleoprotein isoform 4
ENST00000510337	0.00436847	2.12975	up	14.0737	13.2261	14.4816	13.6622	13.3539	13.7975	13.4221	13.6158	14.2143	13.1534	14.7167	12.5847	14.6606	12.9251	15.3795	13.2613	13.3506	12.4833	14.9289	12.9655	noncoding	KRT18P16	intergenic
S70517	0.0148589	2.20964	up	7.83337	7.50765	6.85751	6.63356	6.87185	6.56496	7.59347	6.84945	11.97	8.40677	7.66923	7.18598	9.52037	7.11769	8.72137	7.29598	6.38813	6.56108	9.12366	6.98775	noncoding		exon sense-overlapping	CEL	bile salt-activated lipase precursor
uc003vkf.1	0.000381519	12.2488	up	10.4838	5.09918	10.6338	5.14934	5.5482	5.16674	8.31846	5.21903	6.26174	5.89464	10.0977	5.40651	10.0693	5.41652	11.1531	5.48926	6.89723	5.14499	11.0935	6.42493	noncoding	AK057037	intergenic
ENST00000439811	0.00178336	2.30121	up	11.515	10.1948	12.1002	11.0679	10.798	11.0079	11.6806	11.6711	11.6469	10.7783	12.5306	10.7385	12.0807	10.402	13.1635	10.798	10.6527	9.77925	12.6402	10.3469	noncoding	RP11-506B6.2	intergenic
NR_015424	9.29649e-06	3.13818	up	10.464	8.35084	7.70338	7.15408	10.2038	8.27844	10.6807	8.32848	10.8256	9.54277	9.54758	7.29677	7.4164	6.41899	10.6871	9.09183	8.60095	6.60175	8.60732	7.17363	noncoding	FLJ40330	intergenic
ENST00000504966	0.0036719	2.10034	up	13.2623	12.195	13.6207	12.6916	12.38	12.7233	12.8427	13.0707	13.3656	12.4017	13.8188	12.5114	13.9186	12.1924	14.7468	12.5177	12.6011	11.7273	14.2845	12.104	noncoding	KRT18P51	intergenic
ENST00000428055	1.71155e-05	3.59877	up	7.79655	5.13942	5.31568	4.54167	7.09183	5.16777	7.90588	5.66082	8.32089	5.3155	7.17152	5.45477	6.11345	4.47195	6.67146	5.88239	7.23228	5.30426	6.49208	4.69803	noncoding	AC103563.2	intergenic
uc001vvq.1	0.0173349	2.00821	up	9.43461	8.28933	7.69197	7.91178	7.71385	7.1646	9.33554	8.16283	8.0279	6.51787	8.11734	8.05071	7.25119	7.8163	9.49087	7.18496	9.21309	8.04333	10.1729	7.24841	noncoding	BC016035	intergenic
ENST00000392566	0.000997155	2.1227	up	8.96354	8.62028	10.3158	8.56276	8.64536	8.06497	9.75785	9.37084	9.6951	8.65401	10.5084	9.70671	10.556	9.49831	11.734	8.98833	9.91845	9.0169	10.2192	8.97166	noncoding	AC073465.1	intergenic
uc001yrs.2	0.000456517	2.48061	up	18.7091	16.2602	17.112	16.3083	18.3869	17.2746	18.0066	16.7461	18.3244	17.9447	17.2611	15.6957	17.6055	15.464	18.4399	18.2422	17.9447	15.7291	17.8635	16.8819	noncoding	IGH@	intergenic
NR_026761	0.000233065	3.3892	up	9.45369	7.20715	9.29339	7.10997	7.74577	6.98385	8.94984	7.39374	7.7643	6.69992	9.90643	7.37713	8.71889	6.52346	10.1767	6.7787	7.97514	7.82711	8.23536	6.70906	noncoding	C1orf97	intergenic
HIT000299580	0.0347413	2.02762	up	13.7937	11.449	10.778	11.3689	12.721	11.6143	12.4051	10.9844	13.9111	11.2378	11.9225	9.90998	12.6922	10.9419	11.1578	12.4968	12.38	11.7633	11.5229	11.3198	noncoding		intergenic
AB063656	0.0124827	2.07054	up	11.5024	9.56469	8.8081	8.44725	10.089	9.59581	9.80527	9.27519	11.0312	9.15302	10.9807	8.19894	10.5103	8.65092	8.86304	9.56783	10.9542	9.67497	8.70075	8.61627	noncoding		intergenic
ENST00000427733	0.00252751	2.13623	up	13.1843	11.9666	13.6432	12.7065	12.4408	12.8886	12.8098	12.8277	13.0228	12.191	13.7247	12.2412	13.5403	11.9088	14.4329	12.195	12.3306	11.2585	13.9374	11.9324	noncoding	KRT18P27	intergenic
NR_015449	0.00495115	2.27585	up	8.49461	7.50422	8.19582	7.24083	8.18451	7.49218	9.22135	8.0249	8.36084	6.82373	9.18097	7.94019	9.26459	7.71243	10.5038	6.89302	7.853	8.11872	8.00322	7.64839	noncoding	RNF216L	intergenic
ENST00000512617	0.000801832	3.31594	up	8.62209	4.87488	7.09146	5.37821	6.21007	6.17304	7.64215	5.91734	8.70716	5.87149	7.06009	5.80762	8.36805	5.68383	7.27782	5.89859	6.41071	5.91083	7.00912	5.5887	noncoding	PVT1	intergenic
uc010oxw.1	0.0233916	2.50234	up	11.7973	10.4866	11.0244	10.157	10.5935	10.9252	11.3859	10.6419	11.4141	8.46107	11.496	10.9448	13.2773	9.59992	13.1886	9.58338	11.6283	11.5691	9.95655	10.1603	noncoding	AF161426	intergenic
BC037793	0.01403	2.51251	up	8.10412	5.57823	5.44655	6.54757	7.60579	6.62522	8.82985	7.2885	7.77725	5.93245	8.68312	7.61766	8.25171	4.97526	9.26063	6.40871	7.02195	7.36519	7.96857	7.31944	noncoding		exon sense-overlapping	ZNF664	zinc finger protein 664
BC037793	0.01403	2.51251	up	8.10412	5.57823	5.44655	6.54757	7.60579	6.62522	8.82985	7.2885	7.77725	5.93245	8.68312	7.61766	8.25171	4.97526	9.26063	6.40871	7.02195	7.36519	7.96857	7.31944	noncoding		bidirectional	CCDC92	coiled-coil domain-containing protein 92
BC037793	0.01403	2.51251	up	8.10412	5.57823	5.44655	6.54757	7.60579	6.62522	8.82985	7.2885	7.77725	5.93245	8.68312	7.61766	8.25171	4.97526	9.26063	6.40871	7.02195	7.36519	7.96857	7.31944	noncoding		exon sense-overlapping	ZNF664-FAM101A	hypothetical protein LOC100533183
BC037793	0.01403	2.51251	up	8.10412	5.57823	5.44655	6.54757	7.60579	6.62522	8.82985	7.2885	7.77725	5.93245	8.68312	7.61766	8.25171	4.97526	9.26063	6.40871	7.02195	7.36519	7.96857	7.31944	noncoding		exon sense-overlapping	ZNF664	zinc finger protein 664
ENST00000432816	0.00638074	2.01864	up	12.4956	11.4971	13.1258	12.1503	11.6452	12.3115	12.2066	12.5357	12.7241	11.6759	13.1272	11.8533	13.0309	11.4512	14.0614	11.7683	11.9622	10.8787	13.4272	11.5504	noncoding	RP11-163B6.2	intergenic
ENST00000427083	0.00909811	2.13052	up	8.13935	7.11311	8.66466	7.71801	7.45441	7.67434	7.63181	8.21597	8.30908	7.41111	8.9469	7.46186	8.553	7.14637	10.0195	7.33712	7.24218	6.5604	9.37745	6.78802	noncoding	KRT18P49	intergenic
ENST00000392722	0.000114363	2.03222	up	9.80053	8.6113	9.85084	7.8926	8.91724	8.36387	9.58886	8.70884	8.19229	6.93237	9.61804	8.7962	9.14245	7.81881	8.41634	6.99382	9.19066	8.72685	8.64733	8.28933	noncoding	RP3-514P16.1	intergenic
ENST00000434763	0.00326884	2.15139	up	10.3278	9.79805	10.756	9.68014	9.67702	9.88429	9.99189	9.89761	10.656	9.07851	11.2969	9.53586	11.4162	8.74924	10.3118	9.42417	10.0523	9.2957	11.0358	9.12549	noncoding	RP11-66N11.5	intergenic
uc.407+	0.00279325	2.58304	up	8.89098	5.58479	7.07789	6.2043	7.47438	6.70291	8.73171	6.79593	6.74714	6.04695	8.35162	7.30699	8.57224	6.17408	8.79393	6.45357	7.1654	7.10947	7.19331	6.92895	noncoding	uc.407	exon sense-overlapping	NFAT5	nuclear factor of activated T-cells 5 isoform c
uc.407+	0.00279325	2.58304	up	8.89098	5.58479	7.07789	6.2043	7.47438	6.70291	8.73171	6.79593	6.74714	6.04695	8.35162	7.30699	8.57224	6.17408	8.79393	6.45357	7.1654	7.10947	7.19331	6.92895	noncoding	uc.407	exon sense-overlapping	NFAT5	nuclear factor of activated T-cells 5 isoform a
uc.407+	0.00279325	2.58304	up	8.89098	5.58479	7.07789	6.2043	7.47438	6.70291	8.73171	6.79593	6.74714	6.04695	8.35162	7.30699	8.57224	6.17408	8.79393	6.45357	7.1654	7.10947	7.19331	6.92895	noncoding	uc.407	exon sense-overlapping	NFAT5	nuclear factor of activated T-cells 5 isoform a
uc.407+	0.00279325	2.58304	up	8.89098	5.58479	7.07789	6.2043	7.47438	6.70291	8.73171	6.79593	6.74714	6.04695	8.35162	7.30699	8.57224	6.17408	8.79393	6.45357	7.1654	7.10947	7.19331	6.92895	noncoding	uc.407	exon sense-overlapping	NFAT5	nuclear factor of activated T-cells 5 isoform b
uc.407+	0.00279325	2.58304	up	8.89098	5.58479	7.07789	6.2043	7.47438	6.70291	8.73171	6.79593	6.74714	6.04695	8.35162	7.30699	8.57224	6.17408	8.79393	6.45357	7.1654	7.10947	7.19331	6.92895	noncoding	uc.407	exon sense-overlapping	NFAT5	nuclear factor of activated T-cells 5 isoform d
ENST00000416221	0.00783178	2.86842	up	8.17351	7.83802	9.70021	8.44862	7.81664	7.14597	8.92804	8.21364	11.1969	6.80107	8.82466	8.34235	10.1785	8.20037	10.9304	7.39103	8.8147	8.5104	9.5341	8.0036	noncoding	RP11-295G20.2	bidirectional	TSNAX	translin-associated protein X
AK055670	0.00142725	2.04927	up	10.5084	8.30814	9.21684	8.42702	9.85509	8.51206	10.871	9.21309	9.7819	10.1111	10.0147	9.49691	9.48445	8.54045	11.1828	10.2073	9.75917	8.06638	9.56433	9.00515	noncoding		intron sense-overlapping	SLC39A10	zinc transporter ZIP10 precursor
AK055670	0.00142725	2.04927	up	10.5084	8.30814	9.21684	8.42702	9.85509	8.51206	10.871	9.21309	9.7819	10.1111	10.0147	9.49691	9.48445	8.54045	11.1828	10.2073	9.75917	8.06638	9.56433	9.00515	noncoding		intron sense-overlapping	SLC39A10	zinc transporter ZIP10 precursor
ENST00000417884	0.000415729	5.28616	up	9.40251	5.94285	6.47443	5.89603	7.44915	5.65325	8.12271	6.62745	8.26155	6.4714	11.9405	6.92575	9.17254	6.84349	10.7082	6.41663	7.43199	5.88833	7.95598	6.23213	noncoding	RP3-340N1.2	intergenic
BG219312	0.00220979	2.3986	up	7.49542	6.36685	8.16818	6.60974	7.70246	5.68857	8.57892	6.78632	7.37825	7.46903	7.10136	6.94895	7.24235	6.43155	8.62816	6.9736	6.13941	5.57665	9.17913	6.14044	noncoding	lincRNA-SOCS5-1	intergenic
uc002stj.1	0.0370334	2.72047	up	17.2704	14.7483	13.8419	14.605	16.9629	15.0193	16.3418	14.5524	17.3176	15.9897	16.7001	13.4264	15.7888	12.6892	13.5946	16.2377	16.3083	13.4519	14.9893	13.9575	noncoding	Ig[kappa]	intergenic
AK123661	0.00815969	2.96188	up	10.5388	6.431	9.09063	6.72493	7.47653	6.71537	8.49553	6.64093	6.77288	6.4164	9.48322	6.73094	7.04018	6.85329	9.95376	6.84587	6.85415	6.76845	6.89175	6.80516	noncoding		natural antisense	GLB1L3	beta-galactosidase-1-like protein 3
ENST00000433260	0.0286321	2.81427	up	9.80565	8.45915	7.03045	7.5709	7.8253	7.75796	8.44945	7.68618	11.1503	7.35845	9.82414	7.402	12.2614	7.19321	7.39361	7.36187	10.1177	8.31689	7.56417	7.38801	noncoding	RP11-84P7.1	intergenic
ENST00000510581	0.0144119	2.39853	up	11.4218	7.97855	10.4755	9.11412	9.86028	9.63921	10.9606	10.2955	10.1068	8.24358	10.6187	10.424	10.9221	9.13337	12.4956	9.24141	10.0147	10.3301	10.4734	10.3282	noncoding	AC138645.1	natural antisense	LRRC37A2	leucine-rich repeat-containing protein 37A2
ENST00000510581	0.0144119	2.39853	up	11.4218	7.97855	10.4755	9.11412	9.86028	9.63921	10.9606	10.2955	10.1068	8.24358	10.6187	10.424	10.9221	9.13337	12.4956	9.24141	10.0147	10.3301	10.4734	10.3282	noncoding	AC138645.1	intron sense-overlapping	ARL17A	ADP-ribosylation factor-like 17-like isoform b
uc003wne.1	0.00163062	2.20183	up	6.89028	6.32752	7.98972	6.43711	6.73392	6.23944	6.44217	6.14869	8.13566	6.39073	9.05398	6.26481	7.88104	6.49294	7.49297	6.5982	6.44993	6.28574	7.67434	6.17176	noncoding	LOC645249	bidirectional	MNX1	motor neuron and pancreas homeobox protein 1
ENST00000515347	0.0017473	2.1817	up	5.94285	4.72593	6.44954	5.14196	5.39392	5.74483	7.09514	7.04758	5.97577	4.84663	7.23255	5.93284	6.88752	4.91239	7.05964	5.45565	5.46087	4.73962	7.19278	4.88863	noncoding	CTC-512J14.2	intergenic
uc010tyv.1	0.00136253	2.61323	up	11.6961	10.0063	9.81784	9.6188	10.979	9.93387	10.7824	9.41819	11.5145	8.4863	11.0708	8.52371	10.0985	9.37143	11.4887	9.87811	10.5197	8.82287	9.81156	9.86132	noncoding	AF245314	intergenic
BC029383	1.35804e-05	3.10888	up	8.3574	6.20578	7.77725	6.08199	7.15071	5.99476	8.72774	6.45956	7.00988	5.16954	8.65248	6.73295	7.2916	5.20137	8.1296	6.34735	7.46233	7.20368	7.68043	6.47849	noncoding		intron sense-overlapping	RERE	arginine-glutamic acid dipeptide repeats protein
BC029383	1.35804e-05	3.10888	up	8.3574	6.20578	7.77725	6.08199	7.15071	5.99476	8.72774	6.45956	7.00988	5.16954	8.65248	6.73295	7.2916	5.20137	8.1296	6.34735	7.46233	7.20368	7.68043	6.47849	noncoding		intron sense-overlapping	RERE	arginine-glutamic acid dipeptide repeats protein
BC029383	1.35804e-05	3.10888	up	8.3574	6.20578	7.77725	6.08199	7.15071	5.99476	8.72774	6.45956	7.00988	5.16954	8.65248	6.73295	7.2916	5.20137	8.1296	6.34735	7.46233	7.20368	7.68043	6.47849	noncoding		intron sense-overlapping	RERE	arginine-glutamic acid dipeptide repeats protein
ENST00000422383	0.0050706	2.04193	up	10.0117	8.40403	11.3877	8.34005	8.09202	7.69799	8.38966	7.6912	8.53425	7.83641	8.75601	7.55606	9.3973	7.71485	8.19371	7.91269	8.26155	8.09577	8.66879	8.14429	noncoding	RP4-680D5.4	intergenic
ENST00000378958	0.0019526	2.02737	up	11.1634	9.99797	12.0986	10.7772	10.7402	10.2484	11.635	11.1239	11.2773	11.0888	12.7666	11.2211	11.2149	10.9216	13.4119	10.7637	10.9164	10.2422	11.8539	10.4971	noncoding	CKS1BP6	intergenic
ENST00000508037	0.00235017	3.5374	up	8.64793	7.23418	5.71481	6.10429	6.95209	6.26009	7.73608	6.72334	9.72567	6.5781	8.87476	6.34558	10.3607	5.95973	8.47579	6.07854	8.69456	6.6216	6.86963	5.91974	noncoding	RP11-352J21.1	intergenic
AB019562	5.62981e-05	2.72904	up	6.6901	5.15924	5.31326	5.10613	5.92409	4.67346	7.16293	5.21446	7.14143	5.45224	7.2906	5.40369	7.02698	4.98126	5.70459	4.87114	7.50973	5.29379	6.1608	5.28513	noncoding		natural antisense	SPP1	osteopontin isoform c precursor
AB019562	5.62981e-05	2.72904	up	6.6901	5.15924	5.31326	5.10613	5.92409	4.67346	7.16293	5.21446	7.14143	5.45224	7.2906	5.40369	7.02698	4.98126	5.70459	4.87114	7.50973	5.29379	6.1608	5.28513	noncoding		natural antisense	SPP1	osteopontin isoform b precursor
AB019562	5.62981e-05	2.72904	up	6.6901	5.15924	5.31326	5.10613	5.92409	4.67346	7.16293	5.21446	7.14143	5.45224	7.2906	5.40369	7.02698	4.98126	5.70459	4.87114	7.50973	5.29379	6.1608	5.28513	noncoding		natural antisense	SPP1	osteopontin isoform a precursor
ENST00000423200	0.0187575	2.02674	up	12.9347	13.1281	12.8896	12.2519	12.7809	13.0301	13.2125	12.8847	13.1905	12.1726	14.337	12.1874	15.0595	11.6932	13.6735	11.9217	12.6488	11.6555	13.0444	12.6545	noncoding	RP11-433O3.1	intergenic
NR_026785	0.00595006	2.25756	up	7.57641	6.39125	6.48333	5.27485	5.88251	5.50027	7.09471	5.67613	6.60186	6.11078	7.20292	5.69674	6.28646	5.57332	8.95474	5.43351	5.44631	5.83173	6.74451	5.03751	noncoding	C8orf51	bidirectional	RHPN1	rhophilin-1
uc004aaz.1	0.00216413	2.66379	up	10.2313	9.02324	10.2443	9.05048	10.4723	10.1956	10.9811	10.351	10.5171	8.90001	11.1854	9.72104	10.8282	9.95955	12.9655	10.0009	9.21104	8.78117	12.6333	9.15193	noncoding	CR607939	intergenic
BX647686	0.0332998	2.13347	up	9.83733	7.90326	11.4669	9.61289	10.2979	8.05133	10.8695	8.79104	8.059	8.83851	9.35415	8.72475	6.63772	8.35063	10.0938	9.43107	9.69732	7.79171	10.6679	8.55434	noncoding	lincRNA-CCR6	exon sense-overlapping	CCR6	C-C chemokine receptor type 6
BX647686	0.0332998	2.13347	up	9.83733	7.90326	11.4669	9.61289	10.2979	8.05133	10.8695	8.79104	8.059	8.83851	9.35415	8.72475	6.63772	8.35063	10.0938	9.43107	9.69732	7.79171	10.6679	8.55434	noncoding	lincRNA-CCR6	exon sense-overlapping	FGFR1OP	FGFR1 oncogene partner isoform b
BX647686	0.0332998	2.13347	up	9.83733	7.90326	11.4669	9.61289	10.2979	8.05133	10.8695	8.79104	8.059	8.83851	9.35415	8.72475	6.63772	8.35063	10.0938	9.43107	9.69732	7.79171	10.6679	8.55434	noncoding	lincRNA-CCR6	exon sense-overlapping	FGFR1OP	FGFR1 oncogene partner isoform a
BX647686	0.0332998	2.13347	up	9.83733	7.90326	11.4669	9.61289	10.2979	8.05133	10.8695	8.79104	8.059	8.83851	9.35415	8.72475	6.63772	8.35063	10.0938	9.43107	9.69732	7.79171	10.6679	8.55434	noncoding	lincRNA-CCR6	exon sense-overlapping	CCR6	C-C chemokine receptor type 6
uc002mip.2	8.32715e-05	3.9845	up	10.6102	9.43038	10.5791	9.75322	10.4277	9.51705	10.9549	9.62512	12.6872	10.0059	12.4909	9.66762	12.7105	9.76931	12.2177	9.65475	10.3049	8.84883	12.3273	9.09423	noncoding	DKFZp761K0816	exon sense-overlapping	FLJ22184	hypothetical protein LOC80164
ENST00000419190	0.000846465	4.60218	up	6.59738	6.04902	7.54957	6.66772	6.62706	5.88885	7.77038	6.76083	9.55017	6.15525	7.98033	6.21471	8.90623	5.69583	9.08037	4.48305	6.41676	4.06079	9.03818	5.51723	noncoding	RP11-465N4.4	bidirectional	ELF3	ETS-related transcription factor Elf-3
ENST00000419190	0.000846465	4.60218	up	6.59738	6.04902	7.54957	6.66772	6.62706	5.88885	7.77038	6.76083	9.55017	6.15525	7.98033	6.21471	8.90623	5.69583	9.08037	4.48305	6.41676	4.06079	9.03818	5.51723	noncoding	RP11-465N4.4	intronic antisense	RNPEP	aminopeptidase B
ENST00000419190	0.000846465	4.60218	up	6.59738	6.04902	7.54957	6.66772	6.62706	5.88885	7.77038	6.76083	9.55017	6.15525	7.98033	6.21471	8.90623	5.69583	9.08037	4.48305	6.41676	4.06079	9.03818	5.51723	noncoding	RP11-465N4.4	bidirectional	ELF3	ETS-related transcription factor Elf-3
ENST00000402024	0.00852554	2.00241	up	13.9889	12.9722	14.572	13.6296	13.0244	13.934	13.2863	13.5002	14.0866	12.9181	14.2827	13.0628	14.1999	12.6326	15.2102	12.8945	13.061	12.0421	14.65	12.7586	noncoding	KRT18P22	intergenic
HIT000393702_03	0.0427154	2.75342	up	14.6405	11.0345	11.2069	11.097	13.1789	11.4683	13.4773	11.2206	13.584	11.6051	12.8728	10.0437	11.8533	9.59739	9.04143	12.2177	11.8765	9.10173	10.4144	10.1478	noncoding		intergenic
CR608597	0.00716746	2.24092	up	7.40589	7.07525	9.3253	6.4207	7.84534	6.17772	8.89029	7.24904	7.27799	8.26097	9.21536	7.52472	8.29716	7.1082	8.90725	7.44993	7.02951	6.80639	8.80992	7.29015	noncoding	lincRNA-ZNF117	exon sense-overlapping	ERV3-1	HERV-R_7q21.2 provirus ancestral Env polyprotein
CR608597	0.00716746	2.24092	up	7.40589	7.07525	9.3253	6.4207	7.84534	6.17772	8.89029	7.24904	7.27799	8.26097	9.21536	7.52472	8.29716	7.1082	8.90725	7.44993	7.02951	6.80639	8.80992	7.29015	noncoding	lincRNA-ZNF117	exon sense-overlapping	ZNF117	zinc finger protein 117
AB007975	0.00669327	2.81874	up	10.479	6.77585	8.91212	7.83661	9.03895	9.03341	10.3114	9.6283	8.67698	8.08556	9.10204	8.15199	9.78743	7.68887	11.8395	8.1968	8.05645	7.97189	10.674	8.55813	noncoding		intron sense-overlapping	NOS1AP	carboxyl-terminal PDZ ligand of neuronal nitric
AB007975	0.00669327	2.81874	up	10.479	6.77585	8.91212	7.83661	9.03895	9.03341	10.3114	9.6283	8.67698	8.08556	9.10204	8.15199	9.78743	7.68887	11.8395	8.1968	8.05645	7.97189	10.674	8.55813	noncoding		intron sense-overlapping	NOS1AP	carboxyl-terminal PDZ ligand of neuronal nitric
AK127488	0.00258303	2.33927	up	7.93554	5.90434	7.88686	5.56971	7.2294	6.58803	8.2852	7.47024	7.71903	6.24462	7.9199	7.59906	8.03494	5.96118	9.03791	6.68716	6.01894	6.27895	7.48437	6.98819	noncoding		intergenic
ENST00000436492	0.000920562	5.73509	up	11.6372	7.55093	8.29452	7.12203	10.3587	6.85865	10.0092	7.03641	12.9375	8.15596	11.1585	6.68414	7.55268	7.45293	9.86212	8.41049	8.85445	7.21751	8.14623	7.12394	noncoding	RP1-125N5.2	intergenic
HIT000196797	0.0369605	2.83288	up	14.1829	10.5906	10.5949	11.0032	13.1686	10.7385	13.3423	10.8579	13.2634	11.4388	12.6456	9.94801	11.5234	9.18458	9.00758	11.8935	11.7245	9.11037	10.2895	9.95453	noncoding		intergenic
uc003fxi.2	0.00666038	2.17205	up	10.24	8.61502	10.3305	10.2026	10.1428	8.95692	10.6448	9.49531	9.55415	9.58085	11.8982	9.3242	9.60927	9.0684	11.7197	9.04579	9.35552	9.50419	9.95855	8.46967	noncoding	MFI2	exon sense-overlapping	MFI2	melanotransferrin isoform 1 precursor
ENST00000431919	0.00492267	2.04614	up	13.9752	12.8577	14.3182	13.4272	13.0628	13.4877	13.3138	13.5523	13.8083	13.0329	14.402	13.073	14.307	12.7792	15.2166	12.8594	13.0387	12.1169	14.6115	12.5389	noncoding	RP13-465B17.3	intergenic
AK057015	0.0207352	2.24347	up	11.632	8.91212	10.6047	9.84072	7.40719	7.05417	8.56616	8.40858	11.1949	7.81682	9.53851	9.55855	10.7396	8.85277	11.2858	8.82813	7.90075	7.75893	9.72509	9.90672	noncoding		intergenic
uc.49-	0.00573839	2.26572	up	7.70078	6.3538	7.76064	6.71694	7.38972	6.80029	7.98252	7.35959	7.97433	6.12675	9.0613	7.6935	9.39079	7.39282	10.1313	6.88161	7.60759	7.93464	7.74047	7.67975	noncoding	uc.49	exon sense-overlapping	FAM98A	protein FAM98A
AB007953	0.0040781	2.47716	up	6.90625	6.56519	9.24263	6.0078	7.27179	5.17918	8.45026	6.30575	6.57216	6.18616	7.55423	6.46389	7.96857	5.75131	6.66193	6.09402	5.84826	6.06035	7.52415	6.29971	noncoding		intergenic
ENST00000407465	0.000169494	2.05546	up	12.6431	11.6506	12.9566	11.8176	12.4026	11.7432	13.1411	12.3648	13.1193	11.7197	12.9623	12.1879	12.6731	11.5225	13.8036	11.5282	12.1314	11.8685	13.0123	12.0477	noncoding	RP3-323M4.3	intergenic
ENST00000435622	0.00242878	2.09267	up	10.1552	9.69678	10.8484	9.90196	9.54083	9.89018	10.0935	10.0071	10.4103	9.15918	11.2135	9.71417	11.0421	8.84201	10.9816	9.43461	9.90784	8.85507	11.1791	9.21776	noncoding	KRT18P23	intergenic
ENST00000429316	0.00410979	4.19148	up	11.7933	9.82104	8.18333	8.99311	11.6734	9.13804	11.7645	9.18751	11.6361	7.67859	11.1511	7.49398	10.586	6.72084	9.69812	8.48428	10.2478	7.87326	7.0692	7.73778	noncoding	AC103563.5	intergenic
HIT000067091	0.0268506	2.36987	up	10.8728	7.13309	9.53586	6.79665	8.08277	8.16283	9.45929	8.27126	7.79322	7.6265	9.33467	8.73272	8.54772	7.25133	10.7293	7.52443	7.42023	7.89965	7.73385	7.66319	noncoding		intergenic
NR_027293	0.0126563	4.08362	up	12.3695	9.19878	8.29435	8.74762	13.5686	9.20785	13.5097	9.31249	12.8994	10.3105	10.7664	8.27626	9.96269	7.34413	9.71269	11.9072	11.639	8.86737	9.75322	9.00494	noncoding	LOC96610	intergenic
uc002suu.2	0.00165837	2.25316	up	9.71732	7.56291	9.62233	7.75034	8.97191	7.58897	9.70426	8.37449	8.16283	8.54564	9.71454	8.68186	8.91126	7.77038	10.2278	8.30481	7.98445	8.12748	9.1917	7.78202	noncoding	AK055967	intergenic
ENST00000508851	0.0329299	2.12906	up	8.43505	5.9427	7.34687	6.96082	6.79929	5.27067	8.91274	6.61719	6.28692	7.53714	7.50302	7.01178	7.68334	6.1037	9.6097	6.60032	7.27981	6.26461	5.29583	5.94148	noncoding	RP11-893F2.9	intergenic
uc002wvk.2	0.0104759	2.00591	up	9.01411	6.78112	11.0006	7.78461	7.98077	7.4612	8.57714	7.82841	7.90645	7.06687	8.67313	7.74019	7.51835	7.64029	8.05645	7.42595	8.47663	7.68691	7.41853	7.164	noncoding	BC036544	intergenic
ENST00000411913	0.000491022	3.63523	up	7.98862	5.86704	5.33268	5.25606	6.1515	5.43039	7.11925	5.91304	8.38067	5.52577	7.79414	5.55715	9.08649	5.0693	7.27046	5.14633	7.63918	5.728	6.32376	4.9732	noncoding	HMGB3L2	intergenic
ENST00000425960	0.000737778	2.25464	up	8.23289	6.91972	8.89156	7.66383	7.48072	7.13005	8.50767	8.45447	8.10561	7.10016	9.31183	7.87061	8.55813	6.87815	9.38394	7.82252	7.35559	6.85825	9.64777	7.04899	noncoding	AP000925.2	intronic antisense	SIK2	serine/threonine-protein kinase SIK2
AK125314	0.00035863	2.1937	up	9.85207	7.64574	8.72137	7.71202	9.11611	7.77513	10.0559	8.34483	8.61329	7.8667	9.14822	8.82751	9.19671	7.44841	10.4253	9.17127	8.25284	8.07591	9.42376	8.60444	noncoding		intron sense-overlapping	PSMG4	proteasome assembly chaperone 4 isoform b
AK125314	0.00035863	2.1937	up	9.85207	7.64574	8.72137	7.71202	9.11611	7.77513	10.0559	8.34483	8.61329	7.8667	9.14822	8.82751	9.19671	7.44841	10.4253	9.17127	8.25284	8.07591	9.42376	8.60444	noncoding		intron sense-overlapping	PSMG4	proteasome assembly chaperone 4 isoform c
AK125314	0.00035863	2.1937	up	9.85207	7.64574	8.72137	7.71202	9.11611	7.77513	10.0559	8.34483	8.61329	7.8667	9.14822	8.82751	9.19671	7.44841	10.4253	9.17127	8.25284	8.07591	9.42376	8.60444	noncoding		intron sense-overlapping	PSMG4	proteasome assembly chaperone 4 isoform a
AK125314	0.00035863	2.1937	up	9.85207	7.64574	8.72137	7.71202	9.11611	7.77513	10.0559	8.34483	8.61329	7.8667	9.14822	8.82751	9.19671	7.44841	10.4253	9.17127	8.25284	8.07591	9.42376	8.60444	noncoding		natural antisense	SLC22A23	solute carrier family 22 member 23 isoform a
AK125314	0.00035863	2.1937	up	9.85207	7.64574	8.72137	7.71202	9.11611	7.77513	10.0559	8.34483	8.61329	7.8667	9.14822	8.82751	9.19671	7.44841	10.4253	9.17127	8.25284	8.07591	9.42376	8.60444	noncoding		natural antisense	SLC22A23	solute carrier family 22 member 23 isoform b
AX747492	0.0426939	2.29353	up	10.862	10.2747	10.2832	10.0147	10.2126	10.7119	11.376	10.6146	10.8241	7.90419	11.4823	10.7772	13.0562	9.23387	12.5908	9.05307	11.2819	11.0811	9.53005	9.8581	noncoding	lincRNA-HFE2	exon sense-overlapping	NOTCH2NL	notch homolog 2 N-terminal-like protein
AX747492	0.0426939	2.29353	up	10.862	10.2747	10.2832	10.0147	10.2126	10.7119	11.376	10.6146	10.8241	7.90419	11.4823	10.7772	13.0562	9.23387	12.5908	9.05307	11.2819	11.0811	9.53005	9.8581	noncoding	lincRNA-HFE2	intron sense-overlapping	GPR89C	putative Golgi pH regulator C
AX747492	0.0426939	2.29353	up	10.862	10.2747	10.2832	10.0147	10.2126	10.7119	11.376	10.6146	10.8241	7.90419	11.4823	10.7772	13.0562	9.23387	12.5908	9.05307	11.2819	11.0811	9.53005	9.8581	noncoding	lincRNA-HFE2	intron sense-overlapping	HFE2	hemojuvelin isoform b
AX747492	0.0426939	2.29353	up	10.862	10.2747	10.2832	10.0147	10.2126	10.7119	11.376	10.6146	10.8241	7.90419	11.4823	10.7772	13.0562	9.23387	12.5908	9.05307	11.2819	11.0811	9.53005	9.8581	noncoding	lincRNA-HFE2	intronic antisense	NUDT17	nucleoside diphosphate-linked moiety X motif 17
AX747492	0.0426939	2.29353	up	10.862	10.2747	10.2832	10.0147	10.2126	10.7119	11.376	10.6146	10.8241	7.90419	11.4823	10.7772	13.0562	9.23387	12.5908	9.05307	11.2819	11.0811	9.53005	9.8581	noncoding	lincRNA-HFE2	intron sense-overlapping	ITGA10	integrin alpha-10 precursor
AX747492	0.0426939	2.29353	up	10.862	10.2747	10.2832	10.0147	10.2126	10.7119	11.376	10.6146	10.8241	7.90419	11.4823	10.7772	13.0562	9.23387	12.5908	9.05307	11.2819	11.0811	9.53005	9.8581	noncoding	lincRNA-HFE2	intronic antisense	CD160	CD160 antigen precursor
AX747492	0.0426939	2.29353	up	10.862	10.2747	10.2832	10.0147	10.2126	10.7119	11.376	10.6146	10.8241	7.90419	11.4823	10.7772	13.0562	9.23387	12.5908	9.05307	11.2819	11.0811	9.53005	9.8581	noncoding	lincRNA-HFE2	intron sense-overlapping	TXNIP	thioredoxin-interacting protein
AX747492	0.0426939	2.29353	up	10.862	10.2747	10.2832	10.0147	10.2126	10.7119	11.376	10.6146	10.8241	7.90419	11.4823	10.7772	13.0562	9.23387	12.5908	9.05307	11.2819	11.0811	9.53005	9.8581	noncoding	lincRNA-HFE2	intron sense-overlapping	RNF115	E3 ubiquitin-protein ligase RNF115
AX747492	0.0426939	2.29353	up	10.862	10.2747	10.2832	10.0147	10.2126	10.7119	11.376	10.6146	10.8241	7.90419	11.4823	10.7772	13.0562	9.23387	12.5908	9.05307	11.2819	11.0811	9.53005	9.8581	noncoding	lincRNA-HFE2	intron sense-overlapping	PDZK1	Na(+)/H(+) exchange regulatory cofactor NHE-RF3
AX747492	0.0426939	2.29353	up	10.862	10.2747	10.2832	10.0147	10.2126	10.7119	11.376	10.6146	10.8241	7.90419	11.4823	10.7772	13.0562	9.23387	12.5908	9.05307	11.2819	11.0811	9.53005	9.8581	noncoding	lincRNA-HFE2	intron sense-overlapping	PEX11B	peroxisomal membrane protein 11B isoform 1
AX747492	0.0426939	2.29353	up	10.862	10.2747	10.2832	10.0147	10.2126	10.7119	11.376	10.6146	10.8241	7.90419	11.4823	10.7772	13.0562	9.23387	12.5908	9.05307	11.2819	11.0811	9.53005	9.8581	noncoding	lincRNA-HFE2	intronic antisense	POLR3GL	DNA-directed RNA polymerase III subunit
AX747492	0.0426939	2.29353	up	10.862	10.2747	10.2832	10.0147	10.2126	10.7119	11.376	10.6146	10.8241	7.90419	11.4823	10.7772	13.0562	9.23387	12.5908	9.05307	11.2819	11.0811	9.53005	9.8581	noncoding	lincRNA-HFE2	intron sense-overlapping	HFE2	hemojuvelin isoform a precursor
AX747492	0.0426939	2.29353	up	10.862	10.2747	10.2832	10.0147	10.2126	10.7119	11.376	10.6146	10.8241	7.90419	11.4823	10.7772	13.0562	9.23387	12.5908	9.05307	11.2819	11.0811	9.53005	9.8581	noncoding	lincRNA-HFE2	intron sense-overlapping	LIX1L	LIX1-like protein
AX747492	0.0426939	2.29353	up	10.862	10.2747	10.2832	10.0147	10.2126	10.7119	11.376	10.6146	10.8241	7.90419	11.4823	10.7772	13.0562	9.23387	12.5908	9.05307	11.2819	11.0811	9.53005	9.8581	noncoding	lincRNA-HFE2	intron sense-overlapping	ANKRD35	ankyrin repeat domain-containing protein 35
AX747492	0.0426939	2.29353	up	10.862	10.2747	10.2832	10.0147	10.2126	10.7119	11.376	10.6146	10.8241	7.90419	11.4823	10.7772	13.0562	9.23387	12.5908	9.05307	11.2819	11.0811	9.53005	9.8581	noncoding	lincRNA-HFE2	exon sense-overlapping	NBPF10	neuroblastoma breakpoint family member 10
AX747492	0.0426939	2.29353	up	10.862	10.2747	10.2832	10.0147	10.2126	10.7119	11.376	10.6146	10.8241	7.90419	11.4823	10.7772	13.0562	9.23387	12.5908	9.05307	11.2819	11.0811	9.53005	9.8581	noncoding	lincRNA-HFE2	intronic antisense	GPR89A	Golgi pH regulator A isoform 1
AX747492	0.0426939	2.29353	up	10.862	10.2747	10.2832	10.0147	10.2126	10.7119	11.376	10.6146	10.8241	7.90419	11.4823	10.7772	13.0562	9.23387	12.5908	9.05307	11.2819	11.0811	9.53005	9.8581	noncoding	lincRNA-HFE2	intron sense-overlapping	RBM8A	RNA-binding protein 8A
AX747492	0.0426939	2.29353	up	10.862	10.2747	10.2832	10.0147	10.2126	10.7119	11.376	10.6146	10.8241	7.90419	11.4823	10.7772	13.0562	9.23387	12.5908	9.05307	11.2819	11.0811	9.53005	9.8581	noncoding	lincRNA-HFE2	intronic antisense	GPR89A	Golgi pH regulator A isoform 2
AX747492	0.0426939	2.29353	up	10.862	10.2747	10.2832	10.0147	10.2126	10.7119	11.376	10.6146	10.8241	7.90419	11.4823	10.7772	13.0562	9.23387	12.5908	9.05307	11.2819	11.0811	9.53005	9.8581	noncoding	lincRNA-HFE2	intron sense-overlapping	HFE2	hemojuvelin isoform c
AX747492	0.0426939	2.29353	up	10.862	10.2747	10.2832	10.0147	10.2126	10.7119	11.376	10.6146	10.8241	7.90419	11.4823	10.7772	13.0562	9.23387	12.5908	9.05307	11.2819	11.0811	9.53005	9.8581	noncoding	lincRNA-HFE2	intronic antisense	NBPF11	hypothetical protein LOC200030
AX747492	0.0426939	2.29353	up	10.862	10.2747	10.2832	10.0147	10.2126	10.7119	11.376	10.6146	10.8241	7.90419	11.4823	10.7772	13.0562	9.23387	12.5908	9.05307	11.2819	11.0811	9.53005	9.8581	noncoding	lincRNA-HFE2	intron sense-overlapping	HFE2	hemojuvelin isoform c
AX747492	0.0426939	2.29353	up	10.862	10.2747	10.2832	10.0147	10.2126	10.7119	11.376	10.6146	10.8241	7.90419	11.4823	10.7772	13.0562	9.23387	12.5908	9.05307	11.2819	11.0811	9.53005	9.8581	noncoding	lincRNA-HFE2	intron sense-overlapping	PDZK1	Na(+)/H(+) exchange regulatory cofactor NHE-RF3
AX747492	0.0426939	2.29353	up	10.862	10.2747	10.2832	10.0147	10.2126	10.7119	11.376	10.6146	10.8241	7.90419	11.4823	10.7772	13.0562	9.23387	12.5908	9.05307	11.2819	11.0811	9.53005	9.8581	noncoding	lincRNA-HFE2	intron sense-overlapping	ANKRD34A	ankyrin repeat domain-containing protein 34A
AX747492	0.0426939	2.29353	up	10.862	10.2747	10.2832	10.0147	10.2126	10.7119	11.376	10.6146	10.8241	7.90419	11.4823	10.7772	13.0562	9.23387	12.5908	9.05307	11.2819	11.0811	9.53005	9.8581	noncoding	lincRNA-HFE2	intronic antisense	NBPF24	hypothetical protein LOC728912
AX747492	0.0426939	2.29353	up	10.862	10.2747	10.2832	10.0147	10.2126	10.7119	11.376	10.6146	10.8241	7.90419	11.4823	10.7772	13.0562	9.23387	12.5908	9.05307	11.2819	11.0811	9.53005	9.8581	noncoding	lincRNA-HFE2	intron sense-overlapping	PDZK1	Na(+)/H(+) exchange regulatory cofactor NHE-RF3
AX747492	0.0426939	2.29353	up	10.862	10.2747	10.2832	10.0147	10.2126	10.7119	11.376	10.6146	10.8241	7.90419	11.4823	10.7772	13.0562	9.23387	12.5908	9.05307	11.2819	11.0811	9.53005	9.8581	noncoding	lincRNA-HFE2	intron sense-overlapping	PEX11B	peroxisomal membrane protein 11B isoform 2
AX747492	0.0426939	2.29353	up	10.862	10.2747	10.2832	10.0147	10.2126	10.7119	11.376	10.6146	10.8241	7.90419	11.4823	10.7772	13.0562	9.23387	12.5908	9.05307	11.2819	11.0811	9.53005	9.8581	noncoding	lincRNA-HFE2	intronic antisense	POLR3C	DNA-directed RNA polymerase III subunit RPC3
AX747492	0.0426939	2.29353	up	10.862	10.2747	10.2832	10.0147	10.2126	10.7119	11.376	10.6146	10.8241	7.90419	11.4823	10.7772	13.0562	9.23387	12.5908	9.05307	11.2819	11.0811	9.53005	9.8581	noncoding	lincRNA-HFE2	intron sense-overlapping	PIAS3	E3 SUMO-protein ligase PIAS3
NR_001587	0.00286805	2.31689	up	8.18953	7.15418	7.40406	7.61762	8.66854	7.96325	9.42941	8.1727	9.13472	7.72134	9.42583	8.188	8.06568	7.56869	10.8499	7.43671	9.41517	8.39086	9.67804	7.92559	noncoding	AURKAPS1	intron sense-overlapping	RAB3GAP2	rab3 GTPase-activating protein non-catalytic
AK058030	0.00351901	4.25938	up	9.34512	4.68718	5.91074	4.94377	6.91417	5.78719	7.54849	6.03083	7.6756	6.2784	7.71996	6.12029	9.6933	5.71781	10.4594	5.8442	5.9573	6.12404	6.86644	5.65035	noncoding		intergenic
chr10:127700955-127703336	0.00648512	3.26624	up	10.1303	7.75873	5.49981	7.5452	8.24959	6.87545	9.5395	7.92785	10.1816	7.26841	9.37459	7.93727	11.1187	7.3939	9.99379	7.6654	10.5079	8.31923	8.53651	7.36447	noncoding	CAR Intergenic 10	exon sense-overlapping	ADAM12	disintegrin and metalloproteinase
ENST00000440275	0.0423566	2.08642	up	10.6508	9.1868	10.9795	9.92206	9.7405	10.0766	10.1032	10.03	10.2504	7.38087	11.8347	9.59028	11.4146	8.72612	7.3025	9.01338	9.98606	8.98731	10.2149	8.95343	noncoding	KRT8P7	intergenic

## Sheet: Tumor VS Normal_down_205
Downregulated lncRNAs in ten samples
Condition pairs: Tumor VS Normal
Fold-change cut off: 2.0
p-value cut off: 0.05
	p-value	Fold change and Regulation		Normalized Intensity																				Annotations
Seqname	p-value	FCAbsolute	regulation	[101, Tumor_2](normalized)	[102, Normal_2](normalized)	[103, Tumor_2](normalized)	[104, Normal_2](normalized)	[105, Tumor_2](normalized)	[106, Normal_2](normalized)	[107, Tumor_2](normalized)	[108, Normal_2](normalized)	[747, Tumor_1](normalized)	[748, Normal_1](normalized)	[759, Tumor_1](normalized)	[760, Normal_1](normalized)	[790, Tumor_1](normalized)	[792, Normal_1](normalized)	[797, Tumor_1](normalized)	[799, Normal_1](normalized)	[835, Tumor_1](normalized)	[836, Normal_1](normalized)	[843, Tumor_1](normalized)	[844, Normal_1](normalized)	type	GeneSymbol	relationship	Associated_gene_name	Associated_protein_name
AK093901	0.00284887	2.0636	down	6.26524	7.28752	5.4844	6.93579	6.57741	6.59409	7.56908	7.78525	6.2576	7.95854	6.73613	8.18861	5.772	7.86217	5.46801	7.45789	7.10662	7.02195	7.38875	7.98504	noncoding		intergenic
NR_026989	0.00389098	2.99059	down	10.4828	12.1356	10.0618	11.8395	10.9414	10.8835	11.494	11.5111	7.9992	11.8389	9.83416	11.7261	8.10703	11.4857	9.73018	11.4368	10.1459	11.3321	10.935	11.3464	noncoding	LOC339524	intergenic
ENST00000455449	0.00181925	2.17586	down	15.1614	16.3059	14.1162	15.1385	15.6064	15.3795	15.2644	16.1341	14.2883	14.3818	14.96	16.8069	14.5933	16.9629	13.6963	15.1403	16.0998	16.8215	14.9335	16.8642	noncoding	AC073115.5	intergenic
CR592477	0.000271852	2.07993	down	8.59835	10.0329	9.0613	10.3326	9.76181	10.4594	10.0805	10.4759	8.57595	10.9267	9.32724	10.2747	8.80134	10.095	8.77875	9.84657	9.50553	9.95788	9.00827	9.66275	noncoding		natural antisense	IL15RA	interleukin-15 receptor subunit alpha isoform 1
CR592477	0.000271852	2.07993	down	8.59835	10.0329	9.0613	10.3326	9.76181	10.4594	10.0805	10.4759	8.57595	10.9267	9.32724	10.2747	8.80134	10.095	8.77875	9.84657	9.50553	9.95788	9.00827	9.66275	noncoding		natural antisense	IL15RA	interleukin-15 receptor subunit alpha isoform 2
AF086367	0.00878163	2.17273	down	8.43561	9.15226	7.21178	9.69062	8.97933	8.92624	9.67463	9.98513	7.93492	9.41553	8.62604	10.1613	6.35143	9.57918	8.72856	9.61154	8.70268	8.96956	8.78494	9.13365	noncoding		intergenic
NR_027082	0.0129306	3.25928	down	10.0143	11.0079	9.54729	10.9317	10.2757	10.5628	10.2905	11.1949	7.17181	11.8995	10.3745	11.2814	6.673	11.7229	8.86535	10.7209	9.5912	10.2632	10.8891	11.1531	noncoding	SFTA1P	intergenic
ENST00000503512	0.00163309	2.48148	down	10.3118	11.4327	10.0347	11.5062	11.1087	11.7304	11.7451	12.013	8.88676	12.2639	10.4344	11.8268	9.59028	11.7988	10.4841	11.821	10.7446	11.0133	10.6957	11.7421	noncoding	AC090971.2	intergenic
ENST00000460407	0.00145975	3.71511	down	8.24188	11.5755	8.73496	10.5709	10.1331	10.2864	10.7808	11.0266	7.26778	11.1553	9.62961	11.2378	7.24458	10.8477	9.95036	10.8918	9.49899	11.0578	9.44518	11.2114	noncoding	RP11-38P22.2	intergenic
ENST00000456305	2.06383e-05	2.10387	down	10.9334	12.4194	10.3804	11.7518	11.1634	11.6118	12.0828	12.5513	9.55658	10.868	11.8445	13.5635	11.1622	12.2137	10.3633	11.4141	11.2944	12.3624	11.6597	12.4151	noncoding	RP4-655N15.3	intergenic
AL713738	0.0122768	2.44445	down	12.2159	13.5657	12.6402	13.5925	13.7084	13.7874	14.0417	14.4388	12.3957	13.5794	12.7471	14.5353	10.2122	14.736	12.7224	14.6456	12.8296	12.9744	13.2412	13.7945	noncoding		intergenic
AK090694	0.00103644	3.57296	down	8.10433	10.656	8.54752	9.31567	9.54833	9.98113	10.2043	10.67	6.87991	10.4526	8.9672	10.9778	7.26395	10.4411	7.75638	10.9766	9.06236	10.302	9.54057	10.4729	noncoding		intergenic
ENST00000421314	0.00156695	2.25562	down	13.8492	14.7823	14.1654	16.1821	14.4627	16.8542	14.4941	16.1047	12.147	13.7674	14.6186	14.5218	12.6448	13.1523	14.2857	16.0998	13.4979	13.7268	12.9886	13.698	noncoding	MTL1	intergenic
ENST00000431458	0.00409572	2.11778	down	13.9784	15.0547	12.8604	14.0604	14.5583	13.9449	14.4869	14.9335	13.0594	13.1128	13.9284	15.9176	13.4205	15.7147	12.2956	13.943	14.6171	15.7503	13.8892	15.4878	noncoding	FTLL2	intergenic
NR_001447	0.000312069	2.18113	down	9.00973	9.46629	8.97252	10.9732	9.10119	10.2999	10.2521	10.9534	7.50891	9.70739	9.80471	10.3729	8.26064	9.89724	9.57943	10.706	8.61819	9.14437	8.66787	9.50534	noncoding	MT1L	intergenic
ENST00000330974	0.00261429	2.29833	down	12.984	13.8066	13.4063	14.4451	13.317	15.0505	13.299	14.8324	11.2541	13.6197	14.6348	14.8839	13.3151	14.5851	12.4664	14.9152	12.7776	13.9284	15.0147	14.4079	noncoding	AP000358.3	intergenic
NR_003573	0.00121923	2.09736	down	12.5938	14.5105	12.6713	13.243	13.5426	14.186	13.838	14.2193	11.8685	13.104	13.5499	14.3911	12.4158	13.4358	11.3951	13.8745	13.7992	13.9135	12.6167	14.0989	noncoding	ANXA2P2	intergenic
CR612530	0.00355934	2.37812	down	13.6842	14.7705	12.29	14.7283	14.4419	14.6733	14.7631	15.2969	13.1716	15.2874	14.6916	15.6421	12.2456	15.4109	14.5205	15.6565	14.8078	14.8382	14.7609	15.5712	noncoding		intronic antisense	C20orf118	hypothetical protein LOC140711
ENST00000504027	0.00266294	2.3003	down	5.60445	8.40098	6.52189	7.82687	6.71133	6.66258	7.62322	7.55665	6.96749	7.82871	5.94091	7.92859	5.14837	7.25545	5.59345	7.00369	5.96158	6.54454	5.94741	7.03026	noncoding	RP11-803B1.1	intergenic
ENST00000510480	0.00531058	2.44602	down	6.31088	8.57948	6.86149	8.15494	6.68273	6.34112	7.95204	7.98224	7.0882	7.98409	5.3676	8.16761	5.1845	7.92511	5.31802	6.97157	6.12907	6.25938	5.78814	7.22149	noncoding	RP11-1396O13.18	intergenic
uc003cmy.1	0.00446185	3.67298	down	7.96837	8.73185	7.15158	7.83412	7.60176	8.07154	8.53425	8.86972	5.54114	9.29925	5.76851	8.7532	4.02409	8.21865	5.47221	9.04711	6.23867	6.60268	7.05994	8.70196	noncoding	AK124776	intergenic
AF136408	0.0121007	2.00567	down	7.6587	9.02077	8.29224	9.39857	8.31324	7.9337	9.09908	9.16229	7.77038	10.615	7.65092	9.66316	7.4415	9.30216	9.38587	9.69255	8.02276	8.31482	8.55165	9.12418	noncoding		intronic antisense	TRAF3IP2	adapter protein CIKS isoform 2
AF136408	0.0121007	2.00567	down	7.6587	9.02077	8.29224	9.39857	8.31324	7.9337	9.09908	9.16229	7.77038	10.615	7.65092	9.66316	7.4415	9.30216	9.38587	9.69255	8.02276	8.31482	8.55165	9.12418	noncoding		intronic antisense	TRAF3IP2	adapter protein CIKS isoform 3
AK098142	0.00118792	2.4283	down	7.76493	9.87004	8.68916	9.86167	8.85838	8.99142	9.50534	9.76854	6.80691	9.44296	8.34515	9.70049	7.52586	9.67463	7.21283	8.8119	9.53819	10.6573	9.0995	9.36676	noncoding		intergenic
NR_024110	0.0133145	2.16254	down	9.09668	10.871	9.04307	10.3715	9.08825	10.0514	9.34094	9.8276	7.83296	7.63299	8.93599	9.57239	8.58655	8.74124	5.05078	8.41868	9.09001	9.19764	7.1455	9.6535	noncoding	SBDSP1	intergenic
ENST00000451264	0.0082434	3.31613	down	5.32164	9.19395	6.0812	8.24817	7.41587	7.22149	8.32937	8.33233	8.3675	8.62277	6.86464	8.74598	3.56586	8.33099	6.30914	8.21145	7.62588	8.47301	6.54807	8.34402	noncoding	AC004540.4	natural antisense	SNX10	sorting nexin-10 isoform 1
ENST00000451264	0.0082434	3.31613	down	5.32164	9.19395	6.0812	8.24817	7.41587	7.22149	8.32937	8.33233	8.3675	8.62277	6.86464	8.74598	3.56586	8.33099	6.30914	8.21145	7.62588	8.47301	6.54807	8.34402	noncoding	AC004540.4	natural antisense	SNX10	sorting nexin-10 isoform 3
ENST00000451264	0.0082434	3.31613	down	5.32164	9.19395	6.0812	8.24817	7.41587	7.22149	8.32937	8.33233	8.3675	8.62277	6.86464	8.74598	3.56586	8.33099	6.30914	8.21145	7.62588	8.47301	6.54807	8.34402	noncoding	AC004540.4	natural antisense	SNX10	sorting nexin-10 isoform 1
ENST00000451264	0.0082434	3.31613	down	5.32164	9.19395	6.0812	8.24817	7.41587	7.22149	8.32937	8.33233	8.3675	8.62277	6.86464	8.74598	3.56586	8.33099	6.30914	8.21145	7.62588	8.47301	6.54807	8.34402	noncoding	AC004540.4	natural antisense	SNX10	sorting nexin-10 isoform 2
uc001ebn.1	0.00114964	2.40505	down	10.0671	11.6617	10.6299	11.7217	11.0596	11.3246	11.3379	11.5062	9.12166	11.6772	10.0293	11.7439	9.33179	11.4064	9.40251	11.4777	10.1029	10.4782	10.7711	11.5168	noncoding	AK023457	intergenic
uc001gch.1	0.00173841	2.25267	down	10.5038	12.4546	10.4913	12.6939	11.5297	11.6236	12.3029	12.2988	10.6351	12.7883	10.423	12.3115	11.4467	12.1662	10.962	11.7872	11.0679	11.6355	10.6224	11.9415	noncoding	AF268386	intergenic
AF052119	0.00522016	2.06948	down	7.58306	8.29366	7.21273	8.01744	7.10089	7.27256	8.08437	8.11218	6.26453	8.98305	6.1131	8.23839	5.96817	7.70803	7.30615	8.46321	5.04503	6.0138	7.54017	7.60859	noncoding		exon sense-overlapping	SLC25A4	ADP/ATP translocase 1
AK092378	0.00221962	2.26036	down	8.81104	9.30043	8.79205	9.57624	8.68828	8.86924	9.44823	9.79932	7.53351	9.94908	7.67413	9.83041	7.09351	9.65067	8.31662	9.48875	8.27281	8.96987	8.19701	9.15872	noncoding		intergenic
CR598366	0.00191475	2.10792	down	5.79415	7.8772	6.41324	8.01048	6.79271	7.06291	7.59492	7.51541	5.15906	7.51162	6.1654	7.3867	5.61504	6.71322	5.88462	7.04489	5.8945	6.29115	6.47151	7.12978	noncoding		intergenic
ENST00000446372	0.00569499	3.14029	down	8.17471	9.20561	8.02182	9.41663	8.59782	9.28328	8.75577	9.65699	5.93478	10.171	8.68402	9.80264	5.57976	9.82339	7.12423	9.14915	7.91902	8.62158	9.28868	9.45929	noncoding	SFTA1P	intergenic
ENST00000513236	0.0151449	2.21238	down	8.15212	10.1904	8.17224	8.83949	8.59707	8.26634	9.6097	9.17185	7.36247	8.46464	8.26634	9.21171	7.31678	8.63526	5.33557	9.16196	7.91942	8.75097	7.99143	9.48649	noncoding	AC139099.3	intergenic
NR_001284	0.0132073	4.82335	down	10.9252	12.8806	11.6987	13.738	11.8462	12.3268	12.0895	12.7646	7.78548	13.6262	9.88094	13.0716	7.55625	13.1373	9.93197	13.3119	11.1879	12.5298	15.0212	13.237	noncoding	TNXA	natural antisense	CYP21A2	steroid 21-hydroxylase isoform a
NR_001284	0.0132073	4.82335	down	10.9252	12.8806	11.6987	13.738	11.8462	12.3268	12.0895	12.7646	7.78548	13.6262	9.88094	13.0716	7.55625	13.1373	9.93197	13.3119	11.1879	12.5298	15.0212	13.237	noncoding	TNXA	bidirectional	STK19	serine/threonine-protein kinase 19 isoform 2
NR_001284	0.0132073	4.82335	down	10.9252	12.8806	11.6987	13.738	11.8462	12.3268	12.0895	12.7646	7.78548	13.6262	9.88094	13.0716	7.55625	13.1373	9.93197	13.3119	11.1879	12.5298	15.0212	13.237	noncoding	TNXA	bidirectional	STK19	serine/threonine-protein kinase 19 isoform 1
NR_001284	0.0132073	4.82335	down	10.9252	12.8806	11.6987	13.738	11.8462	12.3268	12.0895	12.7646	7.78548	13.6262	9.88094	13.0716	7.55625	13.1373	9.93197	13.3119	11.1879	12.5298	15.0212	13.237	noncoding	TNXA	natural antisense	CYP21A2	steroid 21-hydroxylase isoform b
NR_001284	0.0132073	4.82335	down	10.9252	12.8806	11.6987	13.738	11.8462	12.3268	12.0895	12.7646	7.78548	13.6262	9.88094	13.0716	7.55625	13.1373	9.93197	13.3119	11.1879	12.5298	15.0212	13.237	noncoding	TNXA	exon sense-overlapping	TNXB	tenascin-X isoform 2
uc002rng.2	0.00921963	4.27784	down	8.4474	11.184	9.44637	10.5913	9.84657	9.29536	10.6521	10.5183	6.15938	11.428	7.28555	10.8991	6.3625	10.8493	7.50267	10.39	9.13082	9.28177	9.14619	10.5113	noncoding	AK123934	intergenic
AJ420439	0.0179201	3.65355	down	8.03577	9.93115	11.7683	9.92152	7.9615	8.84859	8.82863	9.93793	5.72997	10.8022	6.79707	10.1652	5.46384	10.1776	9.09027	10.0823	7.35643	8.28862	8.25994	9.82968	noncoding		intergenic
AK091357	0.000773449	2.06179	down	7.60777	9.42748	7.28188	8.89408	8.06912	8.00515	8.88076	8.82556	7.55238	9.27787	7.86583	8.96544	7.23127	8.60964	7.61303	8.6758	7.13575	8.13589	7.65591	8.51579	noncoding		intergenic
ENST00000420287	0.0184122	2.51123	down	13.0139	13.8188	11.8147	13.0379	14.1073	13.7849	14.6079	14.2752	10.4043	13.9135	12.9279	14.5234	10.1652	14.0198	11.3632	13.4453	13.9715	14.6393	14.1492	14.3509	noncoding	RP11-505F3.4	intergenic
uc002wlw.2	0.00138929	2.12027	down	10.6385	11.6971	11.3013	12.3079	11.6944	12.0548	12.256	12.7532	11.0476	12.582	11.3182	12.6747	9.67657	12.6161	11.387	12.1597	11.3967	11.8812	11.5437	12.3756	noncoding	BC015432	intergenic
BC042023	0.000666894	2.56882	down	4.99204	7.62322	5.81113	6.94355	5.60277	6.95863	6.57335	7.37272	5.44062	7.8946	4.96643	7.20325	5.94613	6.60213	5.87966	6.99959	5.75778	5.71676	6.25387	7.52037	noncoding		intergenic
AK131566	0.00265187	4.07196	down	13.4925	16.7461	14.7425	16.77	14.2883	15.1537	14.4352	15.7126	13.4916	14.8143	11.4368	15.4763	11.8242	16.0528	10.9899	14.1335	15.6495	15.5851	16.0744	16.2377	noncoding	lincRNA-NR4A1	exon sense-overlapping	NR4A1	nuclear receptor subfamily 4 group A member 1
AK131566	0.00265187	4.07196	down	13.4925	16.7461	14.7425	16.77	14.2883	15.1537	14.4352	15.7126	13.4916	14.8143	11.4368	15.4763	11.8242	16.0528	10.9899	14.1335	15.6495	15.5851	16.0744	16.2377	noncoding	lincRNA-NR4A1	exon sense-overlapping	NR4A1	nuclear receptor subfamily 4 group A member 1
AK131566	0.00265187	4.07196	down	13.4925	16.7461	14.7425	16.77	14.2883	15.1537	14.4352	15.7126	13.4916	14.8143	11.4368	15.4763	11.8242	16.0528	10.9899	14.1335	15.6495	15.5851	16.0744	16.2377	noncoding	lincRNA-NR4A1	exon sense-overlapping	NR4A1	nuclear receptor subfamily 4 group A member 1
uc003jox.1	0.00308229	2.97247	down	7.89823	10.4437	9.18263	10.9271	9.49178	9.32895	10.3581	10.3382	6.94245	10.5711	9.38535	10.2298	7.08705	10.124	8.21761	9.98232	8.76686	9.75917	8.98616	10.3286	noncoding	AK097288	intergenic
AB073355	0.00164011	2.78505	down	6.90319	8.36567	7.83096	8.87953	7.41695	7.58809	8.37531	8.66248	5.85642	8.82488	6.12708	8.50959	6.25299	8.36997	5.32319	8.22519	6.40079	6.94401	7.15703	8.05151	noncoding		natural antisense	USP47	ubiquitin carboxyl-terminal hydrolase 47
BC150253	4.22308e-05	5.06465	down	8.64214	12.3376	10.022	11.7757	10.1204	11.4983	10.8868	12.0206	8.19746	11.7498	9.25689	11.6944	8.88408	11.6586	7.83124	11.3309	10.5402	11.7001	9.84211	11.862	noncoding	lincRNA-SEMA6D-3	exon sense-overlapping	SEMA6D	semaphorin-6D isoform 1 precursor
BC150253	4.22308e-05	5.06465	down	8.64214	12.3376	10.022	11.7757	10.1204	11.4983	10.8868	12.0206	8.19746	11.7498	9.25689	11.6944	8.88408	11.6586	7.83124	11.3309	10.5402	11.7001	9.84211	11.862	noncoding	lincRNA-SEMA6D-3	exon sense-overlapping	SEMA6D	semaphorin-6D isoform 6 precursor
BC150253	4.22308e-05	5.06465	down	8.64214	12.3376	10.022	11.7757	10.1204	11.4983	10.8868	12.0206	8.19746	11.7498	9.25689	11.6944	8.88408	11.6586	7.83124	11.3309	10.5402	11.7001	9.84211	11.862	noncoding	lincRNA-SEMA6D-3	exon sense-overlapping	SEMA6D	semaphorin-6D isoform 1 precursor
BC150253	4.22308e-05	5.06465	down	8.64214	12.3376	10.022	11.7757	10.1204	11.4983	10.8868	12.0206	8.19746	11.7498	9.25689	11.6944	8.88408	11.6586	7.83124	11.3309	10.5402	11.7001	9.84211	11.862	noncoding	lincRNA-SEMA6D-3	exon sense-overlapping	SEMA6D	semaphorin-6D isoform 4 precursor
BC150253	4.22308e-05	5.06465	down	8.64214	12.3376	10.022	11.7757	10.1204	11.4983	10.8868	12.0206	8.19746	11.7498	9.25689	11.6944	8.88408	11.6586	7.83124	11.3309	10.5402	11.7001	9.84211	11.862	noncoding	lincRNA-SEMA6D-3	exon sense-overlapping	SEMA6D	semaphorin-6D isoform 3 precursor
BC150253	4.22308e-05	5.06465	down	8.64214	12.3376	10.022	11.7757	10.1204	11.4983	10.8868	12.0206	8.19746	11.7498	9.25689	11.6944	8.88408	11.6586	7.83124	11.3309	10.5402	11.7001	9.84211	11.862	noncoding	lincRNA-SEMA6D-3	exon sense-overlapping	SEMA6D	semaphorin-6D isoform 2 precursor
BC150253	4.22308e-05	5.06465	down	8.64214	12.3376	10.022	11.7757	10.1204	11.4983	10.8868	12.0206	8.19746	11.7498	9.25689	11.6944	8.88408	11.6586	7.83124	11.3309	10.5402	11.7001	9.84211	11.862	noncoding	lincRNA-SEMA6D-3	exon sense-overlapping	SEMA6D	semaphorin-6D isoform 5 precursor
AK055652	0.0019978	2.43902	down	10.0047	11.4393	10.1437	11.2414	10.9921	11.0627	11.591	11.3799	9.24368	11.5995	9.76288	11.1943	8.09307	10.7065	9.0598	11.2475	10.198	10.7466	9.34126	10.6754	noncoding		exon sense-overlapping	CCDC50	coiled-coil domain-containing protein 50 short
AK055652	0.0019978	2.43902	down	10.0047	11.4393	10.1437	11.2414	10.9921	11.0627	11.591	11.3799	9.24368	11.5995	9.76288	11.1943	8.09307	10.7065	9.0598	11.2475	10.198	10.7466	9.34126	10.6754	noncoding		exon sense-overlapping	CCDC50	coiled-coil domain-containing protein 50 long
uc002hlx.2	0.0126274	2.94406	down	7.15418	9.25001	7.44769	10.2689	7.59693	6.9101	8.4184	9.46019	7.89308	7.7636	8.09618	10.0104	6.03662	10.3558	5.37967	6.44271	9.16944	9.21836	8.9487	12.039	noncoding	CCL4L	exon sense-overlapping	CCL4L1	C-C motif chemokine 4-like precursor
uc002hlx.2	0.0126274	2.94406	down	7.15418	9.25001	7.44769	10.2689	7.59693	6.9101	8.4184	9.46019	7.89308	7.7636	8.09618	10.0104	6.03662	10.3558	5.37967	6.44271	9.16944	9.21836	8.9487	12.039	noncoding	CCL4L	exon sense-overlapping	CCL4L2	chemokine (C-C motif) ligand 4-like 2 precursor
NR_001298	0.0382011	2.03008	down	15.4477	15.13	13.1635	15.1279	14.8879	14.8241	14.927	15.1366	12.2999	13.8992	14.8269	15.4878	12.1077	15.3627	12.0482	14.9665	15.1047	14.7306	15.1758	15.5393	noncoding	HLA-DRB6	intergenic
uc003fck.2	0.00520479	2.29407	down	7.29772	8.32692	7.06806	8.52036	7.50015	7.25749	8.54385	8.53842	6.82078	9.18851	7.06256	8.96472	6.18181	8.67083	6.62562	8.3865	7.59956	7.3546	7.14442	8.61527	noncoding	AY070437	intergenic
AK123390	0.000484485	3.78142	down	8.38688	11.0059	7.85574	10.1137	9.46532	9.68726	9.75837	9.72104	6.84679	8.35479	7.25181	9.3631	6.36124	8.80967	5.22039	8.77419	9.16171	10.6938	6.94477	9.91876	noncoding		intergenic
BC087862	0.00119204	2.37642	down	6.68616	8.65893	8.04509	9.59992	7.87589	8.38267	8.79425	9.35163	6.02749	8.15699	7.69799	9.29946	6.52203	9.0995	7.5074	8.18214	7.62683	7.54592	7.33235	8.32622	noncoding		natural antisense	PRKCE	protein kinase C epsilon type
NR_027392	0.000781191	2.48961	down	5.73925	7.42868	6.19026	8.01504	5.98831	6.44475	6.46059	6.81437	5.21935	8.10352	5.82199	7.47953	5.3202	6.75619	5.96589	7.80671	5.78051	6.51487	6.16316	6.44502	noncoding	INTS4L2	intergenic
ENST00000416673	0.00822025	2.32237	down	8.92708	11.3018	9.06107	9.32704	9.19764	9.63112	9.85237	9.82304	8.02883	8.65569	8.85656	9.70971	8.1182	9.28267	6.04115	9.66394	8.80589	9.54833	8.21364	10.3151	noncoding	RPL23AP7	bidirectional	RABL2A	rab-like protein 2A
ENST00000416673	0.00822025	2.32237	down	8.92708	11.3018	9.06107	9.32704	9.19764	9.63112	9.85237	9.82304	8.02883	8.65569	8.85656	9.70971	8.1182	9.28267	6.04115	9.66394	8.80589	9.54833	8.21364	10.3151	noncoding	RPL23AP7	bidirectional	RABL2A	rab-like protein 2A
AF087976	0.00596668	3.77358	down	7.63004	9.17345	8.00476	10.2416	8.31616	8.46637	9.35923	9.57028	5.31929	10.5525	7.03475	9.79006	5.65205	9.62364	7.93208	9.84929	6.85455	7.35165	8.73297	9.37639	noncoding		intergenic
NR_027868	0.00102383	3.31448	down	6.4483	7.86923	6.00099	8.225	7.95038	10.3785	8.86039	8.98522	5.42981	7.58552	7.09999	9.22916	4.19426	8.35922	7.02404	7.83738	7.07095	7.93874	7.03609	7.99502	noncoding	PDCD6IP	exon sense-overlapping	PDCD6IP	programmed cell death 6-interacting protein
NR_027868	0.00102383	3.31448	down	6.4483	7.86923	6.00099	8.225	7.95038	10.3785	8.86039	8.98522	5.42981	7.58552	7.09999	9.22916	4.19426	8.35922	7.02404	7.83738	7.07095	7.93874	7.03609	7.99502	noncoding	PDCD6IP	exon sense-overlapping	PDCD6IP	programmed cell death 6-interacting protein
uc002ckl.1	0.00389586	2.16313	down	5.47711	7.56525	7.83488	9.56242	6.54234	6.40602	7.39154	7.5226	5.39102	7.33173	6.10719	7.89805	5.09228	7.27838	5.85056	6.22961	5.98014	6.72201	6.11978	6.40195	noncoding	CR596832	intronic antisense	LMF1	lipase maturation factor 1
AK124993	0.00104223	2.41423	down	4.87007	7.14083	6.77198	7.85457	6.31949	6.63519	7.23694	7.32352	5.95523	7.77494	5.33858	7.21983	4.4943	6.98904	5.40158	6.92636	5.33976	5.8829	5.96468	6.66103	noncoding		intronic antisense	MAFK	transcription factor MafK
ENST00000404883	0.000272949	2.17855	down	11.9057	13.9002	12.183	12.7293	12.484	13.3695	12.8509	13.4952	10.6369	12.7532	12.7113	13.7653	11.5426	13.0309	12.0612	13.2158	12.7493	12.9151	12.1201	13.3043	noncoding	ANXA2P3	intergenic
CR595807	0.00436988	2.91769	down	8.23147	9.00885	7.23179	9.94192	8.28048	9.34969	9.16707	9.73764	5.98744	9.55775	7.57852	9.45708	5.70696	9.2012	8.12855	9.08306	7.51387	7.63277	8.91436	9.21879	noncoding		exon sense-overlapping	PKIA	cAMP-dependent protein kinase inhibitor alpha
CR595807	0.00436988	2.91769	down	8.23147	9.00885	7.23179	9.94192	8.28048	9.34969	9.16707	9.73764	5.98744	9.55775	7.57852	9.45708	5.70696	9.2012	8.12855	9.08306	7.51387	7.63277	8.91436	9.21879	noncoding		exon sense-overlapping	PKIA	cAMP-dependent protein kinase inhibitor alpha
ENST00000450396	0.00017115	2.26372	down	6.43866	7.69893	6.93853	8.33036	6.28363	7.83862	6.46822	7.14833	6.07872	8.34619	6.12798	7.63034	6.18781	7.51368	6.984	8.1899	6.64557	7.03538	6.87457	7.08295	noncoding	AC093787.1	intergenic
AF116620	0.0159539	2.46708	down	8.29246	10.9296	9.29862	10.0734	8.65119	9.37775	9.2628	9.45663	8.26951	10.0887	8.10944	9.46857	8.22984	9.07877	5.27502	9.61684	8.26805	7.56455	7.80275	8.83285	noncoding		natural antisense	SLC38A2	sodium-coupled neutral amino acid transporter 2
AL109959	0.0068581	2.58846	down	6.379	8.21478	6.63422	7.12978	7.08473	6.92404	8.06582	7.84131	5.16452	8.49164	5.81658	7.94283	4.87531	7.80122	6.22554	8.11773	6.40489	6.83697	6.37682	7.44809	noncoding		natural antisense	ZSCAN2	zinc finger and SCAN domain-containing protein 2
ENST00000402383	4.60905e-05	2.42256	down	9.49226	10.9019	8.72734	10.7134	10.1635	11.0193	11.2973	11.6932	8.05364	9.72857	9.51504	10.9762	7.89532	9.9112	9.00851	10.2349	10.1834	10.7273	9.85749	11.0531	noncoding	RP11-162L10.1	intergenic
AL049240	0.00137912	2.75901	down	6.38771	8.7532	6.69662	7.39254	6.32952	6.49506	7.27603	7.62173	5.29485	8.27237	5.29088	7.70596	4.96527	7.25877	5.96141	7.52812	5.89586	6.32743	6.80944	8.19392	noncoding		exon sense-overlapping	RUNX1T1	protein CBFA2T1 isoform B
AL049240	0.00137912	2.75901	down	6.38771	8.7532	6.69662	7.39254	6.32952	6.49506	7.27603	7.62173	5.29485	8.27237	5.29088	7.70596	4.96527	7.25877	5.96141	7.52812	5.89586	6.32743	6.80944	8.19392	noncoding		exon sense-overlapping	RUNX1T1	protein CBFA2T1 isoform B
AL049240	0.00137912	2.75901	down	6.38771	8.7532	6.69662	7.39254	6.32952	6.49506	7.27603	7.62173	5.29485	8.27237	5.29088	7.70596	4.96527	7.25877	5.96141	7.52812	5.89586	6.32743	6.80944	8.19392	noncoding		exon sense-overlapping	RUNX1T1	protein CBFA2T1 isoform B
AL049240	0.00137912	2.75901	down	6.38771	8.7532	6.69662	7.39254	6.32952	6.49506	7.27603	7.62173	5.29485	8.27237	5.29088	7.70596	4.96527	7.25877	5.96141	7.52812	5.89586	6.32743	6.80944	8.19392	noncoding		exon sense-overlapping	RUNX1T1	protein CBFA2T1 isoform B
AL049240	0.00137912	2.75901	down	6.38771	8.7532	6.69662	7.39254	6.32952	6.49506	7.27603	7.62173	5.29485	8.27237	5.29088	7.70596	4.96527	7.25877	5.96141	7.52812	5.89586	6.32743	6.80944	8.19392	noncoding		exon sense-overlapping	RUNX1T1	protein CBFA2T1 isoform A
AL049240	0.00137912	2.75901	down	6.38771	8.7532	6.69662	7.39254	6.32952	6.49506	7.27603	7.62173	5.29485	8.27237	5.29088	7.70596	4.96527	7.25877	5.96141	7.52812	5.89586	6.32743	6.80944	8.19392	noncoding		exon sense-overlapping	RUNX1T1	protein CBFA2T1 isoform B
AL049240	0.00137912	2.75901	down	6.38771	8.7532	6.69662	7.39254	6.32952	6.49506	7.27603	7.62173	5.29485	8.27237	5.29088	7.70596	4.96527	7.25877	5.96141	7.52812	5.89586	6.32743	6.80944	8.19392	noncoding		exon sense-overlapping	RUNX1T1	protein CBFA2T1 isoform A
AL049240	0.00137912	2.75901	down	6.38771	8.7532	6.69662	7.39254	6.32952	6.49506	7.27603	7.62173	5.29485	8.27237	5.29088	7.70596	4.96527	7.25877	5.96141	7.52812	5.89586	6.32743	6.80944	8.19392	noncoding		exon sense-overlapping	RUNX1T1	protein CBFA2T1 isoform F
AL049240	0.00137912	2.75901	down	6.38771	8.7532	6.69662	7.39254	6.32952	6.49506	7.27603	7.62173	5.29485	8.27237	5.29088	7.70596	4.96527	7.25877	5.96141	7.52812	5.89586	6.32743	6.80944	8.19392	noncoding		exon sense-overlapping	RUNX1T1	protein CBFA2T1 isoform A
AL049240	0.00137912	2.75901	down	6.38771	8.7532	6.69662	7.39254	6.32952	6.49506	7.27603	7.62173	5.29485	8.27237	5.29088	7.70596	4.96527	7.25877	5.96141	7.52812	5.89586	6.32743	6.80944	8.19392	noncoding		exon sense-overlapping	RUNX1T1	protein CBFA2T1 isoform B
AL049240	0.00137912	2.75901	down	6.38771	8.7532	6.69662	7.39254	6.32952	6.49506	7.27603	7.62173	5.29485	8.27237	5.29088	7.70596	4.96527	7.25877	5.96141	7.52812	5.89586	6.32743	6.80944	8.19392	noncoding		exon sense-overlapping	RUNX1T1	protein CBFA2T1 isoform B
AL049240	0.00137912	2.75901	down	6.38771	8.7532	6.69662	7.39254	6.32952	6.49506	7.27603	7.62173	5.29485	8.27237	5.29088	7.70596	4.96527	7.25877	5.96141	7.52812	5.89586	6.32743	6.80944	8.19392	noncoding		exon sense-overlapping	RUNX1T1	protein CBFA2T1 isoform D
AL049240	0.00137912	2.75901	down	6.38771	8.7532	6.69662	7.39254	6.32952	6.49506	7.27603	7.62173	5.29485	8.27237	5.29088	7.70596	4.96527	7.25877	5.96141	7.52812	5.89586	6.32743	6.80944	8.19392	noncoding		exon sense-overlapping	RUNX1T1	protein CBFA2T1 isoform E
AL049240	0.00137912	2.75901	down	6.38771	8.7532	6.69662	7.39254	6.32952	6.49506	7.27603	7.62173	5.29485	8.27237	5.29088	7.70596	4.96527	7.25877	5.96141	7.52812	5.89586	6.32743	6.80944	8.19392	noncoding		exon sense-overlapping	RUNX1T1	protein CBFA2T1 isoform C
AL049240	0.00137912	2.75901	down	6.38771	8.7532	6.69662	7.39254	6.32952	6.49506	7.27603	7.62173	5.29485	8.27237	5.29088	7.70596	4.96527	7.25877	5.96141	7.52812	5.89586	6.32743	6.80944	8.19392	noncoding		exon sense-overlapping	RUNX1T1	protein CBFA2T1 isoform C
uc003wns.2	0.000852676	2.35248	down	8.17535	9.15604	7.66166	9.77905	9.14164	9.72329	9.56579	10.2302	8.40569	10.3607	8.89314	10.7246	8.12481	10.5217	9.10826	10.2913	9.31717	9.31141	9.49159	10.1286	noncoding	BC034557	intronic antisense	PTPRN2	receptor-type tyrosine-protein phosphatase N2
uc003wns.2	0.000852676	2.35248	down	8.17535	9.15604	7.66166	9.77905	9.14164	9.72329	9.56579	10.2302	8.40569	10.3607	8.89314	10.7246	8.12481	10.5217	9.10826	10.2913	9.31717	9.31141	9.49159	10.1286	noncoding	BC034557	intronic antisense	PTPRN2	receptor-type tyrosine-protein phosphatase N2
uc003wns.2	0.000852676	2.35248	down	8.17535	9.15604	7.66166	9.77905	9.14164	9.72329	9.56579	10.2302	8.40569	10.3607	8.89314	10.7246	8.12481	10.5217	9.10826	10.2913	9.31717	9.31141	9.49159	10.1286	noncoding	BC034557	intronic antisense	PTPRN2	receptor-type tyrosine-protein phosphatase N2
ENST00000404638	0.00178059	2.68527	down	9.57943	11.7397	10.5254	12.6731	10.9723	12.8333	11.4683	12.5094	9.67337	9.32704	10.2161	11.097	8.91157	9.99289	7.04958	10.3876	11.1438	11.6214	9.7973	11.4064	noncoding	AC012498.1	intergenic
uc003iwb.1	0.00245907	2.10922	down	9.64231	10.435	9.1731	10.2186	9.38826	10.0235	10.2925	10.7004	9.655	10.4611	8.24943	10.4001	8.73631	10.4437	7.47344	10.0474	9.06525	8.99242	9.37808	10.0985	noncoding	AK001394	intergenic
BC015134	0.00923109	3.06875	down	9.96493	12.1096	9.01915	14.0086	10.0341	12.9134	10.8676	12.8098	9.52973	8.66248	9.47818	10.5133	10.2309	10.8616	8.44214	9.73621	11.0627	11.9289	8.88197	10.144	noncoding		intergenic
AK093598	0.00137897	2.01145	down	6.50592	6.73697	6.57003	7.19414	6.07863	6.50213	6.9571	7.34099	5.22875	7.36708	5.3234	6.86669	4.90837	6.84248	5.76907	7.20169	5.14346	6.07452	6.23957	6.68001	noncoding		intronic antisense	LONP2	lon protease homolog 2, peroxisomal
ENST00000434081	0.00036196	2.10664	down	6.20153	7.98193	6.49151	8.49532	6.84558	7.2061	6.79509	7.78733	6.18805	7.94116	6.82391	7.54415	6.27574	7.54609	6.40752	7.4012	6.3302	6.58059	6.82064	7.44535	noncoding	NCRNA00163	intergenic
NR_027391	0.0060287	2.3716	down	8.69575	10.0009	7.84263	9.69609	9.20587	9.16495	9.39044	9.6069	7.407	8.01862	9.64152	10.2868	7.2906	9.9686	5.71686	9.07311	9.68122	10.1557	8.39523	9.75419	noncoding	SLC15A3	exon sense-overlapping	SLC15A3	solute carrier family 15 member 3
NR_027391	0.0060287	2.3716	down	8.69575	10.0009	7.84263	9.69609	9.20587	9.16495	9.39044	9.6069	7.407	8.01862	9.64152	10.2868	7.2906	9.9686	5.71686	9.07311	9.68122	10.1557	8.39523	9.75419	noncoding	SLC15A3	natural antisense	TMEM132A	transmembrane protein 132A isoform a
NR_027391	0.0060287	2.3716	down	8.69575	10.0009	7.84263	9.69609	9.20587	9.16495	9.39044	9.6069	7.407	8.01862	9.64152	10.2868	7.2906	9.9686	5.71686	9.07311	9.68122	10.1557	8.39523	9.75419	noncoding	SLC15A3	natural antisense	TMEM132A	transmembrane protein 132A isoform b
uc004aqf.1	0.00823301	2.99944	down	10.7433	10.515	8.38426	11.9921	10.4944	11.9803	11.0993	12.1509	7.3793	11.3057	9.49899	11.4704	8.35903	11.2839	11.1208	11.591	9.3923	10.1156	11.1284	11.0421	noncoding	BC042431	exon sense-overlapping	SHC3	SHC-transforming protein 3
ENST00000498161	7.96818e-05	2.01449	down	15.737	17.0936	15.2693	16.3819	16.0562	16.5675	16.1506	16.8683	14.8549	16.2138	16.4082	17.1267	16.8683	17.4123	14.7445	16.7378	16.6898	17.3514	16.2457	17.3753	noncoding	L29074.1	intergenic
uc001dbm.2	0.00626817	2.2869	down	10.1381	10.756	10.504	10.5935	9.57028	10.8017	10.2743	11.0036	7.78998	10.4838	8.28746	10.671	9.7405	10.2595	7.63827	10.4111	9.32009	9.17374	9.69678	10.7396	noncoding	CR594506	intergenic
AF038185	0.00318101	2.4879	down	7.89136	9.75986	7.30896	9.96556	8.22519	8.23484	8.82122	8.7142	7.02698	9.02895	5.92133	8.31989	6.7719	8.77764	7.88288	8.83975	7.31822	7.32427	7.96541	9.31778	noncoding		intergenic
ENST00000452846	0.00421574	2.12044	down	9.31474	10.1652	8.75816	10.4053	8.76107	9.15226	9.95294	10.0873	8.32465	10.46	10.0079	10.7696	7.2213	10.2328	9.47463	10.1381	8.71548	9.18132	9.24693	10.0297	noncoding	RP4-639F20.1	bidirectional	CNN3	calponin-3
CR605870	0.0141328	2.42336	down	7.71919	6.99286	6.95687	8.25387	6.20305	7.35721	7.34366	8.22341	5.34108	7.9413	4.92757	8.33122	6.01883	8.31429	6.06264	8.12124	5.81113	5.87936	7.60095	7.34026	noncoding		intergenic
NR_026740	1.71242e-05	2.85917	down	9.69297	11.2737	9.81388	11.8071	9.72142	11.2278	9.7416	11.3681	9.53005	10.45	9.29053	11.2944	9.01536	11.5878	9.49159	10.7168	9.86955	10.4677	9.80163	10.9312	noncoding	LOC389033	intergenic
ENST00000429284	0.00274518	2.02389	down	6.63841	8.58316	7.98504	8.34023	7.13258	7.41292	6.89736	8.05736	6.73697	8.79943	6.39815	8.0859	6.98024	8.33737	6.98231	7.93929	7.13541	6.73958	7.5094	8.27194	noncoding	AC124789.1	intronic antisense	ARHGAP23	rho GTPase-activating protein 23
uc003hcu.1	0.000629229	3.17696	down	7.13309	8.61846	6.8861	8.7874	7.28862	8.45363	7.66986	9.10063	6.22664	9.1389	6.83795	8.97761	6.02598	8.78494	6.62259	9.27819	6.67757	7.23244	9.04844	8.72115	noncoding	BC039452	intergenic
ENST00000421322	0.0471377	3.56537	down	13.4839	13.6262	12.7096	12.9754	5.53548	5.78539	5.24321	11.1868	10.9267	13.2412	5.53814	12.3515	10.5651	12.3306	12.533	13.2623	5.00476	5.20613	12.8562	12.7712	noncoding	XIST	intergenic
AL049990	0.0108143	3.35964	down	11.4478	13.162	12.0618	13.2754	12.667	13.7509	13.0329	13.9424	8.95949	12.8527	11.1553	13.4332	7.75332	13.2261	13.0034	13.5415	12.5948	13.1982	13.0802	12.8568	noncoding		intergenic
uc001phs.2	0.000782391	3.35787	down	7.44359	9.2448	7.8688	9.32325	8.57324	8.7377	8.98731	9.46965	6.89188	10.0633	7.907	10.0417	6.70647	9.71732	7.21792	10.4302	8.24238	9.18574	7.89181	8.99217	noncoding	CASP12	exon sense-overlapping	CASP12	inactive caspase-12
NR_024283	1.32182e-05	3.40344	down	7.82045	10.5677	8.62776	9.64152	8.56849	9.83798	9.09598	10.1169	7.34354	9.57239	8.56221	10.2645	7.53418	10.0553	8.09618	10.3946	8.69872	9.78663	8.98145	10.7614	noncoding	LOC158376	intergenic
ENST00000416124	0.0114885	2.45828	down	6.01138	8.44908	10.1266	9.72357	7.85396	8.47234	8.30355	8.86145	6.23635	8.40469	6.98159	8.87439	5.66167	8.96662	6.176	8.28882	7.9613	7.24636	7.11814	8.11968	noncoding	RP11-101C21.1	intergenic
NR_027921	0.0193158	2.80499	down	7.10449	10.0114	8.01168	10.3638	10.2909	9.37341	10.2832	9.4738	6.68246	9.86551	8.13589	9.13766	6.14992	8.93955	6.3416	9.3508	9.71325	9.29603	7.57812	9.35953	noncoding	CCL14-CCL15	exon sense-overlapping	CCL14	C-C motif chemokine 14 isoform 1 precursor
NR_027921	0.0193158	2.80499	down	7.10449	10.0114	8.01168	10.3638	10.2909	9.37341	10.2832	9.4738	6.68246	9.86551	8.13589	9.13766	6.14992	8.93955	6.3416	9.3508	9.71325	9.29603	7.57812	9.35953	noncoding	CCL14-CCL15	exon sense-overlapping	CCL14	C-C motif chemokine 14 isoform 2 precursor
NR_027921	0.0193158	2.80499	down	7.10449	10.0114	8.01168	10.3638	10.2909	9.37341	10.2832	9.4738	6.68246	9.86551	8.13589	9.13766	6.14992	8.93955	6.3416	9.3508	9.71325	9.29603	7.57812	9.35953	noncoding	CCL14-CCL15	exon sense-overlapping	CCL15	C-C motif chemokine 15 precursor
ENST00000503990	0.00359017	2.72534	down	5.93386	8.98708	6.78457	8.23356	6.7679	6.87786	8.13808	8.12617	7.39313	8.0859	5.70818	8.43075	5.19198	8.09237	5.57072	7.35891	6.42451	6.67911	6.02316	7.52872	noncoding	AC007881.5	intergenic
nc-HOXA1-59+	0.00255118	2.36015	down	9.19374	11.2922	9.42706	11.1813	9.77819	9.65442	10.5791	10.456	9.39509	11.2657	9.36025	10.6433	7.94983	10.6599	9.32953	10.6992	10.3548	10.7053	9.69062	10.8896	noncoding	nc-HOXA1-59	intergenic
HIT000092017	0.0495277	2.00107	down	8.45676	9.56579	5.5816	10.0359	9.31959	9.08717	9.88137	9.83486	9.24509	9.88982	8.48476	9.39831	7.22379	9.34256	9.03871	9.35923	8.62407	8.59492	8.71139	9.46629	noncoding		intergenic
ENST00000513357	0.00276667	2.78361	down	7.55834	9.67601	5.58462	7.6065	7.57852	7.65081	8.62903	8.29631	6.14834	7.26706	5.78201	7.78976	3.67043	7.19264	5.82698	7.58925	6.85812	7.36868	6.14819	8.11713	noncoding	RP11-241F15.7	intergenic
NR_028505	0.000382694	2.51808	down	7.73526	9.98433	8.38936	10.7281	8.43817	9.80961	8.68052	9.47025	7.04678	7.22391	6.81266	8.70585	7.24199	8.72549	6.71242	7.99321	8.69923	8.84813	7.56225	9.15302	noncoding	C17orf91	bidirectional	WDR81	WD repeat-containing protein 81 isoform 2
NR_028505	0.000382694	2.51808	down	7.73526	9.98433	8.38936	10.7281	8.43817	9.80961	8.68052	9.47025	7.04678	7.22391	6.81266	8.70585	7.24199	8.72549	6.71242	7.99321	8.69923	8.84813	7.56225	9.15302	noncoding	C17orf91	bidirectional	WDR81	WD repeat-containing protein 81 isoform 3
uc002ubv.3	4.85304e-05	2.01	down	14.3302	15.3348	14.3279	15.4515	14.3279	14.8143	14.7073	15.2757	12.9901	14.5966	14.224	15.3134	14.096	15.4667	13.7945	15.2301	14.3436	14.5985	14.2229	15.3551	noncoding	BC073897	intronic antisense	PSMD14	26S proteasome non-ATPase regulatory subunit 14
ENST00000504363	0.00284758	5.39351	down	6.58951	11.4122	8.62493	11.09	9.86101	9.9211	10.3847	10.7607	6.7421	10.9002	8.66818	10.7991	5.92371	10.769	6.86732	10.4952	9.48116	9.4492	8.78165	10.6399	noncoding	AC011526.1	intergenic
AK021606	0.00227417	3.12556	down	7.51609	9.23436	8.14685	9.77165	8.82583	9.24167	9.44017	9.91607	6.42554	9.63458	7.45372	9.44984	5.93245	9.7261	7.32621	9.6971	8.23484	8.40569	8.24493	8.91068	noncoding		intergenic
U79293	0.0266345	2.42776	down	9.66168	9.56276	10.0405	9.7894	8.89071	10.0392	9.8085	10.2762	5.8267	9.92702	7.87745	10.1644	5.88544	9.40908	9.67463	9.98922	7.50574	8.6042	9.80092	10.0071	noncoding		intron sense-overlapping	THSD4	thrombospondin type-1 domain-containing protein
CR596491	0.000827306	2.54147	down	10.5246	12.0612	11.0153	12.505	11.8406	12.4026	12.4859	12.7666	10.24	13.2359	11.2114	12.8427	10.6496	12.3349	10.3155	12.4909	10.2667	10.6461	11.8594	12.5797	noncoding		exon sense-overlapping	NEDD4L	E3 ubiquitin-protein ligase NEDD4-like isoform
CR596491	0.000827306	2.54147	down	10.5246	12.0612	11.0153	12.505	11.8406	12.4026	12.4859	12.7666	10.24	13.2359	11.2114	12.8427	10.6496	12.3349	10.3155	12.4909	10.2667	10.6461	11.8594	12.5797	noncoding		exon sense-overlapping	NEDD4L	E3 ubiquitin-protein ligase NEDD4-like isoform
CR596491	0.000827306	2.54147	down	10.5246	12.0612	11.0153	12.505	11.8406	12.4026	12.4859	12.7666	10.24	13.2359	11.2114	12.8427	10.6496	12.3349	10.3155	12.4909	10.2667	10.6461	11.8594	12.5797	noncoding		exon sense-overlapping	NEDD4L	E3 ubiquitin-protein ligase NEDD4-like isoform
CR596491	0.000827306	2.54147	down	10.5246	12.0612	11.0153	12.505	11.8406	12.4026	12.4859	12.7666	10.24	13.2359	11.2114	12.8427	10.6496	12.3349	10.3155	12.4909	10.2667	10.6461	11.8594	12.5797	noncoding		exon sense-overlapping	NEDD4L	E3 ubiquitin-protein ligase NEDD4-like isoform
CR596491	0.000827306	2.54147	down	10.5246	12.0612	11.0153	12.505	11.8406	12.4026	12.4859	12.7666	10.24	13.2359	11.2114	12.8427	10.6496	12.3349	10.3155	12.4909	10.2667	10.6461	11.8594	12.5797	noncoding		exon sense-overlapping	NEDD4L	E3 ubiquitin-protein ligase NEDD4-like isoform
CR596491	0.000827306	2.54147	down	10.5246	12.0612	11.0153	12.505	11.8406	12.4026	12.4859	12.7666	10.24	13.2359	11.2114	12.8427	10.6496	12.3349	10.3155	12.4909	10.2667	10.6461	11.8594	12.5797	noncoding		exon sense-overlapping	NEDD4L	E3 ubiquitin-protein ligase NEDD4-like isoform
CR596491	0.000827306	2.54147	down	10.5246	12.0612	11.0153	12.505	11.8406	12.4026	12.4859	12.7666	10.24	13.2359	11.2114	12.8427	10.6496	12.3349	10.3155	12.4909	10.2667	10.6461	11.8594	12.5797	noncoding		exon sense-overlapping	NEDD4L	E3 ubiquitin-protein ligase NEDD4-like isoform
CR596491	0.000827306	2.54147	down	10.5246	12.0612	11.0153	12.505	11.8406	12.4026	12.4859	12.7666	10.24	13.2359	11.2114	12.8427	10.6496	12.3349	10.3155	12.4909	10.2667	10.6461	11.8594	12.5797	noncoding		exon sense-overlapping	NEDD4L	E3 ubiquitin-protein ligase NEDD4-like isoform
CR596491	0.000827306	2.54147	down	10.5246	12.0612	11.0153	12.505	11.8406	12.4026	12.4859	12.7666	10.24	13.2359	11.2114	12.8427	10.6496	12.3349	10.3155	12.4909	10.2667	10.6461	11.8594	12.5797	noncoding		exon sense-overlapping	NEDD4L	E3 ubiquitin-protein ligase NEDD4-like isoform
NR_023351	5.69569e-05	2.11353	down	6.49239	8.25072	6.81381	7.50528	6.47924	7.96424	7.21148	8.01595	5.63076	6.19041	6.38408	7.70302	6.0812	6.71882	5.72033	6.98553	6.55042	7.11033	6.10894	7.8249	noncoding	C13orf1	exon sense-overlapping	C13orf1	SPRY domain-containing protein 7 isoform 1
NR_023351	5.69569e-05	2.11353	down	6.49239	8.25072	6.81381	7.50528	6.47924	7.96424	7.21148	8.01595	5.63076	6.19041	6.38408	7.70302	6.0812	6.71882	5.72033	6.98553	6.55042	7.11033	6.10894	7.8249	noncoding	C13orf1	exon sense-overlapping	C13orf1	SPRY domain-containing protein 7 isoform 2
ENST00000413500	0.010977	2.20531	down	15.8296	17.3361	15.2856	16.4526	16.0137	16.8785	16.164	16.7194	14.8865	15.3051	16.4689	17.1458	17.0346	16.9017	12.3236	16.336	16.648	17.405	15.6495	17.2335	noncoding	AC023644.1	intergenic
NR_003670	0.00824253	2.04296	down	6.90349	7.80215	7.27046	9.28452	7.93492	8.13935	9.13082	9.16144	7.20726	9.33312	7.30785	9.03262	7.53631	8.73421	6.97561	8.95765	7.30228	6.57184	7.72421	8.5829	noncoding	KGFLP2	intergenic
NR_033390	0.000642309	2.15714	down	13.2045	14.1726	12.3196	13.9029	13.525	14.0417	13.1776	14.0108	12.6301	13.2051	13.2012	14.2255	12.3595	14.4352	11.3838	13.4519	13.5564	13.5263	12.7862	14.2629	noncoding	TYROBP	exon sense-overlapping	TYROBP	TYRO protein tyrosine kinase-binding protein
NR_033390	0.000642309	2.15714	down	13.2045	14.1726	12.3196	13.9029	13.525	14.0417	13.1776	14.0108	12.6301	13.2051	13.2012	14.2255	12.3595	14.4352	11.3838	13.4519	13.5564	13.5263	12.7862	14.2629	noncoding	TYROBP	exon sense-overlapping	TYROBP	TYRO protein tyrosine kinase-binding protein
NR_033390	0.000642309	2.15714	down	13.2045	14.1726	12.3196	13.9029	13.525	14.0417	13.1776	14.0108	12.6301	13.2051	13.2012	14.2255	12.3595	14.4352	11.3838	13.4519	13.5564	13.5263	12.7862	14.2629	noncoding	TYROBP	exon sense-overlapping	TYROBP	TYRO protein tyrosine kinase-binding protein
NR_033390	0.000642309	2.15714	down	13.2045	14.1726	12.3196	13.9029	13.525	14.0417	13.1776	14.0108	12.6301	13.2051	13.2012	14.2255	12.3595	14.4352	11.3838	13.4519	13.5564	13.5263	12.7862	14.2629	noncoding	TYROBP	exon sense-overlapping	TYROBP	TYRO protein tyrosine kinase-binding protein
uc002gyd.1	0.002522	2.18556	down	9.01338	10.8779	8.72685	10.9567	10.919	11.6296	11.5743	12.08	9.40454	10.7053	11.0848	11.6982	7.98326	10.6504	11.104	11.0829	11.0966	11.9039	10.8204	11.4223	noncoding	CR620692	intergenic
NR_029462	0.0124506	2.11069	down	9.2448	9.78476	7.98573	10.4217	9.75837	9.89127	10.161	10.5194	8.07883	9.47774	9.59854	10.6521	7.71874	11.0323	8.27048	9.63649	9.94759	9.81443	9.89792	10.209	noncoding	LST1	exon sense-overlapping	LST1	leukocyte-specific transcript 1 protein isoform
NR_029462	0.0124506	2.11069	down	9.2448	9.78476	7.98573	10.4217	9.75837	9.89127	10.161	10.5194	8.07883	9.47774	9.59854	10.6521	7.71874	11.0323	8.27048	9.63649	9.94759	9.81443	9.89792	10.209	noncoding	LST1	exon sense-overlapping	LST1	leukocyte-specific transcript 1 protein isoform
NR_029462	0.0124506	2.11069	down	9.2448	9.78476	7.98573	10.4217	9.75837	9.89127	10.161	10.5194	8.07883	9.47774	9.59854	10.6521	7.71874	11.0323	8.27048	9.63649	9.94759	9.81443	9.89792	10.209	noncoding	LST1	natural antisense	NCR3	natural cytotoxicity triggering receptor 3
NR_029462	0.0124506	2.11069	down	9.2448	9.78476	7.98573	10.4217	9.75837	9.89127	10.161	10.5194	8.07883	9.47774	9.59854	10.6521	7.71874	11.0323	8.27048	9.63649	9.94759	9.81443	9.89792	10.209	noncoding	LST1	exon sense-overlapping	LST1	leukocyte-specific transcript 1 protein isoform
NR_029462	0.0124506	2.11069	down	9.2448	9.78476	7.98573	10.4217	9.75837	9.89127	10.161	10.5194	8.07883	9.47774	9.59854	10.6521	7.71874	11.0323	8.27048	9.63649	9.94759	9.81443	9.89792	10.209	noncoding	LST1	natural antisense	NCR3	natural cytotoxicity triggering receptor 3
NR_029462	0.0124506	2.11069	down	9.2448	9.78476	7.98573	10.4217	9.75837	9.89127	10.161	10.5194	8.07883	9.47774	9.59854	10.6521	7.71874	11.0323	8.27048	9.63649	9.94759	9.81443	9.89792	10.209	noncoding	LST1	exon sense-overlapping	LST1	leukocyte-specific transcript 1 protein isoform
NR_029462	0.0124506	2.11069	down	9.2448	9.78476	7.98573	10.4217	9.75837	9.89127	10.161	10.5194	8.07883	9.47774	9.59854	10.6521	7.71874	11.0323	8.27048	9.63649	9.94759	9.81443	9.89792	10.209	noncoding	LST1	exon sense-overlapping	LST1	leukocyte-specific transcript 1 protein isoform
NR_029462	0.0124506	2.11069	down	9.2448	9.78476	7.98573	10.4217	9.75837	9.89127	10.161	10.5194	8.07883	9.47774	9.59854	10.6521	7.71874	11.0323	8.27048	9.63649	9.94759	9.81443	9.89792	10.209	noncoding	LST1	exon sense-overlapping	LST1	leukocyte-specific transcript 1 protein isoform
NR_027706	0.00483637	2.62195	down	6.98072	9.30425	7.62886	9.46998	7.38235	7.21086	8.29678	8.44725	5.32725	8.65715	5.91063	8.24996	5.92923	8.22125	7.55456	7.76064	7.09026	7.832	7.05086	7.90453	noncoding	FLJ11235	bidirectional	EPB41L4A	band 4.1-like protein 4A
AK125090	0.0157431	2.07145	down	9.35808	10.939	11.5824	11.0333	9.85237	10.5201	10.5167	10.7145	7.11298	10.299	8.72585	10.395	7.78784	10.0384	9.94435	10.0297	9.51668	10.1453	10.0186	10.8081	noncoding		intergenic
ENST00000437705	0.00259053	2.87981	down	6.41113	9.50316	7.24705	8.88915	7.69703	7.46879	8.66	8.65248	7.66731	8.82141	6.23285	8.52977	5.62979	8.59129	5.82406	8.02847	6.88172	7.33159	6.51322	8.20775	noncoding	RP11-248N6.2	intergenic
AK094982	0.00129875	2.32355	down	7.65413	8.50717	5.26584	8.34744	7.48354	7.95214	8.40481	8.49847	7.50451	8.76796	6.3145	7.80617	6.79509	7.94391	6.4207	8.36609	6.71804	7.4387	6.95465	8.0511	noncoding		intergenic
uc003ijq.1	0.013781	3.09224	down	8.33624	10.2298	8.72286	10.4577	9.56242	9.6437	10.1169	10.1453	6.00412	10.2864	8.95452	10.4904	5.01221	9.81443	8.9968	9.73516	9.86212	9.92526	8.80016	9.92674	noncoding	CR620567	natural antisense	HHIP	hedgehog-interacting protein precursor
AK024584	0.0212103	2.36364	down	6.80864	7.56637	7.2867	7.98795	8.36538	7.87745	9.10908	8.78657	6.55674	9.31206	6.73638	8.5562	4.15891	8.33548	8.00804	9.54057	6.13194	7.05839	8.62011	9.17097	noncoding		intergenic
AL049435	0.00347843	2.12317	down	6.18474	7.60404	6.19748	7.58709	6.79774	6.77368	7.65544	7.29867	4.96947	6.74295	5.92409	6.51892	4.25395	6.27335	4.86025	7.00156	6.44217	6.83018	5.53876	7.05588	noncoding		exon sense-overlapping	IRAK3	interleukin-1 receptor-associated kinase 3
AL049435	0.00347843	2.12317	down	6.18474	7.60404	6.19748	7.58709	6.79774	6.77368	7.65544	7.29867	4.96947	6.74295	5.92409	6.51892	4.25395	6.27335	4.86025	7.00156	6.44217	6.83018	5.53876	7.05588	noncoding		exon sense-overlapping	IRAK3	interleukin-1 receptor-associated kinase 3
ENST00000503470	0.0172185	2.30411	down	9.03022	10.337	8.72661	10.2517	9.47344	8.88758	10.3228	9.99679	8.02973	10.7495	7.73198	10.0456	6.64333	9.92702	9.71654	9.91917	7.72834	9.04797	9.88137	10.164	noncoding	RP11-215P8.3	intergenic
ENST00000513251	1.84049e-05	2.30102	down	9.23399	10.6074	8.92148	10.3527	9.16681	9.89229	10.5943	11.5107	8.00023	9.21284	10.2126	12.4745	9.96829	11.4467	9.52258	10.2615	10.0068	10.9267	10.4088	11.3732	noncoding	CTC-566C5.1	intergenic
U79271	0.000406243	2.24514	down	9.48256	11.714	9.98152	11.7528	10.4589	11.0046	11.2886	11.552	11.0766	11.714	9.25282	11.3546	10.4635	11.3296	10.03	11.3689	10.3183	11.097	9.94908	11.0823	noncoding		natural antisense	SDCCAG8	serologically defined colon cancer antigen 8
U79271	0.000406243	2.24514	down	9.48256	11.714	9.98152	11.7528	10.4589	11.0046	11.2886	11.552	11.0766	11.714	9.25282	11.3546	10.4635	11.3296	10.03	11.3689	10.3183	11.097	9.94908	11.0823	noncoding		exon sense-overlapping	AKT3	RAC-gamma serine/threonine-protein kinase
U79271	0.000406243	2.24514	down	9.48256	11.714	9.98152	11.7528	10.4589	11.0046	11.2886	11.552	11.0766	11.714	9.25282	11.3546	10.4635	11.3296	10.03	11.3689	10.3183	11.097	9.94908	11.0823	noncoding		exon sense-overlapping	AKT3	RAC-gamma serine/threonine-protein kinase
U79271	0.000406243	2.24514	down	9.48256	11.714	9.98152	11.7528	10.4589	11.0046	11.2886	11.552	11.0766	11.714	9.25282	11.3546	10.4635	11.3296	10.03	11.3689	10.3183	11.097	9.94908	11.0823	noncoding		exon sense-overlapping	AKT3	RAC-gamma serine/threonine-protein kinase
NR_023938	0.000438151	4.88136	down	9.72041	12.2881	10.1236	11.8136	10.6406	11.9113	11.0407	12.2243	8.53768	12.984	9.34679	12.2264	8.84612	12.2866	8.7142	12.5645	10.3618	10.8715	10.8861	11.9205	noncoding	C14orf132	intergenic
uc002dok.2	0.0253252	2.01705	down	7.02487	7.66336	6.75386	8.62674	7.23895	6.66925	8.19616	8.16257	5.78051	8.06381	7.30574	8.28277	4.76322	8.18875	7.64588	8.31172	6.73778	7.44719	6.96171	7.11497	noncoding	BC044845	intronic antisense	NSMCE1	non-structural maintenance of chromosomes
uc001rbb.3	0.0131782	2.47399	down	11.5248	13.138	10.7373	11.845	11.5447	12.4781	11.8182	12.4533	8.96987	10.9816	12.0137	12.1528	11.6956	11.7451	7.11993	11.7103	11.2374	11.4971	10.6268	12.3554	noncoding	TVAS4	intergenic
uc010mam.2	0.00500256	2.13428	down	10.4845	11.8576	10.5431	11.5096	10.6717	10.3644	11.2806	11.2309	9.61576	11.9431	9.68524	11.3961	9.59419	11.5574	9.77317	11.6273	10.6813	10.6323	10.756	11.9044	noncoding	AF131817	exon sense-overlapping	RUNX1T1	protein CBFA2T1 isoform B
uc010mam.2	0.00500256	2.13428	down	10.4845	11.8576	10.5431	11.5096	10.6717	10.3644	11.2806	11.2309	9.61576	11.9431	9.68524	11.3961	9.59419	11.5574	9.77317	11.6273	10.6813	10.6323	10.756	11.9044	noncoding	AF131817	exon sense-overlapping	RUNX1T1	protein CBFA2T1 isoform B
uc010mam.2	0.00500256	2.13428	down	10.4845	11.8576	10.5431	11.5096	10.6717	10.3644	11.2806	11.2309	9.61576	11.9431	9.68524	11.3961	9.59419	11.5574	9.77317	11.6273	10.6813	10.6323	10.756	11.9044	noncoding	AF131817	exon sense-overlapping	RUNX1T1	protein CBFA2T1 isoform B
uc010mam.2	0.00500256	2.13428	down	10.4845	11.8576	10.5431	11.5096	10.6717	10.3644	11.2806	11.2309	9.61576	11.9431	9.68524	11.3961	9.59419	11.5574	9.77317	11.6273	10.6813	10.6323	10.756	11.9044	noncoding	AF131817	exon sense-overlapping	RUNX1T1	protein CBFA2T1 isoform B
uc010mam.2	0.00500256	2.13428	down	10.4845	11.8576	10.5431	11.5096	10.6717	10.3644	11.2806	11.2309	9.61576	11.9431	9.68524	11.3961	9.59419	11.5574	9.77317	11.6273	10.6813	10.6323	10.756	11.9044	noncoding	AF131817	exon sense-overlapping	RUNX1T1	protein CBFA2T1 isoform A
uc010mam.2	0.00500256	2.13428	down	10.4845	11.8576	10.5431	11.5096	10.6717	10.3644	11.2806	11.2309	9.61576	11.9431	9.68524	11.3961	9.59419	11.5574	9.77317	11.6273	10.6813	10.6323	10.756	11.9044	noncoding	AF131817	exon sense-overlapping	RUNX1T1	protein CBFA2T1 isoform B
uc010mam.2	0.00500256	2.13428	down	10.4845	11.8576	10.5431	11.5096	10.6717	10.3644	11.2806	11.2309	9.61576	11.9431	9.68524	11.3961	9.59419	11.5574	9.77317	11.6273	10.6813	10.6323	10.756	11.9044	noncoding	AF131817	exon sense-overlapping	RUNX1T1	protein CBFA2T1 isoform A
uc010mam.2	0.00500256	2.13428	down	10.4845	11.8576	10.5431	11.5096	10.6717	10.3644	11.2806	11.2309	9.61576	11.9431	9.68524	11.3961	9.59419	11.5574	9.77317	11.6273	10.6813	10.6323	10.756	11.9044	noncoding	AF131817	exon sense-overlapping	RUNX1T1	protein CBFA2T1 isoform F
uc010mam.2	0.00500256	2.13428	down	10.4845	11.8576	10.5431	11.5096	10.6717	10.3644	11.2806	11.2309	9.61576	11.9431	9.68524	11.3961	9.59419	11.5574	9.77317	11.6273	10.6813	10.6323	10.756	11.9044	noncoding	AF131817	exon sense-overlapping	RUNX1T1	protein CBFA2T1 isoform A
uc010mam.2	0.00500256	2.13428	down	10.4845	11.8576	10.5431	11.5096	10.6717	10.3644	11.2806	11.2309	9.61576	11.9431	9.68524	11.3961	9.59419	11.5574	9.77317	11.6273	10.6813	10.6323	10.756	11.9044	noncoding	AF131817	exon sense-overlapping	RUNX1T1	protein CBFA2T1 isoform B
uc010mam.2	0.00500256	2.13428	down	10.4845	11.8576	10.5431	11.5096	10.6717	10.3644	11.2806	11.2309	9.61576	11.9431	9.68524	11.3961	9.59419	11.5574	9.77317	11.6273	10.6813	10.6323	10.756	11.9044	noncoding	AF131817	exon sense-overlapping	RUNX1T1	protein CBFA2T1 isoform B
uc010mam.2	0.00500256	2.13428	down	10.4845	11.8576	10.5431	11.5096	10.6717	10.3644	11.2806	11.2309	9.61576	11.9431	9.68524	11.3961	9.59419	11.5574	9.77317	11.6273	10.6813	10.6323	10.756	11.9044	noncoding	AF131817	exon sense-overlapping	RUNX1T1	protein CBFA2T1 isoform D
uc010mam.2	0.00500256	2.13428	down	10.4845	11.8576	10.5431	11.5096	10.6717	10.3644	11.2806	11.2309	9.61576	11.9431	9.68524	11.3961	9.59419	11.5574	9.77317	11.6273	10.6813	10.6323	10.756	11.9044	noncoding	AF131817	exon sense-overlapping	RUNX1T1	protein CBFA2T1 isoform E
uc010mam.2	0.00500256	2.13428	down	10.4845	11.8576	10.5431	11.5096	10.6717	10.3644	11.2806	11.2309	9.61576	11.9431	9.68524	11.3961	9.59419	11.5574	9.77317	11.6273	10.6813	10.6323	10.756	11.9044	noncoding	AF131817	exon sense-overlapping	RUNX1T1	protein CBFA2T1 isoform C
uc010mam.2	0.00500256	2.13428	down	10.4845	11.8576	10.5431	11.5096	10.6717	10.3644	11.2806	11.2309	9.61576	11.9431	9.68524	11.3961	9.59419	11.5574	9.77317	11.6273	10.6813	10.6323	10.756	11.9044	noncoding	AF131817	exon sense-overlapping	RUNX1T1	protein CBFA2T1 isoform C
uc010jub.1	0.0140277	2.32568	down	9.27661	9.37252	7.66118	9.71581	7.61569	7.28013	8.40024	9.04613	7.14384	9.79261	8.8685	10.0727	6.03987	9.37946	9.1226	11.1357	11.9162	11.5762	7.68182	8.53183	noncoding	AK293020	intergenic
uc003jew.2	0.00319801	2.03256	down	8.63366	8.31482	6.30179	8.20725	7.10361	7.4463	8.10867	8.28682	6.96402	8.89671	6.31442	7.853	5.60957	7.58744	7.36403	8.25486	5.57997	6.21554	6.80311	7.95312	noncoding	U52827	intergenic
BC032022	0.0298768	2.09504	down	6.45242	8.17739	5.27185	6.12635	7.36952	7.16356	8.06936	7.7964	4.95821	8.26174	5.41977	7.94678	5.47474	7.79549	5.30252	5.79171	6.43686	6.21197	6.8826	7.03623	noncoding		intergenic
NR_002158	0.0026334	2.00832	down	7.63899	9.77819	8.46244	9.191	8.69063	8.69289	9.30166	9.24873	7.8253	9.26714	8.50065	9.45113	7.54431	8.94152	7.528	9.51624	8.46553	8.72946	8.87028	10.0714	noncoding	OR2A20P	intergenic
ENST00000418778	0.00087105	2.79118	down	5.40355	7.22584	6.51127	7.93171	7.03348	7.34821	6.70367	7.75114	5.42125	8.0784	5.90034	7.56455	5.42981	7.99598	6.08131	8.4903	6.56795	6.29631	6.81623	7.99519	noncoding	RP11-488P11.1	intergenic
BC041955	0.00458626	2.24009	down	6.09728	8.6576	6.09857	8.06362	7.06878	7.3999	8.03285	8.38105	6.03975	8.04963	8.18875	7.84081	6.19063	6.86669	5.30872	7.62588	8.18333	8.99046	6.70168	7.67027	noncoding		intergenic
BX647543	0.00467499	2.78815	down	10.0615	11.0966	8.8195	11.305	11.5042	11.8005	11.7597	12.2956	9.5278	10.8081	9.49831	11.9789	8.42466	12.38	10.2653	10.8133	11.488	11.5069	9.82104	11.9784	noncoding		intergenic
NR_024008	0.000767298	2.13859	down	7.42838	8.15663	8.29041	8.14535	7.00898	7.88448	7.85067	8.78974	6.22049	8.42828	7.12347	8.80649	6.44982	8.4772	7.51513	8.50907	6.74139	7.45334	7.32517	8.26991	noncoding	C4orf38	bidirectional	WWC2	protein WWC2
ENST00000463158	0.00286756	2.80336	down	6.52883	9.46056	6.98835	8.81658	7.80705	7.36572	8.73226	8.64214	7.81611	9.10316	6.27061	8.47459	5.92481	8.52629	5.64805	8.14456	6.95362	7.49937	6.59997	8.10822	noncoding	GS1-388B5.4	intergenic
uc010ayj.1	0.00496404	2.24517	down	10.0645	11.2832	8.88213	10.5438	10.4159	10.1718	11.1156	10.8599	9.17477	11.3162	8.68848	10.6813	8.01626	10.5438	9.67	11.1616	9.43952	9.55525	9.57317	10.5916	noncoding	HBT8	intergenic
uc002kmd.1	0.020525	2.16155	down	8.89314	9.53191	5.77165	9.16826	8.95107	8.38985	10.135	10.2538	8.80244	9.25871	8.50888	10.6608	8.39774	11.0092	8.5929	8.63627	8.77578	9.84364	8.71326	9.90998	noncoding	AX721193	intergenic
ENST00000426153	0.000358316	2.05987	down	13.4099	15.0766	13.6644	14.0721	14.2489	14.8865	14.3509	14.8839	12.7035	13.9563	13.3369	15.0547	13.1022	14.2155	12.9676	14.767	14.375	14.4869	13.5727	14.7582	noncoding	ANXA2P2	intergenic
ENST00000477993	0.00842689	2.35573	down	14.0866	14.6674	13.3678	14.1814	14.8727	15.1047	15.3419	15.2738	11.9755	14.736	13.8984	15.482	11.4895	14.8978	12.5497	14.5501	14.7565	15.5348	15.0782	15.3507	noncoding	FABP5L3	bidirectional	MLL3	histone-lysine N-methyltransferase MLL3
AK021484	0.00291024	3.15113	down	11.7988	14.0459	13.1954	14.1468	12.1356	12.2866	12.5784	13.0545	11.2339	13.5313	10.4006	13.2359	9.84285	13.3753	10.9534	12.4664	12.0076	11.7111	11.6372	14.4887	noncoding	lincRNA-SYNPO2	intron sense-overlapping	SYNPO2	synaptopodin-2 isoform c
AK021484	0.00291024	3.15113	down	11.7988	14.0459	13.1954	14.1468	12.1356	12.2866	12.5784	13.0545	11.2339	13.5313	10.4006	13.2359	9.84285	13.3753	10.9534	12.4664	12.0076	11.7111	11.6372	14.4887	noncoding	lincRNA-SYNPO2	exon sense-overlapping	SYNPO2	synaptopodin-2 isoform b
AK021484	0.00291024	3.15113	down	11.7988	14.0459	13.1954	14.1468	12.1356	12.2866	12.5784	13.0545	11.2339	13.5313	10.4006	13.2359	9.84285	13.3753	10.9534	12.4664	12.0076	11.7111	11.6372	14.4887	noncoding	lincRNA-SYNPO2	intron sense-overlapping	SYNPO2	synaptopodin-2 isoform a
AK021484	0.00291024	3.15113	down	11.7988	14.0459	13.1954	14.1468	12.1356	12.2866	12.5784	13.0545	11.2339	13.5313	10.4006	13.2359	9.84285	13.3753	10.9534	12.4664	12.0076	11.7111	11.6372	14.4887	noncoding	lincRNA-SYNPO2	intronic antisense	SEC24D	protein transport protein Sec24D
ENST00000448371	0.00869309	2.27513	down	10.0023	11.1045	9.81692	11.2559	10.1459	10.778	10.5229	11.1087	8.43	11.3242	9.72077	11.0097	8.40711	11.2516	9.92596	11.2737	9.17405	9.87811	11.8389	10.8599	noncoding	RP11-157P1.4	intronic antisense	ADRM1	proteasomal ubiquitin receptor ADRM1 precursor
ENST00000448371	0.00869309	2.27513	down	10.0023	11.1045	9.81692	11.2559	10.1459	10.778	10.5229	11.1087	8.43	11.3242	9.72077	11.0097	8.40711	11.2516	9.92596	11.2737	9.17405	9.87811	11.8389	10.8599	noncoding	RP11-157P1.4	intronic antisense	ADRM1	proteasomal ubiquitin receptor ADRM1 precursor
AK023947	0.000758567	5.58036	down	6.62289	10.4434	7.87673	10.0262	8.73072	9.38698	9.69395	9.65878	5.47864	9.77165	7.03863	9.25947	5.58148	9.19516	4.92078	9.49256	8.55921	9.7248	7.57162	9.91917	noncoding		intron sense-overlapping	LDB2	LIM domain-binding protein 2 isoform a
AK023947	0.000758567	5.58036	down	6.62289	10.4434	7.87673	10.0262	8.73072	9.38698	9.69395	9.65878	5.47864	9.77165	7.03863	9.25947	5.58148	9.19516	4.92078	9.49256	8.55921	9.7248	7.57162	9.91917	noncoding		intron sense-overlapping	LDB2	LIM domain-binding protein 2 isoform b
AF052115	0.0231014	2.35573	down	5.83702	6.93779	5.75549	8.5459	7.28361	6.61859	8.28665	7.66383	5.6337	8.10334	4.81781	7.05779	4.05714	7.04181	5.28555	6.77484	6.37633	5.81097	5.17641	6.31658	noncoding		intergenic
uc004cic.2	0.00320208	4.56337	down	7.52279	10.321	8.35013	10.1313	9.02521	10.3297	9.64841	11.3169	7.13501	11.4486	7.64588	10.9058	6.05121	11.2608	9.26424	10.2723	8.73171	7.96806	9.28415	10.6052	noncoding	AF161442	intergenic
AK094521	0.00173405	2.06783	down	7.77776	9.57559	8.52473	10.394	8.79644	9.31249	9.6025	9.98232	7.88669	10.1767	8.29631	9.38023	8.1491	9.35274	9.64687	9.70526	8.16666	8.43711	8.53842	9.55017	noncoding		intergenic
ENST00000313342	0.0096281	2.62699	down	6.48892	8.82773	5.30252	6.46629	7.66142	6.93617	8.30744	8.23507	7.30551	7.7082	6.67049	8.79345	6.0241	8.87631	4.97205	8.18351	8.0813	8.46182	5.80123	8.06055	noncoding	WI2-1896O14.1	intronic antisense	NBPF9	hypothetical protein LOC400818
ENST00000398413	0.000605383	2.25114	down	7.61386	9.89268	7.84981	9.32665	8.43439	8.59588	8.78074	9.14364	8.53286	9.32293	7.85238	9.12727	7.16657	9.25157	7.27689	8.90812	7.88915	8.38267	7.83319	8.98503	noncoding	OR7E84P	intergenic
uc001yao.2	0.00049617	2.65453	down	7.51594	9.00949	8.54021	9.18431	7.36069	8.69206	8.41353	9.80754	8.42341	9.63682	7.25684	9.92401	7.37211	10.2053	7.75002	9.16022	8.15233	8.13702	8.63885	9.75171	noncoding	BC050357	exon sense-overlapping	SLC24A4	sodium/potassium/calcium exchanger 4 isoform 3
uc001yao.2	0.00049617	2.65453	down	7.51594	9.00949	8.54021	9.18431	7.36069	8.69206	8.41353	9.80754	8.42341	9.63682	7.25684	9.92401	7.37211	10.2053	7.75002	9.16022	8.15233	8.13702	8.63885	9.75171	noncoding	BC050357	exon sense-overlapping	SLC24A4	sodium/potassium/calcium exchanger 4 isoform 2
uc001yao.2	0.00049617	2.65453	down	7.51594	9.00949	8.54021	9.18431	7.36069	8.69206	8.41353	9.80754	8.42341	9.63682	7.25684	9.92401	7.37211	10.2053	7.75002	9.16022	8.15233	8.13702	8.63885	9.75171	noncoding	BC050357	exon sense-overlapping	SLC24A4	sodium/potassium/calcium exchanger 4 isoform 1
BC042520	0.000998181	2.0508	down	8.59923	9.57317	8.03054	9.59028	8.72632	8.82287	9.60748	9.51705	7.92167	9.57824	8.00841	9.44079	7.6454	9.12034	7.52731	9.05192	8.58338	8.83176	8.29487	9.78005	noncoding		intergenic
uc.75-	0.00115742	2.49519	down	10.9675	12.6798	10.6724	12.8445	12.0259	12.3349	12.6939	12.7169	10.2979	11.704	11.4292	12.7096	10.2459	12.0259	9.02564	11.8363	12.1619	12.4236	11.0133	12.4496	noncoding	uc.75	exon sense-overlapping	ZEB2	zinc finger E-box-binding homeobox 2 isoform 2
uc.75-	0.00115742	2.49519	down	10.9675	12.6798	10.6724	12.8445	12.0259	12.3349	12.6939	12.7169	10.2979	11.704	11.4292	12.7096	10.2459	12.0259	9.02564	11.8363	12.1619	12.4236	11.0133	12.4496	noncoding	uc.75	exon sense-overlapping	ZEB2	zinc finger E-box-binding homeobox 2 isoform 1
ENST00000519624	0.000306996	2.04155	down	9.14462	10.3654	9.61014	9.76288	8.64975	9.66971	8.51619	9.72286	8.43928	9.23387	8.3828	10.2676	8.63905	10.3914	9.12549	10.5113	8.80948	9.28212	9.2006	9.6069	noncoding	RP11-459E5.1	intronic antisense	PEBP4	phosphatidylethanolamine-binding protein 4
ENST00000445529	0.000942767	2.95838	down	6.00711	8.78974	6.37519	8.21518	7.01849	6.81907	7.99772	8.82381	7.15864	8.11872	5.50371	8.21886	5.19881	7.81234	5.22699	7.43383	6.2937	6.85603	6.08767	7.42855	noncoding	RP11-61N16.1	intergenic
uc.420-	0.0364554	2.03892	down	12.6135	13.9715	11.4932	13.2666	13.0938	13.2216	13.2238	13.2874	11.7447	11.5074	12.1364	13.0649	11.7319	12.195	7.9509	12.1032	13.0781	13.0093	11.1917	12.909	noncoding	uc.420	exon sense-overlapping	DDX5	probable ATP-dependent RNA helicase DDX5
uc001lpy.2	0.0028767	2.00928	down	6.4348	8.25545	6.40407	7.42884	7.07598	7.17553	8.04129	7.98655	6.5368	8.43694	6.55053	8.09836	6.03878	7.85381	7.47139	8.73226	6.20799	6.85689	7.55845	7.56225	noncoding	AX748330	natural antisense	C11orf35	hypothetical protein LOC256329
NR_003191	0.00429213	2.27652	down	11.3409	12.6626	10.513	12.5929	11.7853	11.8268	12.5606	12.7525	10.2294	11.8295	11.1069	12.8195	9.61684	12.6663	11.2119	12.1308	12.3946	12.2723	11.5414	12.6161	noncoding	GGTA1	intergenic
AF007132	0.0136378	2.21824	down	8.46032	10.1169	7.59552	10.8336	9.9282	9.85706	10.6334	10.6658	8.12481	9.90784	8.81527	10.6514	8.24358	10.556	9.7116	9.47193	9.21562	9.30375	9.77986	10.6381	noncoding		exon sense-overlapping	ABHD5	1-acylglycerol-3-phosphate O-acyltransferase
CR598426	0.00338904	2.27374	down	7.28838	9.83879	6.88919	8.24459	7.75348	8.0416	8.70835	8.68215	6.06729	8.67652	7.33356	8.67946	6.27931	8.21162	7.84549	8.84978	7.89563	8.10139	8.19791	8.78339	noncoding		intergenic
uc010vhg.1	0.000417753	3.06957	down	10.8532	12.1213	11.5069	14.0267	11.648	14.6878	11.9217	14.2453	9.68926	10.9549	11.3397	11.8413	10.1355	11.4407	11.1559	13.7688	10.9058	11.1936	10.3537	11.4096	noncoding	MTE	intergenic
uc010jwm.1	0.016863	2.3745	down	6.59242	6.86304	5.82354	8.18351	6.34819	6.66043	7.02724	7.69857	5.21242	8.57805	6.14141	7.907	4.759	7.69021	6.53965	8.07456	7.25309	6.69397	7.3682	7.19207	noncoding	AK125083	intergenic
ENST00000443818	0.000113922	3.06326	down	9.01011	10.4944	9.25761	10.6542	9.97096	11.1663	10.2878	11.4015	7.12072	9.7939	8.90404	11.2627	8.42702	10.6338	8.84513	11.3384	8.7208	9.7225	10.9137	11.1409	noncoding	AC011742.3	intergenic
ENST00000421424	0.000642122	2.38766	down	14.237	15.1826	14.8342	16.6163	14.8671	17.367	14.8769	16.4689	12.708	14.0436	14.8769	14.7306	12.8464	14.2422	14.6752	16.4109	14.1262	14.2905	13.2216	14.4727	noncoding	C20orf127	intergenic
ENST00000405071	0.000103893	3.27177	down	9.6069	12.3178	10.8535	12.2144	10.8821	11.4537	11.2355	11.9431	9.84327	12.0351	10.073	12.2046	9.35992	12.2731	9.78224	11.9276	10.7587	11.7311	10.5888	11.9841	noncoding	RP11-132M7.2	intergenic
uc001uyq.1	0.00133078	2.50479	down	10.9534	13.4952	11.9148	13.1666	12.5452	12.5545	12.5898	12.7316	10.5405	12.9686	11.9479	12.8544	10.0023	12.4947	11.5872	12.9744	11.7111	12.735	11.8156	12.8797	noncoding	AK054970	intergenic
uc001phz.2	0.00209694	2.57317	down	7.7429	8.75438	6.79762	8.82644	7.82045	7.71508	8.58475	8.7621	5.97813	8.72475	7.89438	8.97684	6.13989	8.80153	6.24535	8.53261	7.90718	8.61057	7.7058	8.74762	noncoding	LOC643733	intergenic
ENST00000393938	0.000406658	2.04798	down	13.0058	14.8363	13.5331	13.8593	13.7885	14.7501	14.1037	14.5862	12.4475	13.5967	13.5809	14.5949	12.6983	13.8992	12.5463	14.3671	14.084	14.1526	13.086	14.5736	noncoding	ANXA2P1	intronic antisense	TRIM2	tripartite motif-containing protein 2 isoform 2
ENST00000393938	0.000406658	2.04798	down	13.0058	14.8363	13.5331	13.8593	13.7885	14.7501	14.1037	14.5862	12.4475	13.5967	13.5809	14.5949	12.6983	13.8992	12.5463	14.3671	14.084	14.1526	13.086	14.5736	noncoding	ANXA2P1	intronic antisense	TRIM2	tripartite motif-containing protein 2 isoform 1
BC064139	0.000481512	2.23693	down	8.90207	10.2663	8.72856	9.3821	8.85118	9.15843	9.42159	9.86665	8.08091	10.1403	8.57424	10.0553	7.7826	9.91557	8.23602	10.0504	8.28255	9.01011	9.70583	10.3356	noncoding		intergenic
AF070565	0.000327864	2.25633	down	8.14942	9.12418	7.47452	9.26248	7.42838	8.31954	8.45708	8.80868	6.87935	9.14008	6.7598	8.53306	6.34954	7.80691	7.35224	8.55434	6.25069	7.14898	7.82564	7.96818	noncoding		intergenic
uc.75+	0.00216366	2.16362	down	7.21583	8.7226	8.60401	9.6171	7.52956	7.97818	8.62699	9.05632	7.13339	8.32012	7.5074	9.25436	6.81649	9.05632	6.11709	8.32486	8.33054	8.00932	7.41421	8.09083	noncoding	uc.75	natural antisense	ZEB2	zinc finger E-box-binding homeobox 2 isoform 2
uc.75+	0.00216366	2.16362	down	7.21583	8.7226	8.60401	9.6171	7.52956	7.97818	8.62699	9.05632	7.13339	8.32012	7.5074	9.25436	6.81649	9.05632	6.11709	8.32486	8.33054	8.00932	7.41421	8.09083	noncoding	uc.75	natural antisense	ZEB2	zinc finger E-box-binding homeobox 2 isoform 1
CR596712	0.000625324	2.7345	down	8.92148	10.9872	8.38966	11.3782	9.79662	10.1952	10.5117	10.9669	9.0003	10.5659	9.67601	10.8499	9.16777	10.8692	7.04733	9.63581	9.49289	10.1152	9.99238	10.9454	noncoding		natural antisense	IL17D	interleukin-17D precursor
ENST00000482368	0.000975064	2.48438	down	7.45116	9.0856	6.43724	9.54384	7.49969	8.13503	8.44804	8.79477	5.72063	7.39581	6.97171	8.0143	5.97901	7.9337	6.2115	7.41049	7.64051	7.77614	6.71758	8.11623	noncoding	CTD-2013N24.2	bidirectional	C3orf64	AER61 glycosyltransferase
ENST00000482368	0.000975064	2.48438	down	7.45116	9.0856	6.43724	9.54384	7.49969	8.13503	8.44804	8.79477	5.72063	7.39581	6.97171	8.0143	5.97901	7.9337	6.2115	7.41049	7.64051	7.77614	6.71758	8.11623	noncoding	CTD-2013N24.2	natural antisense	TMF1	TATA element modulatory factor
G43551	0.0098708	2.41014	down	5.9359	9.44262	5.93039	7.78976	6.00083	6.0095	7.20119	7.57254	5.38124	7.59693	6.17818	7.72742	5.15064	7.60078	6.48601	7.07432	6.94412	6.69682	6.80516	7.19414	noncoding		natural antisense	AP1S2	AP-1 complex subunit sigma-2
uc002fjk.1	0.000732657	4.12716	down	5.05099	9.68524	7.05617	8.80697	7.51053	7.86418	8.1031	8.57504	5.4122	8.36084	6.19623	8.68633	6.06293	8.39996	5.72617	8.58877	6.33439	7.53817	7.75114	9.14984	noncoding	CR605298	intergenic
ENST00000504050	0.00116754	2.97133	down	7.17093	8.45808	5.92357	8.11465	6.93075	7.66896	7.52085	8.09403	5.23602	8.59171	5.9046	8.23251	5.37627	8.18593	6.323	7.88999	6.35545	7.04678	6.77779	6.94764	noncoding	RP11-125O18.1	intergenic
ENST00000462623	0.00150015	2.40808	down	10.5411	13.506	11.8377	13.437	11.531	12.106	11.7203	12.3362	11.0517	10.9915	10.5309	12.039	10.7505	12.0482	9.7309	10.9467	11.5801	12.2396	10.3289	12.6317	noncoding	RP11-154D3.1	intronic antisense	PTPRG	receptor-type tyrosine-protein phosphatase gamma
ENST00000426212	0.00342632	2.75972	down	6.4936	9.36741	7.22808	8.90435	7.62631	7.24688	8.61905	8.55727	7.68061	8.78524	6.01163	8.83176	5.72096	8.39546	5.90744	7.90956	6.82156	7.29677	6.57561	8.03534	noncoding	RP11-389K14.1	intergenic
G43333	0.0026288	2.16097	down	8.06969	9.04682	7.74152	9.63366	8.10024	8.15648	9.10046	9.39695	7.10617	9.13365	7.92668	9.3821	6.94258	9.24571	7.14499	8.62699	8.47035	8.34559	7.93789	8.68939	noncoding		natural antisense	GUCY1A3	guanylate cyclase soluble subunit alpha-3
G43501	0.0134813	2.21996	down	6.06729	7.71243	7.14748	10.0068	7.28927	7.04929	8.40203	8.19209	5.34016	7.86281	6.86977	8.2165	5.25816	7.60404	7.63004	7.57282	6.68974	6.87627	6.41134	7.51754	noncoding		natural antisense	CREB5	cyclic AMP-responsive element-binding protein 5
G43501	0.0134813	2.21996	down	6.06729	7.71243	7.14748	10.0068	7.28927	7.04929	8.40203	8.19209	5.34016	7.86281	6.86977	8.2165	5.25816	7.60404	7.63004	7.57282	6.68974	6.87627	6.41134	7.51754	noncoding		natural antisense	CREB5	cyclic AMP-responsive element-binding protein 5
G43501	0.0134813	2.21996	down	6.06729	7.71243	7.14748	10.0068	7.28927	7.04929	8.40203	8.19209	5.34016	7.86281	6.86977	8.2165	5.25816	7.60404	7.63004	7.57282	6.68974	6.87627	6.41134	7.51754	noncoding		natural antisense	CREB5	cyclic AMP-responsive element-binding protein 5
G43501	0.0134813	2.21996	down	6.06729	7.71243	7.14748	10.0068	7.28927	7.04929	8.40203	8.19209	5.34016	7.86281	6.86977	8.2165	5.25816	7.60404	7.63004	7.57282	6.68974	6.87627	6.41134	7.51754	noncoding		natural antisense	CREB5	cyclic AMP-responsive element-binding protein 5
AK024375	0.00244877	2.45241	down	7.08899	8.46992	6.41958	9.16144	7.7	8.02883	8.5666	9.04076	6.82932	8.88306	7.00841	8.83997	6.0873	8.77578	8.35945	8.46668	7.00422	7.65579	7.72834	8.41196	noncoding		intergenic
AK130977	0.00226851	3.32405	down	5.84675	8.30396	6.81306	9.31345	7.17225	7.675	8.63174	8.75438	5.22707	7.88267	6.73868	8.42191	4.24749	8.25595	5.47686	7.98526	6.9326	7.18949	7.40428	8.0381	noncoding		intergenic
ENST00000442796	0.000846961	2.52786	down	7.71347	9.66018	7.97741	9.08977	8.6042	9.14677	9.70168	9.38698	5.90576	7.69065	6.38524	8.33483	4.98103	7.4233	7.72016	8.29065	7.37123	8.64585	7.32108	9.39145	noncoding	LOH3CR2A	intergenic
NR_026779	0.00239147	3.21192	down	9.31384	10.7835	8.56636	11.4478	10.5197	10.5749	11.2223	11.4223	8.47821	11.7872	9.58886	11.473	7.2483	10.9508	9.5335	11.2374	9.78576	10.4895	10.078	11.0027	noncoding	C14orf139	intergenic
AX721088	0.046502	2.47611	down	5.98862	7.92101	6.07958	9.25734	8.77589	7.26758	9.0921	8.58338	5.67305	8.18593	6.8826	8.91126	4.55524	8.80451	6.57278	7.14937	7.21464	8.10798	8.69671	8.42359	noncoding		intergenic
AL832164	0.000716469	3.4883	down	10.5855	12.2153	10.0429	12.1718	11.0145	11.5982	11.5225	12.1147	9.53928	11.7984	9.70671	11.8527	8.67786	11.5956	7.74173	11.6919	10.4324	10.7393	10.1118	11.6226	noncoding		exon sense-overlapping	RORA	nuclear receptor ROR-alpha isoform c
AL832164	0.000716469	3.4883	down	10.5855	12.2153	10.0429	12.1718	11.0145	11.5982	11.5225	12.1147	9.53928	11.7984	9.70671	11.8527	8.67786	11.5956	7.74173	11.6919	10.4324	10.7393	10.1118	11.6226	noncoding		exon sense-overlapping	RORA	nuclear receptor ROR-alpha isoform d
AL832164	0.000716469	3.4883	down	10.5855	12.2153	10.0429	12.1718	11.0145	11.5982	11.5225	12.1147	9.53928	11.7984	9.70671	11.8527	8.67786	11.5956	7.74173	11.6919	10.4324	10.7393	10.1118	11.6226	noncoding		exon sense-overlapping	RORA	nuclear receptor ROR-alpha isoform b
AL832164	0.000716469	3.4883	down	10.5855	12.2153	10.0429	12.1718	11.0145	11.5982	11.5225	12.1147	9.53928	11.7984	9.70671	11.8527	8.67786	11.5956	7.74173	11.6919	10.4324	10.7393	10.1118	11.6226	noncoding		exon sense-overlapping	RORA	nuclear receptor ROR-alpha isoform a
uc002hlt.1	0.0171289	2.90374	down	8.55318	11.5029	8.53651	10.5943	10.2017	8.66818	10.5795	11.0258	9.18097	9.84598	9.18751	11.6812	7.94567	12.0719	6.91984	8.98328	9.76732	9.5939	10.1342	12.4181	noncoding	D63785	intergenic
uc001pjf.3	0.0031768	3.23921	down	9.15962	11.435	9.57918	11.3829	10.7373	10.4855	11.399	11.4615	6.77899	10.8636	9.31038	11.3176	8.87283	11.0578	7.27552	10.379	10.7199	11.5539	10.2743	11.1266	noncoding	AK001875	intergenic
U09197	0.00404323	2.55047	down	8.50252	10.3342	7.69021	9.55112	9.47163	9.49483	10.1098	10.0539	8.04374	10.5958	8.63825	10.2489	7.20325	10.203	8.19411	10.1502	9.4172	9.31527	9.45785	10.289	noncoding		intergenic
uc001szi.3	0.000212335	5.3377	down	8.65874	11.52	9.06496	11.9044	10.3219	11.7439	11.0452	12.068	7.94405	11.5836	9.22432	11.705	6.99959	11.6305	8.19121	11.3481	10.1396	10.556	9.79149	11.4836	noncoding	CR613944	intergenic
AB075504	0.0122645	2.12444	down	6.93274	8.11325	7.87657	9.0974	7.44359	7.72273	8.38985	8.67188	5.70212	8.88784	8.22173	8.71971	5.83678	8.57741	7.96051	8.86589	6.61207	7.529	8.81579	8.47746	noncoding		intronic antisense	LRIG1	leucine-rich repeats and immunoglobulin-like
AK093732	0.0233508	2.6928	down	12.9251	14.0278	12.7463	14.0853	13.9687	14.3279	14.2045	14.5949	10.4272	14.0473	12.6739	14.4573	9.27143	14.1814	13.5194	14.3997	13.7014	14.2388	14.6981	14.0668	noncoding		intergenic
AK095453	0.00176659	3.05236	down	9.74623	11.9044	10.6573	11.8566	10.4053	10.9899	10.7531	11.2929	8.34946	9.39811	8.96577	10.871	8.78093	10.9221	6.4954	9.67497	10.7145	10.607	7.42347	10.8735	noncoding		natural antisense	CD59	CD59 glycoprotein preproprotein
AK095453	0.00176659	3.05236	down	9.74623	11.9044	10.6573	11.8566	10.4053	10.9899	10.7531	11.2929	8.34946	9.39811	8.96577	10.871	8.78093	10.9221	6.4954	9.67497	10.7145	10.607	7.42347	10.8735	noncoding		natural antisense	CD59	CD59 glycoprotein preproprotein
AK095453	0.00176659	3.05236	down	9.74623	11.9044	10.6573	11.8566	10.4053	10.9899	10.7531	11.2929	8.34946	9.39811	8.96577	10.871	8.78093	10.9221	6.4954	9.67497	10.7145	10.607	7.42347	10.8735	noncoding		natural antisense	CD59	CD59 glycoprotein preproprotein
AK095453	0.00176659	3.05236	down	9.74623	11.9044	10.6573	11.8566	10.4053	10.9899	10.7531	11.2929	8.34946	9.39811	8.96577	10.871	8.78093	10.9221	6.4954	9.67497	10.7145	10.607	7.42347	10.8735	noncoding		natural antisense	CD59	CD59 glycoprotein preproprotein
AK095453	0.00176659	3.05236	down	9.74623	11.9044	10.6573	11.8566	10.4053	10.9899	10.7531	11.2929	8.34946	9.39811	8.96577	10.871	8.78093	10.9221	6.4954	9.67497	10.7145	10.607	7.42347	10.8735	noncoding		natural antisense	CD59	CD59 glycoprotein preproprotein
AK095453	0.00176659	3.05236	down	9.74623	11.9044	10.6573	11.8566	10.4053	10.9899	10.7531	11.2929	8.34946	9.39811	8.96577	10.871	8.78093	10.9221	6.4954	9.67497	10.7145	10.607	7.42347	10.8735	noncoding		natural antisense	CD59	CD59 glycoprotein preproprotein
AK095453	0.00176659	3.05236	down	9.74623	11.9044	10.6573	11.8566	10.4053	10.9899	10.7531	11.2929	8.34946	9.39811	8.96577	10.871	8.78093	10.9221	6.4954	9.67497	10.7145	10.607	7.42347	10.8735	noncoding		natural antisense	CD59	CD59 glycoprotein preproprotein
AK095453	0.00176659	3.05236	down	9.74623	11.9044	10.6573	11.8566	10.4053	10.9899	10.7531	11.2929	8.34946	9.39811	8.96577	10.871	8.78093	10.9221	6.4954	9.67497	10.7145	10.607	7.42347	10.8735	noncoding		natural antisense	CD59	CD59 glycoprotein preproprotein
BC010527	0.000423329	5.5159	down	6.1711	9.34708	7.68321	10.1469	8.27998	8.26364	8.80244	9.41045	5.80362	9.74201	6.05936	9.59543	5.68822	9.70851	6.13112	9.75785	6.50319	7.97233	7.87435	9.68837	noncoding		intergenic
ENST00000514634	0.00374497	2.72406	down	5.90364	8.7985	6.8716	8.38226	6.8729	6.60488	8.10522	8.07741	6.9725	8.23129	5.4995	8.47486	5.1893	8.03557	6.03964	7.45601	6.34012	6.80706	6.27075	7.65495	noncoding	RP11-93K22.10	intergenic
NR_026813	0.0272509	2.00299	down	10.463	11.073	10.025	11.92	11.6859	10.8049	12.3063	11.5982	9.0595	11.6938	9.76975	11.6429	9.08433	11.3257	10.7322	12.0101	10.8433	11.1001	10.9611	11.7832	noncoding	C15orf5	intron sense-overlapping	PEAK1	pseudopodium-enriched atypical kinase 1
ENST00000507684	0.00858373	4.09012	down	11.0436	13.199	11.6093	14.019	12.0143	12.455	11.9496	12.8824	8.67455	12.8764	10.0809	13.1422	8.62987	12.8139	9.471	13.1727	11.2825	12.3919	14.736	12.8604	noncoding	TNXA	natural antisense	CYP21A2	steroid 21-hydroxylase isoform a
ENST00000507684	0.00858373	4.09012	down	11.0436	13.199	11.6093	14.019	12.0143	12.455	11.9496	12.8824	8.67455	12.8764	10.0809	13.1422	8.62987	12.8139	9.471	13.1727	11.2825	12.3919	14.736	12.8604	noncoding	TNXA	natural antisense	CYP21A2	steroid 21-hydroxylase isoform b
ENST00000507684	0.00858373	4.09012	down	11.0436	13.199	11.6093	14.019	12.0143	12.455	11.9496	12.8824	8.67455	12.8764	10.0809	13.1422	8.62987	12.8139	9.471	13.1727	11.2825	12.3919	14.736	12.8604	noncoding	TNXA	exon sense-overlapping	TNXB	tenascin-X isoform 2
ENST00000455754	0.00033018	3.11459	down	10.9588	13.4657	11.3934	12.4468	11.6384	12.3664	11.7111	13.1789	11.5107	12.842	11.1461	13.7713	10.7466	13.8106	11.89	14.105	10.9312	11.1145	11.1385	12.3538	noncoding	AC106875.1	intergenic
NR_003613	0.000224465	2.40423	down	13.2288	14.7929	13.2951	14.228	13.506	14.0737	13.4814	14.6276	13.0977	14.5985	13.0139	14.9152	12.6553	15.0677	13.7924	15.464	12.8756	13.0075	13.124	13.951	noncoding	PMS2L1	natural antisense	SPDYE3	speedy protein E3
AF086261	0.0178426	2.0523	down	8.05364	8.38533	8.18255	8.87704	8.28818	8.48044	9.32665	8.72522	6.11197	9.52935	7.23639	8.90509	6.27592	8.35833	8.55595	9.72941	7.71859	8.13026	7.53551	8.53729	noncoding		intergenic
ENST00000474651	0.0018098	2.04387	down	8.00636	10.2577	8.01826	9.74982	9.32869	9.61939	9.51071	9.82414	7.69004	8.20216	7.92067	9.43964	8.10591	8.75263	6.92165	8.5333	9.66275	9.7514	7.94242	9.29031	noncoding	PROSP	intergenic
ENST00000458175	0.0147757	2.48254	down	13.5523	14.4656	12.5031	13.7336	14.5686	14.1196	14.8525	14.734	11.0843	14.3577	13.3989	15.0766	10.6629	14.4046	11.9225	13.8433	14.2719	14.9779	14.588	14.8103	noncoding	AP000640.1	intronic antisense	STX3	syntaxin-3 isoform 2
ENST00000458175	0.0147757	2.48254	down	13.5523	14.4656	12.5031	13.7336	14.5686	14.1196	14.8525	14.734	11.0843	14.3577	13.3989	15.0766	10.6629	14.4046	11.9225	13.8433	14.2719	14.9779	14.588	14.8103	noncoding	AP000640.1	intronic antisense	STX3	syntaxin-3 isoform 1
CR604509	0.00451558	2.36845	down	8.85717	9.97556	8.58418	10.2658	8.96633	9.52008	9.75751	10.0855	7.54978	10.1274	7.79254	9.75986	6.47912	9.57137	9.98286	10.0535	8.41523	8.60656	8.47259	9.33116	noncoding		intronic antisense	TM6SF1	transmembrane 6 superfamily member 1 isoform 2
CR604509	0.00451558	2.36845	down	8.85717	9.97556	8.58418	10.2658	8.96633	9.52008	9.75751	10.0855	7.54978	10.1274	7.79254	9.75986	6.47912	9.57137	9.98286	10.0535	8.41523	8.60656	8.47259	9.33116	noncoding		intronic antisense	TM6SF1	transmembrane 6 superfamily member 1 isoform 1
ENST00000417373	0.0072259	2.72909	down	6.86911	8.92522	6.55674	8.93747	7.82827	8.41798	8.44081	9.14822	7.51213	8.56124	8.1765	9.93996	5.77064	9.6791	7.13911	8.18631	8.68312	7.59387	7.49343	9.56469	noncoding	AC010518.3	intergenic
ENST00000426475	0.0353528	2.04561	down	8.66879	9.24368	7.47171	9.71325	9.11342	8.89331	9.82162	9.52388	6.41808	9.44545	8.36997	9.46629	7.79127	9.12395	5.67613	8.59813	8.26515	8.31989	9.4421	9.03576	noncoding	AC007405.6	intergenic
uc003tcp.1	0.00025442	3.95825	down	8.30244	9.95892	6.80666	9.78515	8.9711	9.19671	9.51534	10.0797	7.19247	10.0774	7.08556	9.89926	6.31879	9.83689	7.43126	9.55347	7.11963	8.56972	8.44762	10.0823	noncoding	BC043188	intron sense-overlapping	PDE1C	calcium/calmodulin-dependent 3',5'-cyclic
uc003tcp.1	0.00025442	3.95825	down	8.30244	9.95892	6.80666	9.78515	8.9711	9.19671	9.51534	10.0797	7.19247	10.0774	7.08556	9.89926	6.31879	9.83689	7.43126	9.55347	7.11963	8.56972	8.44762	10.0823	noncoding	BC043188	intron sense-overlapping	PDE1C	calcium/calmodulin-dependent 3',5'-cyclic
uc003tcp.1	0.00025442	3.95825	down	8.30244	9.95892	6.80666	9.78515	8.9711	9.19671	9.51534	10.0797	7.19247	10.0774	7.08556	9.89926	6.31879	9.83689	7.43126	9.55347	7.11963	8.56972	8.44762	10.0823	noncoding	BC043188	intron sense-overlapping	PDE1C	calcium/calmodulin-dependent 3',5'-cyclic
NR_029461	0.00680327	2.23076	down	8.52371	9.30673	7.32699	9.81064	9.05167	9.055	9.72142	9.85367	7.49844	9.00156	9.12166	10.6385	7.21411	10.2177	7.38556	9.04464	9.13689	9.2566	9.38449	9.75526	noncoding	LST1	exon sense-overlapping	LST1	leukocyte-specific transcript 1 protein isoform
NR_029461	0.00680327	2.23076	down	8.52371	9.30673	7.32699	9.81064	9.05167	9.055	9.72142	9.85367	7.49844	9.00156	9.12166	10.6385	7.21411	10.2177	7.38556	9.04464	9.13689	9.2566	9.38449	9.75526	noncoding	LST1	exon sense-overlapping	LST1	leukocyte-specific transcript 1 protein isoform
NR_029461	0.00680327	2.23076	down	8.52371	9.30673	7.32699	9.81064	9.05167	9.055	9.72142	9.85367	7.49844	9.00156	9.12166	10.6385	7.21411	10.2177	7.38556	9.04464	9.13689	9.2566	9.38449	9.75526	noncoding	LST1	natural antisense	NCR3	natural cytotoxicity triggering receptor 3
NR_029461	0.00680327	2.23076	down	8.52371	9.30673	7.32699	9.81064	9.05167	9.055	9.72142	9.85367	7.49844	9.00156	9.12166	10.6385	7.21411	10.2177	7.38556	9.04464	9.13689	9.2566	9.38449	9.75526	noncoding	LST1	exon sense-overlapping	LST1	leukocyte-specific transcript 1 protein isoform
NR_029461	0.00680327	2.23076	down	8.52371	9.30673	7.32699	9.81064	9.05167	9.055	9.72142	9.85367	7.49844	9.00156	9.12166	10.6385	7.21411	10.2177	7.38556	9.04464	9.13689	9.2566	9.38449	9.75526	noncoding	LST1	natural antisense	NCR3	natural cytotoxicity triggering receptor 3
NR_029461	0.00680327	2.23076	down	8.52371	9.30673	7.32699	9.81064	9.05167	9.055	9.72142	9.85367	7.49844	9.00156	9.12166	10.6385	7.21411	10.2177	7.38556	9.04464	9.13689	9.2566	9.38449	9.75526	noncoding	LST1	exon sense-overlapping	LST1	leukocyte-specific transcript 1 protein isoform
NR_029461	0.00680327	2.23076	down	8.52371	9.30673	7.32699	9.81064	9.05167	9.055	9.72142	9.85367	7.49844	9.00156	9.12166	10.6385	7.21411	10.2177	7.38556	9.04464	9.13689	9.2566	9.38449	9.75526	noncoding	LST1	exon sense-overlapping	LST1	leukocyte-specific transcript 1 protein isoform
NR_029461	0.00680327	2.23076	down	8.52371	9.30673	7.32699	9.81064	9.05167	9.055	9.72142	9.85367	7.49844	9.00156	9.12166	10.6385	7.21411	10.2177	7.38556	9.04464	9.13689	9.2566	9.38449	9.75526	noncoding	LST1	exon sense-overlapping	LST1	leukocyte-specific transcript 1 protein isoform
uc002swd.2	0.0010119	2.12153	down	9.94033	12.0943	10.3059	12.0708	11.258	12.3155	10.3982	11.5074	9.67369	11.0241	10.307	11.0258	9.33554	11.1553	10.7178	11.5186	10.8133	10.9698	11.8086	11.7278	noncoding	CR599306	intergenic
ENST00000421606	0.00943644	4.4583	down	10.3579	13.2087	9.70168	12.4649	13.3822	11.6692	13.5426	12.2519	8.28801	11.8685	10.3771	13.0116	8.28373	12.082	8.34357	12.9436	11.4517	13.3678	10.271	12.6961	noncoding	CES4	intergenic
NR_028501	0.000299947	6.82193	down	8.67267	10.0878	9.10632	10.5677	9.65242	11.3632	10.2161	11.5241	5.7379	11.0526	7.12481	11.0852	5.9533	10.7944	7.27884	10.9859	7.75207	10.1244	9.8377	11.4486	noncoding	ECEL1P2	intergenic
ENST00000432567	0.0164405	2.24807	down	10.4799	11.901	9.50333	10.8896	11.4946	10.2685	11.7413	11.6987	10.0384	10.289	10.9043	13.8882	10.3804	13.1009	9.80137	11.08	11.6014	12.7699	10.9143	12.6603	noncoding	RP11-364B6.3	intergenic
G42993	0.00106121	2.55354	down	7.54978	8.53706	6.88022	9.24235	8.69923	9.10272	9.3631	9.40489	6.34086	7.77871	7.54028	9.34997	6.41888	8.73664	5.98071	8.5829	8.49777	8.96382	8.21742	9.31418	noncoding		intergenic
ENST00000344740	0.00365995	2.58937	down	5.6332	8.02159	6.5467	7.87793	6.35819	6.23635	7.84225	7.73812	6.53613	7.74613	5.34633	7.9175	4.51411	7.58972	5.21399	6.84921	5.88915	6.12475	5.52984	7.03463	noncoding	OR7E12P	intergenic
AK095715	0.0155048	2.90588	down	8.1323	10.0586	10.7549	10.0047	8.55098	7.83096	9.26424	8.861	5.65402	9.66971	6.00896	8.3477	5.60298	8.71116	6.76403	8.75226	8.34338	10.3527	7.26133	9.13804	noncoding		intergenic
CR592555	0.00961764	5.30591	down	10.1983	15.1279	11.1208	14.6348	10.6569	12.1514	11.8236	14.3344	10.7783	11.6161	10.3741	15.0358	9.46998	15.3033	12.3048	11.687	9.91326	8.92315	10.0514	11.9536	noncoding		intron sense-overlapping	DHFR	dihydrofolate reductase
ENST00000431157	0.0299248	2.3699	down	6.88297	7.2637	5.7451	8.55565	7.00129	6.9122	8.01839	8.09202	5.33127	8.23507	7.12688	8.34117	4.24959	8.06055	5.98626	7.94555	7.41943	7.17363	8.23339	7.86328	noncoding	RP11-354E11.2	intergenic
uc001jef.2	0.000144614	2.30253	down	6.37808	7.50847	5.85922	7.23639	6.00668	7.19035	6.20757	7.56921	5.67481	5.90696	4.72503	7.32539	5.73778	6.70154	5.70656	6.54426	5.9001	6.79312	5.44892	6.90123	noncoding	LOC643650	intergenic
ENST00000439042	0.0227418	2.4059	down	13.9229	14.4637	12.5847	13.934	14.9829	14.3671	15.1229	14.6764	11.2785	14.6171	13.6792	15.2622	10.9278	14.5105	11.8236	14.1254	14.4352	15.2856	14.8078	14.9893	noncoding	RP11-381L18.2	intronic antisense	ATP7B	copper-transporting ATPase 2 isoform a
ENST00000439042	0.0227418	2.4059	down	13.9229	14.4637	12.5847	13.934	14.9829	14.3671	15.1229	14.6764	11.2785	14.6171	13.6792	15.2622	10.9278	14.5105	11.8236	14.1254	14.4352	15.2856	14.8078	14.9893	noncoding	RP11-381L18.2	intronic antisense	ATP7B	copper-transporting ATPase 2 isoform b
ENST00000502804	0.000121476	2.38587	down	9.28465	10.8535	9.7248	12.0772	9.99189	11.9682	9.9949	11.3859	8.57551	8.98503	8.949	9.97652	8.76827	10.0823	9.2453	10.4058	9.63766	10.0544	9.05729	9.98566	noncoding	RP11-88J6.1	intergenic
ENST00000428211	0.00245588	2.46694	down	7.69927	9.64777	5.8532	7.58897	7.46251	7.53384	8.61767	8.20216	6.42655	7.20313	5.95223	8.16916	4.39278	7.07536	6.26595	7.6946	6.6465	7.33377	6.21529	8.11038	noncoding	RP11-1281K21.1	intergenic
NR_027674	0.000961345	2.88109	down	5.67779	8.95789	5.4985	7.95674	6.44339	6.93183	7.11769	7.24841	5.22352	6.21369	5.1017	7.3187	4.92164	6.48917	5.12782	6.95336	5.8851	6.34387	5.14994	6.99959	noncoding	ADARB1	exon sense-overlapping	ADARB1	double-stranded RNA-specific editase 1 isoform
NR_027674	0.000961345	2.88109	down	5.67779	8.95789	5.4985	7.95674	6.44339	6.93183	7.11769	7.24841	5.22352	6.21369	5.1017	7.3187	4.92164	6.48917	5.12782	6.95336	5.8851	6.34387	5.14994	6.99959	noncoding	ADARB1	exon sense-overlapping	ADARB1	double-stranded RNA-specific editase 1 isoform
NR_027674	0.000961345	2.88109	down	5.67779	8.95789	5.4985	7.95674	6.44339	6.93183	7.11769	7.24841	5.22352	6.21369	5.1017	7.3187	4.92164	6.48917	5.12782	6.95336	5.8851	6.34387	5.14994	6.99959	noncoding	ADARB1	exon sense-overlapping	ADARB1	double-stranded RNA-specific editase 1 isoform
NR_027674	0.000961345	2.88109	down	5.67779	8.95789	5.4985	7.95674	6.44339	6.93183	7.11769	7.24841	5.22352	6.21369	5.1017	7.3187	4.92164	6.48917	5.12782	6.95336	5.8851	6.34387	5.14994	6.99959	noncoding	ADARB1	exon sense-overlapping	ADARB1	double-stranded RNA-specific editase 1 isoform
uc003pyw.1	0.00401655	2.03725	down	10.4895	11.0951	9.44079	10.9426	9.83149	10.0866	10.5785	10.653	8.18861	10.5953	8.25415	10.4234	8.76468	10.2856	9.66018	10.3093	9.02206	9.06981	9.43815	10.4738	noncoding	BC022047	intergenic
