# Supplementary material for: Long non-coding RNA stabilizes the Y-box-binding protein 1 and regulates the epidermal growth factor receptor to promote lung carcinogenesis
Source: Oncotarget. 2016 Jun 14;7(37):59556–71. doi: 10.18632/oncotarget.10006 (PMC5312331; doi:10.18632/oncotarget.10006)
Supplement: Supplementary file 3 [file oncotarget-07-59556-s003.xlsx]

## Sheet: Tumor VS Normal_up_248
Upregulated mRNAs in ten samples
Condition pairs: Tumor VS Normal
Fold-change cut off: 2.0
p-value cut off: 0.05
	p-value	Fold change and Regulation		Normalized Intensity																				Annotations
GeneSymbol	p-value	FCAbsolute	regulation	[101, Tumor_2](normalized)	[102, Normal_2](normalized)	[103, Tumor_2](normalized)	[104, Normal_2](normalized)	[105, Tumor_2](normalized)	[106, Normal_2](normalized)	[107, Tumor_2](normalized)	[108, Normal_2](normalized)	[747, Tumor_1](normalized)	[748, Normal_1](normalized)	[759, Tumor_1](normalized)	[760, Normal_1](normalized)	[790, Tumor_1](normalized)	[792, Normal_1](normalized)	[797, Tumor_1](normalized)	[799, Normal_1](normalized)	[835, Tumor_1](normalized)	[836, Normal_1](normalized)	[843, Tumor_1](normalized)	[844, Normal_1](normalized)	type	seqname	ProteinAccession	product
KIAA0101	0.000912628	3.95855	up	6.8743	5.54679	6.97866	5.4985	7.79868	6.67757	8.50746	6.93962	8.89864	5.35674	9.73586	7.10449	6.00466	5.07172	10.479	5.66532	8.68052	7.88711	8.00451	6.36471	coding	NM_014736	NP_055551	KIAA0101
SERINC2	0.00202394	2.69272	up	14.8363	12.7952	15.4205	12.0095	12.2495	11.8935	13.0993	13.0116	13.5712	12.9593	14.1624	13.1201	14.9546	13.1272	15.5393	12.8678	13.3924	12.3946	14.0257	12.7817	coding	NM_178865	NP_849196	Serine incorporator 2
MARCKSL1	0.000801256	2.20282	up	15.0797	14.4066	15.7888	14.0108	14.3837	13.6065	14.509	13.6432	14.1405	13.5181	14.9335	13.4613	14.8636	13.5194	15.2531	13.1755	15.0332	15.2667	15.5975	13.5809	coding	NM_023009	NP_075385	MARCKS-like 1
ZG16B	0.0381469	3.78088	up	7.91073	7.48204	12.1851	4.40226	8.5501	6.71256	9.21403	7.05805	10.8507	8.48044	6.65793	6.69606	4.95031	5.87494	9.72142	5.63728	6.65889	5.93996	7.54957	6.778	coding	NM_145252	NP_660295	Zymogen granule protein 16 homolog B (rat)
CD24	0.000392719	4.51339	up	15.6096	12.2622	16.5675	11.934	13.8645	12.064	14.2905	12.6117	14.5908	12.6879	14.3029	12.0157	14.96	12.2569	12.0344	12.2357	13.3101	11.3063	13.5242	11.938	coding	NM_013230	NP_037362	CD24 molecule
LY6D	0.00730252	4.55423	up	9.56433	6.23614	12.5875	6.66606	7.98445	6.77212	9.17692	6.12353	7.27333	6.88823	10.1736	6.12724	6.97302	6.57304	9.98479	6.79976	6.48601	6.66595	6.95654	6.43638	coding	NM_003695	NP_003686	Lymphocyte antigen 6 complex, locus D
PVRL4	0.000221602	5.63524	up	11.8064	9.54673	11.3314	8.1341	10.1718	8.68633	11.0589	9.52418	10.7008	10.4317	12.6864	9.67957	12.5654	9.54519	13.3272	8.50527	9.80353	8.24262	11.7775	7.98893	coding	NM_030916	NP_112178	Poliovirus receptor-related 4
MARVELD3	0.00331053	2.49434	up	9.87412	8.61198	10.6224	8.8758	9.44768	8.89029	10.2066	9.42977	10.1557	10.0107	9.99535	9.51379	11.6551	8.85185	12.2858	9.0495	8.82985	8.39729	10.365	8.61986	coding	NM_001017967	NP_443090	MARVEL domain containing 3
SLC25A13	0.0111317	2.24506	up	5.82871	5.92081	6.37332	5.56332	6.24914	5.51564	7.36173	5.49593	6.55158	5.13763	7.82871	5.9193	7.28711	4.72545	7.41609	4.46812	5.93511	6.11163	4.70863	5.01473	coding	NM_001160210	NP_055066	Solute carrier family 25, member 13 (citrin)
FOXA3	0.00423766	5.56829	up	7.72853	5.59257	13.437	7.32108	7.24745	6.14572	7.94852	6.54586	10.618	6.97048	6.35819	6.51291	10.8449	6.71943	10.6448	6.08632	6.59437	6.59962	8.20092	6.3563	coding	NM_004497	NP_004488	Forkhead box A3
UBE2C	0.0024119	3.26916	up	7.50816	7.09841	7.70321	7.02816	8.74843	7.60889	9.15772	7.63928	9.71957	7.85609	12.2322	7.74727	7.66847	7.05608	10.5194	7.20408	9.70168	8.62776	9.09598	7.09952	coding	NM_181803	NP_861519	Ubiquitin-conjugating enzyme E2C
ELF3	0.000143158	2.36637	up	8.2765	6.24154	9.18652	7.14083	7.7029	6.66247	8.13589	6.58593	7.86181	6.23434	7.24011	5.79358	6.69128	6.38371	6.77543	5.58801	6.85515	5.94727	6.57586	6.29702	coding	NM_001114309	NP_004424	E74-like factor 3 (ets domain transcription factor, epithelial-specific )
HNF1A	0.0330533	3.49304	up	5.4742	5.51898	10.6218	4.97091	5.1163	4.6682	5.28527	4.72678	9.7837	6.09679	4.29038	5.0491	9.25178	4.92302	8.32601	4.80719	4.51951	4.88087	5.41801	4.40027	coding	NM_000545	NP_000536	HNF1 homeobox A
C9orf140	0.000813422	3.15755	up	9.16076	7.58858	8.79644	8.01469	8.77488	7.68963	9.1219	8.12893	11.5872	8.57348	10.4799	8.76632	9.43497	8.64403	11.3504	7.33392	9.65275	8.69386	9.40908	7.74684	coding	NM_178448	NP_848543	Chromosome 9 open reading frame 140
EPHA10	0.000272045	7.7338	up	10.2174	6.19063	10.798	6.02449	7.57141	6.84213	9.34794	7.17544	8.34278	6.91721	11.1475	6.97624	9.05808	6.53359	11.878	6.98159	7.42378	6.63829	10.1988	6.19231	coding	NM_001099439	NP_775912	EPH receptor A10
DAP	0.00417546	2.12826	up	8.63075	7.21426	7.71996	6.92327	6.68001	6.42139	7.96277	7.32687	6.1583	5.27438	7.79711	6.85812	7.67821	5.99633	8.37325	5.02635	7.10882	6.59474	6.42451	6.00122	coding	NM_004394	NP_004385	Death-associated protein
LRRC15	0.0161174	3.44018	up	10.0262	8.2533	6.31248	7.30399	8.42285	7.37859	11.5168	8.50036	11.6888	6.9122	7.83898	8.81838	11.138	8.73945	11.0596	6.91562	9.266	8.0757	8.18968	6.73697	coding	NM_001135057	NP_570843	Leucine rich repeat containing 15
SGPP2	8.54897e-05	4.59426	up	9.34199	6.68986	9.99535	8.08109	8.90375	7.45149	9.39663	7.57592	7.47421	7.3591	9.71042	7.35388	10.6025	6.45796	9.95655	7.15575	9.19121	6.98264	9.50646	6.97302	coding	NM_152386	NP_689599	Sphingosine-1-phosphate phosphatase 2
PPFIBP1	0.0105808	2.20786	up	7.84477	5.22848	6.94955	5.53802	6.87266	6.49268	8.64772	6.92194	6.99614	6.10347	8.04266	7.24124	8.10726	5.68166	8.34376	6.18664	6.15369	6.708	6.0437	6.47333	coding	NM_177444	NP_803193	PTPRF interacting protein, binding protein 1 (liprin beta 1)
FICD	0.0040887	2.39071	up	9.80137	7.45149	9.31206	7.85115	9.21403	8.60605	10.2405	9.08462	8.83997	7.73498	10.1278	9.04734	10.223	8.26712	11.0562	7.96898	8.82437	9.40212	9.2025	8.85363	coding	NM_007076	NP_009007	FIC domain containing
LMAN1	0.0011788	3.73271	up	9.06236	6.92203	8.31287	6.57769	8.83638	7.61144	9.49226	7.85968	8.78657	6.00205	10.1843	8.08109	8.98595	5.63347	10.4589	6.51346	8.15684	7.72465	7.04222	7.39089	coding	NM_005570	NP_005561	Lectin, mannose-binding, 1
CDC20	0.000353633	2.39271	up	10.9265	9.60772	11.0288	10.0485	11.7671	10.671	11.3028	10.4306	12.4727	11.277	12.6274	10.4272	11.6003	10.6857	13.6667	10.9947	12.0339	11.9392	11.9267	10.6848	coding	NM_001255	NP_001246	Cell division cycle 20 homolog (S. cerevisiae)
MTDH	0.00261432	3.59803	up	13.6466	10.4669	12.233	10.6663	11.8558	11.2657	12.4435	11.2165	12.6885	9.25305	13.3472	11.8418	13.8946	10.5663	13.7045	10.1625	11.9587	12.1704	11.1978	10.8885	coding	NM_178812	NP_848927	Metadherin
MSL3L2	9.31494e-05	4.4664	up	9.88835	6.75605	8.76455	4.57883	7.58858	5.94258	8.6395	6.86854	9.13227	6.41324	8.09559	7.15605	8.88003	5.95651	8.08707	6.65847	7.3187	5.90648	7.95422	6.52102	coding	NM_001166217
KRTCAP3	0.00268551	2.2428	up	11.7245	10.962	13.9084	11.4332	11.1511	11.4059	11.8281	11.6073	12.4508	11.4593	12.6011	11.5157	13.0853	11.3198	13.7394	11.1741	11.1187	10.3132	12.5226	11.2865	coding	NM_173853	NP_776252	Keratinocyte associated protein 3
RGS17	0.00172859	9.2297	up	7.28971	5.35468	6.15184	5.73925	6.14695	5.95008	9.11741	6.59309	10.8715	5.88961	10.3448	5.98888	12.9655	5.90395	11.3957	5.37967	8.95692	6.71831	8.24959	5.9096	coding	NM_012419	NP_036551	Regulator of G-protein signaling 17
FUT8	0.000284481	2.276	up	8.0511	6.02728	7.54257	5.96918	6.88732	6.43119	7.57967	6.54543	6.94909	5.93345	7.73322	6.56013	7.57381	5.37957	7.25644	5.81518	7.26395	6.3762	6.30868	6.24321	coding	NM_178155	NP_835369	Fucosyltransferase 8 (alpha (1,6) fucosyltransferase)
ENC1	0.00360604	3.60476	up	8.8827	6.02717	8.71727	6.57184	6.96312	6.8981	7.93477	6.86136	7.77628	6.62774	9.71778	6.77124	10.7029	6.50319	9.90784	6.43931	7.17363	7.46065	7.82734	6.94401	coding	NM_003633	NP_003624	Ectodermal-neural cortex 1 (with BTB-like domain)
SMPDL3B	0.000337147	3.32957	up	12.9309	9.73621	11.5651	9.53586	9.90878	9.4963	11.0053	10.3738	11.4588	10.1362	11.9419	10.9252	12.0528	10.1199	13.1299	10.722	9.8262	8.58877	12.7072	9.53928	coding	NM_014474	NP_055289	Sphingomyelin phosphodiesterase, acid-like 3B
KIF11	0.000447982	2.1277	up	5.30449	5.03166	5.85143	4.81272	6.25863	5.08344	7.07321	5.44488	6.24648	5.25575	6.97146	5.62875	5.52044	5.08344	7.937	5.44476	6.59866	5.98753	5.92791	5.02381	coding	NM_004523	NP_004514	Kinesin family member 11
IGLL5	0.0235678	3.55292	up	12.6892	8.85185	8.86737	9.12514	12.5711	10.5051	12.3706	10.0315	12.3765	10.6618	13.4285	8.57251	9.71996	7.69214	8.08954	10.671	12.5808	9.19317	10.3301	9.42941	coding	NM_001178126	NP_001171597	Immunoglobulin lambda-like polypeptide 5
TERF1	0.000860709	2.05798	up	9.0717	7.86605	9.20457	8.26455	8.72115	8.52473	9.57365	8.94751	9.36069	7.54666	10.0734	8.68516	9.61778	7.76293	9.67625	7.92836	8.01384	8.0395	9.3435	8.67883	coding	NM_017489	NP_059523	Telomeric repeat binding factor (NIMA-interacting) 1
MUC21	0.0115206	6.07146	up	11.3843	7.31066	7.53798	7.5094	10.3188	7.85711	10.8125	7.86709	7.71485	8.02101	14.0911	7.76105	7.31098	7.63657	13.0379	7.34907	7.83594	7.67994	12.3946	7.42657	coding	NM_001010909	NP_001010909	Mucin 21, cell surface associated
IFNAR2	0.00676325	2.70044	up	11.4262	8.09758	11.6003	10.2632	10.8246	10.4661	11.5356	10.6527	10.6953	8.78258	11.9526	10.5167	10.9159	9.64777	13.4221	9.60641	11.0065	11.025	10.5061	10.4952	coding	NM_207585	NP_997468	Interferon (alpha, beta and omega) receptor 2
HIST2H2AC	0.000617427	2.22722	up	6.21856	4.76239	5.52479	5.06743	5.32899	4.59653	6.87887	6.13704	6.55565	5.47207	7.86281	6.1933	5.63023	5.66881	6.59671	4.14105	5.69674	4.27843	6.7534	5.17724	coding	NM_003517	NP_003508	Histone cluster 2, H2ac
SP3	0.00236891	2.53531	up	9.49087	6.63626	9.15772	7.49119	8.47435	7.78461	9.24167	8.30039	8.66	7.3793	9.72857	8.58475	9.34012	7.77139	10.8728	7.85047	8.26254	8.59385	8.8004	8.21518	coding	NM_001172712	NP_003102	Sp3 transcription factor
ANKRD56	0.00297031	2.3554	up	6.53884	6.72897	6.57192	5.50301	5.77278	5.26326	6.83127	5.98428	7.58286	5.29129	8.02182	5.93107	6.92262	5.45477	7.38235	5.38627	5.37151	5.50264	8.16879	5.75944	coding	NM_001029870	NP_001025041	Ankyrin repeat domain 56
REL	0.0136504	2.26488	up	6.47382	5.87229	6.02738	6.57531	8.07665	6.84528	8.83713	7.13527	7.04264	5.22014	8.5521	6.87545	7.25414	5.20181	8.69482	5.27495	7.01862	7.40392	6.44793	6.2265	coding	NM_002908	NP_002899	V-rel reticuloendotheliosis viral oncogene homolog (avian)
KLF5	0.0255544	2.17791	up	8.1131	6.87355	8.79728	6.89568	7.80957	7.98573	8.94804	8.37556	5.68439	5.42883	7.86009	7.82656	8.7271	6.43322	9.53191	5.39405	7.05588	6.76695	7.04041	6.35819	coding	NM_001730	NP_001721	Kruppel-like factor 5 (intestinal)
PYCR1	0.000148972	2.27832	up	8.79393	7.90154	9.1226	8.07493	8.91838	8.22211	8.30888	7.47537	9.93031	8.80064	9.64291	7.489	10.413	8.12617	8.76939	7.83256	8.96662	8.49188	9.53256	8.10472	coding	NM_153824	NP_722546	Pyrroline-5-carboxylate reductase 1
KDELR3	0.000503098	2.81757	up	12.0701	10.3688	14.3611	10.9778	11.4178	10.3043	12.0267	10.9411	10.772	10.5943	12.879	10.6953	12.2577	10.6521	12.0435	10.1589	11.3274	10.7402	11.6198	10.3979	coding	NM_006855	NP_057839	KDEL (Lys-Asp-Glu-Leu) endoplasmic reticulum protein retention receptor 3
ESPNL	0.0112275	2.51921	up	7.20241	6.46955	8.46785	7.46442	7.04284	4.78493	8.15648	5.98841	8.30862	7.65251	6.96097	6.5436	5.53692	6.00205	9.72818	5.37546	8.05972	6.78112	7.74095	6.81316	coding	NM_194312	NP_919288	Espin-like
WDR86	0.00928425	2.12992	up	10.0059	9.1345	8.89688	9.63614	9.38795	7.69535	10.0896	8.72025	10.625	9.9376	9.63581	8.95735	9.8188	8.76915	9.71193	8.13589	10.7886	7.46766	7.6046	7.20313	coding	NM_198285	NP_938026	WD repeat domain 86
SEZ6L2	0.00119024	2.05083	up	8.5459	7.69743	9.21855	7.88301	7.75017	6.97321	8.43389	7.85731	8.29801	7.65649	10.4738	7.99109	9.67434	7.74095	7.03551	6.93463	7.80275	7.11461	8.34338	7.36547	coding	NM_012410	NP_963869	Seizure related 6 homolog (mouse)-like 2
CASK	0.00363881	2.34341	up	8.72878	5.96419	7.09221	6.52658	7.05646	6.57142	8.36893	7.17439	6.82343	5.10353	7.34269	7.03215	7.32831	6.13304	9.24112	6.18351	6.95703	6.67559	6.86923	6.15773	coding	NM_001126054	NP_003679	Calcium/calmodulin-dependent serine protein kinase (MAGUK family)
BIK	0.00572714	2.88898	up	7.08473	6.00444	10.0266	5.74085	5.76469	5.38661	6.89188	6.04656	8.9199	5.72657	7.39167	5.80167	7.84931	5.51138	5.388	4.90713	6.2521	5.35043	5.43508	5.22273	coding	NM_001197	NP_001188	BCL2-interacting killer (apoptosis-inducing)
RASEF	0.00321974	2.6223	up	6.93766	5.47853	9.11776	7.93835	6.69169	6.79312	7.78877	7.19735	6.89637	5.63286	10.7881	8.71831	10.5208	6.70048	7.93789	5.70798	6.62812	6.085	6.55282	5.69965	coding	NM_152573	NP_689786	RAS and EF-hand domain containing
MMP13	0.0212129	2.84976	up	8.48044	5.52063	5.79991	5.75476	6.03374	5.6488	5.73622	5.28073	7.94169	6.07218	9.68558	5.76157	10.2548	5.66925	5.99244	5.71481	6.21197	5.85156	5.86147	5.61556	coding	NM_002427	NP_002418	Matrix metallopeptidase 13 (collagenase 3)
PDCD7	0.00253431	2.90082	up	7.56225	5.93478	6.93183	5.8384	6.83198	6.15975	8.47301	6.77359	7.12108	4.92243	8.85363	7.6784	8.1031	5.20566	9.66316	5.90098	7.4751	7.50827	7.11133	6.83958	coding	NM_005707	NP_005698	Programmed cell death 7
GJA9	0.0189931	2.0929	up	6.8391	5.21434	7.33122	5.40567	4.86105	5.48972	5.98913	5.34578	5.23793	5.84268	7.31835	4.70152	6.42671	4.98854	7.10361	4.59942	5.70901	5.66603	6.7381	5.64546	coding	NM_030772	NP_110399	Gap junction protein, alpha 9, 59kDa
C1orf83	0.0158821	2.04424	up	7.14815	5.4863	6.69542	5.06808	6.14002	5.39795	7.4789	6.23796	6.17567	6.11545	7.44793	6.8021	6.32327	5.27455	8.37449	4.84106	6.33355	6.37279	5.8994	6.10489	coding	NM_153035	NP_694580	Chromosome 1 open reading frame 83
SPINK13	0.0165453	2.55454	up	7.25716	5.04992	6.65611	5.33591	7.19553	6.58139	8.34891	6.83353	5.87431	5.0196	5.7289	5.33546	6.00205	5.32379	12.3515	7.23127	5.12355	5.03087	5.95383	5.21952	coding	NM_001040129	NP_001035218	Serine peptidase inhibitor, Kazal type 13 (putative)
SRRM2	0.000859329	3.94767	up	10.0693	6.21784	9.11477	7.51773	8.31547	7.87688	10.5235	8.0884	8.94127	7.02759	10.4625	8.84958	10.6938	7.34183	10.7521	7.38945	8.8994	8.95566	9.57764	8.27476	coding	NM_016333	NP_057417	Serine/arginine repetitive matrix 2
MGC29506	0.00164041	2.98049	up	10.3484	7.93477	8.52129	7.87607	10.6908	8.15807	10.6724	8.18469	10.8865	8.90342	10.0701	7.56502	8.48044	7.42097	8.16092	9.12066	9.71002	7.76134	8.57892	7.43928	coding	NM_016459	NP_057543	Marginal zone B and B1 cell-specific protein
EFNA3	0.00198981	2.26772	up	9.64687	8.51881	10.2726	8.28933	8.70934	7.91515	9.23861	8.5501	8.90121	9.15434	10.5274	8.94647	10.9143	8.99311	11.1161	8.52943	8.86304	8.68755	9.95376	8.74656	coding	NM_004952	NP_004943	Ephrin-A3
ESRRG	0.000106512	2.10037	up	7.66428	5.64131	6.37264	5.77042	8.09595	6.64529	5.93405	5.3495	8.97191	7.36385	6.27855	5.53615	6.24786	5.78348	8.40953	7.05727	6.91072	5.85339	6.82869	6.00711	coding	NM_001438	NP_996318	Estrogen-related receptor gamma
C10orf35	0.00223579	2.06794	up	10.1966	8.09335	9.49159	8.98922	9.52332	8.55921	10.5099	9.55658	9.27233	9.10119	10.1317	9.471	9.90282	9.05565	11.6669	9.13616	8.73496	8.53286	10.3995	8.85252	coding	NM_145306	NP_660349	Chromosome 10 open reading frame 35
ZNF821	0.0046753	2.28731	up	7.17553	5.75456	5.6338	5.02834	6.78232	4.89952	8.01168	5.65651	6.4118	4.97884	6.33471	6.01426	6.47431	4.52461	7.76582	5.33778	5.51805	5.66361	5.19356	5.50704	coding	NM_017530	NP_060000	Zinc finger protein 821
PRDX4	0.00860229	2.03894	up	13.4151	12.4518	13.0739	12.434	12.826	12.3984	13.1434	12.8604	14.2288	12.6396	14.2388	12.742	15.9417	12.6364	13.5159	12.2757	13.3519	12.8847	12.5431	12.6774	coding	NM_006406	NP_006397	Peroxiredoxin 4
CCL19	0.0328234	2.17842	up	11.1868	8.31804	7.49774	8.23536	10.5067	8.23975	10.7019	8.11623	7.63444	7.77957	9.66944	8.37772	6.69955	7.74173	8.66599	8.08609	10.0336	7.77702	10.3282	9.02007	coding	NM_006274	NP_006265	Chemokine (C-C motif) ligand 19
S100P	0.0244077	4.42376	up	12.5323	11.5725	17.367	10.615	12.8722	10.909	13.1564	11.1018	11.7883	11.3092	10.0412	10.8728	16.7308	10.8004	9.16553	9.83833	11.5074	8.85538	11.0925	8.9265	coding	NM_005980	NP_005971	S100 calcium binding protein P
C18orf56	0.00499872	2.27707	up	6.52747	6.31879	8.62647	6.76899	7.56763	6.35198	8.44492	6.9789	8.29732	6.84692	8.95107	6.88782	5.99093	6.6957	9.61265	6.80993	7.16426	6.87373	7.69757	6.47572	coding	NM_001012716	NP_001012734	Chromosome 18 open reading frame 56
MESP1	0.000821402	5.00476	up	10.4078	7.32813	7.12762	7.13935	8.66466	6.58566	9.69894	7.82986	9.33497	8.165	11.8665	8.08972	9.30459	7.55996	12.3306	7.2751	8.38688	7.26924	10.1696	6.81713	coding	NM_018670	NP_061140	Mesoderm posterior 1 homolog (mouse)
CRLF1	0.00677929	5.36933	up	12.7324	11.2806	9.72329	8.1558	10.9653	9.01536	11.2119	9.50364	15.1623	9.7217	9.54475	9.77905	16.0998	9.5694	8.35712	8.05364	14.315	10.2949	10.0097	8.50011	coding	NM_004750	NP_004741	Cytokine receptor-like factor 1
PNOC	0.00148677	3.61118	up	8.73538	5.10841	5.56971	6.35564	8.69289	5.8709	9.88265	6.62333	8.64829	7.11361	8.00971	6.05352	6.03472	5.58489	8.528	6.74225	7.78816	5.60785	7.30506	5.60946	coding	NM_006228	NP_006219	Prepronociceptin
RNF183	0.021121	3.3533	up	5.70314	6.33331	11.0276	6.21875	5.69583	5.51417	6.07201	6.04989	10.534	7.17522	5.86547	5.82054	9.52154	6.50048	8.57268	6.34933	10.0139	5.92392	6.67088	6.33566	coding	NM_145051	NP_659488	Ring finger protein 183
RAB26	8.49056e-05	5.0326	up	8.32642	6.86439	9.47344	5.92151	7.13859	5.07612	9.21712	6.26453	10.943	7.74204	8.73518	6.37481	6.67581	6.50858	9.40942	6.72394	6.61499	5.29503	9.08619	5.53615	coding	NM_014353	NP_055168	RAB26, member RAS oncogene family
ERICH1	0.00533532	2.64348	up	10.5217	7.16231	9.05808	7.61876	8.58655	8.32231	9.42771	8.3624	9.4208	6.71925	9.61453	8.58265	9.96556	7.11557	8.86647	7.51084	8.28399	8.09913	7.56339	7.79112	coding	NM_207332	NP_997215	Glutamate-rich 1
PTPN12	0.00428712	3.04395	up	9.58002	7.06791	8.22706	7.57038	8.44446	7.90737	9.59292	7.86996	7.88327	5.87622	10.4428	8.79993	9.48233	6.83544	10.7614	6.54103	7.70701	8.1007	8.43362	7.92649	coding	NM_002835	NP_002826	Protein tyrosine phosphatase, non-receptor type 12
PPAPDC1B	2.67917e-05	2.20798	up	11.0835	10.5615	12.0117	10.6803	11.4132	10.4621	12.1264	10.9076	11.8458	10.8535	11.6684	10.5979	12.5545	10.307	11.5935	10.2521	11.2553	10.5075	11.4557	10.4513	coding	NM_001102560	NP_115872	Phosphatidic acid phosphatase type 2 domain containing 1B
PROM2	0.00229593	2.29525	up	7.17363	6.15273	8.70392	6.23187	6.43155	6.04667	6.94039	5.9999	6.88172	6.60832	7.24569	6.58444	7.88075	6.48943	8.50459	5.73306	6.52102	6.2693	7.85342	6.03446	coding	NM_144707	NP_653308	Prominin 2
CLIC6	0.000203195	3.17101	up	9.40349	7.92273	6.15517	5.50842	7.20503	5.89347	7.93714	6.46727	7.61001	6.66687	7.56467	6.44187	8.29397	5.76387	8.53286	5.84888	7.30699	6.18627	8.63526	5.29551	coding	NM_053277	NP_444507	Chloride intracellular channel 6
HIST1H4C	0.0142125	3.99872	up	14.3875	9.39145	14.3029	11.1121	12.635	13.1811	13.2261	13.0068	14.1162	10.6323	15.0729	13.0985	14.9952	11.7439	15.737	11.639	13.1861	13.6313	12.7603	12.9871	coding	NM_003542	NP_003533	Histone cluster 1, H4c
SUSD4	0.00353111	2.58902	up	10.1412	7.25588	9.98322	7.29072	8.1558	7.77826	9.04484	8.11872	8.84701	7.81578	7.61001	7.45421	8.85967	7.61519	10.4225	7.59536	7.59442	7.64783	8.95647	7.31912	coding	NM_001037175	NP_060452	Sushi domain containing 4
SPAG4	0.00135664	2.99328	up	10.4759	7.98355	8.6834	9.5347	9.44368	8.18298	10.0684	8.62699	10.706	9.22014	11.1133	7.82061	10.0432	7.55587	10.4134	9.21403	9.75445	8.34675	9.19215	7.59107	coding	NM_003116	NP_003107	Sperm associated antigen 4
ADAM28	0.000551587	4.06842	up	7.21352	6.80361	10.394	6.29566	7.64231	5.66776	8.44993	6.23356	7.80247	5.90834	8.18062	6.1172	8.97812	5.25261	6.66726	6.00992	8.14606	5.68622	5.77649	5.03119	coding	NM_014265	NP_068547	ADAM metallopeptidase domain 28
MMP9	0.000576846	3.6684	up	11.6123	9.98286	10.4063	11.1874	11.7451	9.78576	12.9722	10.5246	13.1434	9.43231	12.4273	10.8814	12.5748	10.9661	12.4868	10.7072	12.9754	10.264	12.5341	10.3943	coding	NM_004994	NP_004985	Matrix metallopeptidase 9 (gelatinase B, 92kDa gelatinase, 92kDa type IV collagenase)
DNMT1	0.000549767	3.27158	up	9.41819	6.83253	8.2684	7.20292	8.53729	7.60299	9.57824	8.01145	9.7465	8.13702	10.095	8.37705	9.55978	7.40752	11.5316	7.45647	9.66168	8.99835	8.75816	8.02867	coding	NM_001130823	NP_001370	DNA (cytosine-5-)-methyltransferase 1
NT5E	0.0144378	2.04799	up	9.24847	7.77154	7.75207	7.41713	7.00853	6.33828	8.26439	7.34387	6.93413	7.39061	8.34537	7.06687	8.86453	6.67544	9.61836	6.33712	6.6197	6.43251	7.59332	7.13339	coding	NM_002526	NP_002517	5'-nucleotidase, ecto (CD73)
CTHRC1	0.00533205	4.68996	up	10.6625	9.90482	8.39	7.93532	9.49733	7.67458	11.0766	8.34402	12.3846	6.26922	10.2267	7.5694	12.0435	7.19025	8.39676	6.71346	12.0213	11.1249	8.6847	8.36219	coding	NM_138455	NP_612464	Collagen triple helix repeat containing 1
RHBDL1	0.00704427	2.29397	up	9.84503	9.30854	10.4824	9.12699	8.6834	8.04139	10.1855	8.85058	9.96149	9.91199	11.6676	8.89688	9.63701	9.1961	10.7602	8.99242	8.2088	8.25072	11.8268	8.70421	coding	NM_003961	NP_003952	Rhomboid, veinlet-like 1 (Drosophila)
CEACAM1	0.00223866	3.30041	up	10.1469	7.44484	10.4006	8.55861	7.80536	7.36902	8.04597	8.10904	9.35195	8.74735	8.57203	8.27876	11.8733	8.44652	11.0319	8.13641	9.49572	7.30833	11.0436	8.14191	coding	NM_001024912	NP_001703	Carcinoembryonic antigen-related cell adhesion molecule 1 (biliary glycoprotein)
MSI2	6.61108e-06	2.65962	up	7.19307	5.54464	7.21334	5.64956	6.03925	5.07096	6.94987	5.54376	6.85448	5.62588	5.83109	5.33732	6.83402	5.41549	7.38849	5.05316	6.52587	5.1568	6.51089	4.83059	coding	NM_138962	NP_733839	Musashi homolog 2 (Drosophila)
SPP1	0.000690031	4.15513	up	11.862	9.28075	9.38023	8.85967	11.1954	10.0203	12.3054	9.5892	12.5522	9.83663	12.9557	9.48796	13.0185	9.86132	9.73553	9.67153	13.817	10.4289	10.7337	9.97045	coding	NM_000582	NP_001035149	Secreted phosphoprotein 1
C11orf57	0.0109971	2.04787	up	8.80113	6.78432	8.54791	7.0981	8.1637	8.02618	9.19957	8.52228	8.18737	6.58951	9.2957	8.40403	8.59469	7.05145	9.87188	7.13048	7.45498	7.78143	7.28325	7.67113	coding	NM_001082969	NP_060665	Chromosome 11 open reading frame 57
RASAL1	0.000560508	4.06433	up	8.25365	6.15184	10.9918	6.95016	6.45595	5.6747	6.9315	6.23103	10.5938	6.55158	7.67317	6.46629	8.21336	6.87583	8.2684	6.38079	6.67397	5.31214	9.26155	6.49257	coding	NM_004658	NP_004649	RAS protein activator like 1 (GAP1 like)
WDR70	0.00391046	3.10627	up	10.9473	7.79263	9.32293	8.33858	9.61289	8.85838	10.8983	9.35953	9.53549	7.1059	10.5243	8.74265	10.1466	8.30685	12.0727	8.00636	8.83826	9.16629	8.99746	8.86717	coding	NM_018034	NP_060504	WD repeat domain 70
SPINK1	0.0118599	14.8675	up	9.47283	6.54885	16.0562	5.15932	5.7451	5.11053	7.23788	6.79643	12.7427	6.32706	8.32442	7.55473	16.4689	7.63076	11.5755	5.36466	6.76869	6.80666	8.19341	6.34577	coding	NM_003122	NP_003113	Serine peptidase inhibitor, Kazal type 1
ESRP1	0.000196066	2.18387	up	7.72421	6.12549	7.15919	5.33508	6.57457	5.65841	7.51873	6.21564	6.9195	5.83545	7.09249	6.09007	7.57199	5.53074	5.53323	5.37122	5.8701	5.48285	6.45911	5.50927	coding	NM_001122826	NP_060167	Epithelial splicing regulatory protein 1
PCSK1N	0.0487218	2.08964	up	8.5641	7.82127	8.47579	7.07082	6.53402	6.56296	7.15201	6.65664	10.7787	6.7291	8.43329	6.64386	6.28789	6.4461	8.60713	5.91587	6.1515	7.10561	7.41901	6.81868	coding	NM_013271	NP_037403	Proprotein convertase subtilisin/kexin type 1 inhibitor
FEN1	0.00505418	2.01459	up	11.1658	10.2884	10.7607	10.6896	11.2734	10.6066	12.0569	11.1757	11.3433	10.3955	12.4074	11.2088	10.8542	10.3905	14.0198	10.7617	11.4262	10.9508	11.814	10.5491	coding	NM_004111	NP_004102	Flap structure-specific endonuclease 1
UBE2C	0.000307331	3.97379	up	7.12549	6.28744	7.17003	6.18498	8.55968	6.76304	9.12418	7.34713	10.0239	6.45242	11.1266	7.15382	6.60805	5.84966	9.03576	6.40709	9.8377	8.40272	8.62407	6.48203	coding	NM_007019	NP_861519	Ubiquitin-conjugating enzyme E2C
HM13	0.000493873	3.08697	up	7.57953	4.83309	7.0904	5.35092	6.86585	6.10161	8.07724	6.21875	7.44599	4.81578	7.47155	6.18757	7.17738	4.63618	8.11713	5.86539	7.17784	6.71294	5.84904	5.86783	coding	NM_178582	NP_848697	Histocompatibility (minor) 13
C16orf75	0.000388555	3.26827	up	9.15077	7.79205	9.29536	8.33354	10.5224	7.67091	11.1278	8.61689	9.25328	7.52472	10.7489	9.00097	8.21478	8.48286	11.4643	8.77023	9.45264	8.4852	10.8076	8.27515	coding	NM_152308	NP_689521	Chromosome 16 open reading frame 75
FAM84B	0.00107029	2.02105	up	11.184	9.8377	9.65312	9.77505	9.64107	8.70767	10.4172	9.63978	12.0575	10.2222	10.5179	9.25713	9.53148	9.3835	10.6577	8.76915	9.60827	9.0281	11.4569	9.95376	coding	NM_174911	NP_777571	Family with sequence similarity 84, member B
NBPF10	0.026947	2.46474	up	9.42583	8.06969	7.96818	7.50686	8.14328	8.07125	9.30459	8.50527	8.47579	5.51987	9.17506	8.69432	11.1849	6.86533	9.78663	6.88274	8.83975	9.07679	7.08076	7.17826	coding	NM_001039703	NP_060410	Neuroblastoma breakpoint family, member 1
MMP11	0.000747501	14.7805	up	13.4041	12.0902	10.9941	7.40131	9.01098	7.00358	13.3272	7.84243	14.262	6.72958	12.721	7.5034	12.2474	7.16231	13.887	7.22423	11.2284	9.68346	10.2807	9.86618	coding	NM_005940	NP_005931	Matrix metallopeptidase 11 (stromelysin 3)
FANCA	0.0117732	2.01838	up	6.08941	5.20961	5.73322	5.39684	6.11931	5.56717	7.03965	5.85421	5.73696	5.30059	6.64515	5.7905	4.85852	4.62112	9.33213	5.63312	6.10894	5.59621	5.98841	4.55038	coding	NM_001018112	NP_001018122	Fanconi anemia, complementation group A
USP16	0.00466434	2.80898	up	11.7111	8.61986	10.2719	9.60286	10.4882	10.0175	11.2905	10.3676	9.78077	8.04712	11.4976	8.89283	11.1302	8.73518	11.6027	8.4728	9.86736	10.1736	9.70778	9.51831	coding	NM_001001992	NP_006438	Ubiquitin specific peptidase 16
RHOV	0.00309612	9.7872	up	8.48708	9.6791	9.54978	6.52216	8.46482	6.41907	10.3946	6.42962	10.1546	9.6791	13.3322	6.06766	10.9508	5.32899	12.5532	6.32781	9.11216	5.99891	8.5641	6.20199	coding	NM_133639	NP_598378	Ras homolog gene family, member V
SRP72	0.00752705	2.17465	up	9.98922	9.36223	9.71193	9.11073	10.2208	9.74485	11.0502	9.80053	9.76248	7.4306	10.5964	9.88982	10.1214	7.61184	10.7053	7.99816	10.2689	10.0774	8.89358	9.08619	coding	NM_006947	NP_008878	Signal recognition particle 72kDa
NKAP	0.00177077	2.5964	up	10.0139	8.15596	8.85538	8.24921	8.83975	8.58091	9.57559	8.75601	9.23655	7.24199	10.6754	8.54076	10.1263	7.62208	10.6848	7.8253	9.17097	8.92708	9.05453	8.56875	coding	NM_024528	NP_078804	NFKB activating protein
FOXA1	0.00320935	2.36879	up	12.4066	11.7994	11.4524	10.5663	11.2843	11.1553	11.938	11.435	11.9088	11.9594	12.381	11.002	13.6866	10.7521	12.8098	10.5901	12.0457	10.3053	12.7682	10.6749	coding	NM_004496	NP_004487	Forkhead box A1
APOLD1	0.0118797	2.69794	up	8.42637	5.65512	6.65754	5.74839	8.05727	5.55879	8.98922	6.56282	6.74325	6.66579	7.84651	7.23839	5.42756	6.73216	10.545	7.04041	7.45724	6.3538	8.15525	6.43091	coding	NM_001130415	NP_110444	Apolipoprotein L domain containing 1
GALNT1	0.0060465	2.39852	up	10.8904	10.1689	10.451	9.75485	10.8583	10.3354	11.4321	10.3834	11.1054	8.29466	11.7923	10.4139	12.1447	9.16458	11.5682	9.10292	11.0779	11.2486	10.3257	10.1573	coding	NM_020474	NP_065207	UDP-N-acetyl-alpha-D-galactosamine:polypeptide N-acetylgalactosaminyltransferase 1 (GalNAc-T1)
TUBB3	0.00911227	7.35301	up	10.2878	8.3624	8.10247	9.88265	9.61072	9.51457	11.5013	9.62575	12.8756	6.97415	13.8846	7.77223	12.6755	7.3659	12.1489	7.01421	11.4127	10.8868	11.4399	7.75758	coding	NM_006086	NP_006077	Tubulin, beta 3
AKR7A3	0.0125354	4.48888	up	8.35922	7.85646	14.3436	7.42577	7.56637	6.83941	8.51017	7.73056	13.0042	8.31384	8.95219	7.78279	11.4136	7.59189	9.31806	7.87061	7.31157	6.60383	8.06801	7.1683	coding	NM_012067	NP_036199	Aldo-keto reductase family 7, member A3 (aflatoxin aldehyde reductase)
IFI6	0.00584681	2.97925	up	7.96325	4.84998	6.54193	4.82634	5.5031	5.67205	5.84144	5.29066	6.28949	5.41813	9.22045	5.66145	8.6357	4.99152	6.42684	5.07448	6.83941	6.19915	6.5836	6.11197	coding	NM_002038	NP_075011	Interferon, alpha-inducible protein 6
PPIG	0.00491404	2.14158	up	12.0053	9.29104	11.4868	10.8608	11.2028	11.2699	11.6568	11.2321	10.8631	9.28933	12.0511	10.3816	11.6812	10.0038	11.8629	9.8998	11.2457	11.1931	10.9762	10.6238	coding	NM_004792	NP_004783	Peptidylprolyl isomerase G (cyclophilin G)
PYCRL	4.61925e-05	2.40778	up	8.00007	6.70239	7.68461	6.48158	7.17993	6.61816	8.03718	6.87572	8.33013	7.39474	8.56583	6.97201	7.95059	6.31634	8.58514	6.94053	6.77965	6.38141	8.60964	6.36289	coding	NM_023078	NP_075566	Pyrroline-5-carboxylate reductase-like
CLDN3	0.000373101	3.84231	up	14.2255	11.9767	10.2623	10.7648	13.0747	12.1032	13.3176	12.1131	14.8218	11.9296	14.3769	11.6464	14.2506	11.5832	14.2211	11.4337	11.8512	10.2313	14.029	11.2288	coding	NM_001306	NP_001297	Claudin 3
RAMP1	0.0214928	2.27039	up	13.9849	12.1201	11.4344	12.4683	11.2694	11.0779	12.2046	11.7397	14.8324	11.6019	12.05	11.9945	13.0444	12.1229	14.2165	12.0252	11.1228	10.0611	15.1652	12.2837	coding	NM_005855	NP_005846	Receptor (G protein-coupled) activity modifying protein 1
TWISTNB	0.0246145	2.19127	up	9.76134	7.25853	9.13668	8.55165	9.11107	9.31206	9.94656	9.56716	9.82304	7.26924	10.3699	9.06319	8.93888	7.82303	11.5306	8.02015	9.21656	9.38961	8.83997	9.10228	coding	NM_001002926	NP_001002926	TWIST neighbor
RNF213	0.00139168	3.29546	up	11.4756	8.74176	11.1568	10.0651	11.6003	10.7092	11.8406	10.5801	10.9473	8.08776	12.9886	10.8175	11.892	10.1594	13.8433	9.95114	10.9534	11.0071	11.5127	10.8868	coding	NM_020954	NP_066005	Ring finger protein 213
SP9	0.000780845	2.95821	up	7.69078	5.12431	6.72162	5.98288	6.90433	6.0792	7.53536	6.05037	7.22835	5.29315	8.40355	5.29475	8.04926	5.42419	7.095	5.8745	6.60357	6.7325	6.80788	5.5366	coding	NM_001145250	NP_001138722	Sp9 transcription factor homolog (mouse)
SLC39A11	0.00529759	2.15415	up	12.078	10.8821	14.1238	11.0006	11.7267	10.655	12.2504	11.685	11.2553	11.4669	13.2462	12.106	13.0427	11.8499	13.4825	11.3067	11.7815	11.5092	12.2569	11.7117	coding	NM_001159770	NP_631916	Solute carrier family 39 (metal ion transporter), member 11
VGF	0.0142286	8.20124	up	4.92454	4.92715	5.87193	5.12101	6.50146	5.51342	7.39361	5.56696	13.3195	4.83777	11.9575	4.74668	9.8761	4.26016	7.52331	5.65729	5.36523	6.01186	8.43621	4.16875	coding	NM_003378	NP_003369	VGF nerve growth factor inducible
MCM2	0.00280518	2.64273	up	8.44922	8.27983	8.61967	7.93855	10.2959	7.79496	10.6573	8.51066	9.3292	8.68028	10.0762	7.99983	8.05311	8.04712	11.9088	8.54954	9.77925	8.64992	9.23527	7.93286	coding	NM_004526	NP_004517	Minichromosome maintenance complex component 2
SFN	0.0441006	2.31083	up	13.7109	11.0925	13.5159	13.8634	13.6613	14.1335	14.0945	14.228	12.3041	12.4933	15.0797	13.0207	13.5857	12.5908	16.6296	12.5976	14.1726	13.7688	16.0965	12.9782	coding	NM_006142	NP_006133	Stratifin
SPDEF	0.00641949	2.41708	up	7.65441	5.25353	8.2509	5.60531	5.09434	5.20054	5.47102	5.12805	8.60329	6.02598	5.50856	5.16544	8.12111	5.60362	5.87808	5.62027	6.99663	5.71322	5.70644	5.23614	coding	NM_012391	NP_036523	SAM pointed domain containing ets transcription factor
TMEM184A	0.00325135	3.17386	up	9.13616	8.09635	10.8443	7.64014	8.07702	7.51787	9.36864	8.22031	9.29465	9.31121	9.98479	8.21518	8.8269	8.0731	11.8837	7.81597	8.10472	6.99354	10.6136	7.58839	coding	NM_001097620	NP_001091089	Transmembrane protein 184A
HES6	0.00262908	3.1363	up	10.9887	10.415	10.404	10.1718	11.4914	9.62894	12.0489	10.7134	14.9871	10.8646	11.2669	10.7617	13.0387	11.0795	13.7849	10.3816	11.4382	10.5398	11.9439	10.3459	coding	NM_001142853	NP_061115	Hairy and enhancer of split 6 (Drosophila)
DLGAP5	0.00172836	3.03227	up	5.91827	5.50252	6.22944	5.99456	7.59405	6.03279	8.11686	6.59356	7.93835	4.87125	8.7403	6.64939	6.31475	5.69517	9.92702	6.06264	8.49408	7.22763	7.68027	6.31986	coding	NM_014750	NP_055565	Discs, large (Drosophila) homolog-associated protein 5
SPP1	0.000564822	5.69302	up	11.2344	8.43233	8.81231	7.86729	10.423	8.9771	11.996	8.63969	11.9473	8.89358	12.5195	8.05364	12.5919	8.44804	8.7546	8.61025	13.4073	9.59877	10.03	9.10366	coding	NM_001040058	NP_001035149	Secreted phosphoprotein 1
ABCC3	0.00648553	3.25636	up	9.21712	6.9963	10.5357	6.56813	8.14685	7.14413	9.78476	7.59347	6.40112	7.05855	8.7903	7.52116	11.0935	7.13515	8.66902	7.31712	7.70686	7.96857	9.47965	7.48976	coding	NM_003786	NP_003777	ATP-binding cassette, sub-family C (CFTR/MRP), member 3
SLC6A3	0.018534	7.53305	up	14.6068	8.43075	6.97614	9.63701	12.9703	7.60954	13.129	8.25133	10.7631	8.73397	6.9091	7.3748	13.5313	7.37107	13.3393	7.30879	7.43112	6.64996	9.21189	8.36842	coding	NM_001044	NP_001035	Solute carrier family 6 (neurotransmitter transporter, dopamine), member 3
GPRIN1	0.00295054	3.09134	up	8.97494	7.40212	7.08385	8.02037	8.60801	7.03128	9.29031	7.90031	9.56015	6.99113	9.14042	7.31085	8.25387	7.38124	11.3364	7.40406	9.11037	8.1422	10.2001	7.6925	coding	NM_052899	NP_443131	G protein regulated inducer of neurite outgrowth 1
FIGNL1	0.025574	2.04517	up	7.96958	7.80179	7.93447	7.04529	8.62674	7.3579	9.61453	8.11432	8.04808	8.40151	8.95071	8.26552	7.39938	7.80729	11.5053	7.64083	8.80088	7.61144	8.95789	7.43943	coding	NM_001042762	NP_071399	Fidgetin-like 1
FBXW11	0.0061218	3.84916	up	10.318	5.51258	8.84271	6.79976	8.30277	7.92649	9.51785	8.37792	8.77619	5.79508	9.75562	8.26925	9.5341	6.8084	10.9485	6.7855	7.68245	8.00411	7.89093	7.84457	coding	NM_033645	NP_387449	F-box and WD repeat domain containing 11
DNAJC12	0.0176624	2.13579	up	5.6396	5.50226	6.0079	5.59421	6.33041	5.87676	6.673	5.88269	9.38421	6.48333	5.56696	5.91382	9.18295	5.88816	7.5416	6.01641	7.46097	6.06542	5.9939	5.61072	coding	NM_201262	NP_957714	DnaJ (Hsp40) homolog, subfamily C, member 12
XKRX	0.00484447	3.60562	up	8.08993	6.58604	7.2312	6.91266	8.9236	6.78764	9.63425	8.08993	8.05489	8.32182	11.2602	8.37425	8.24943	8.26737	11.3637	7.49048	7.52556	5.40627	11.774	7.36784	coding	NM_212559	NP_997724	XK, Kell blood group complex subunit-related, X-linked
TNFRSF17	0.000103754	4.1031	up	10.5785	6.34235	7.5023	6.63877	10.0848	7.82944	10.9448	8.34717	10.5344	8.49334	9.59028	8.06231	7.46981	6.53626	10.6508	9.31443	8.90944	6.58897	9.13917	6.88416	coding	NM_001192	NP_001183	Tumor necrosis factor receptor superfamily, member 17
FBXW11	0.00597772	3.30576	up	10.401	6.03177	9.15663	7.49443	8.66142	8.37639	9.813	8.69735	8.89098	6.4958	9.98084	8.88833	10.0063	7.1602	10.9064	7.39374	8.1861	8.48378	8.44425	8.17535	coding	NM_033644	NP_387449	F-box and WD repeat domain containing 11
NFATC2IP	0.00135972	3.14321	up	8.05133	5.76222	7.96541	6.0879	7.23801	6.61779	8.79451	7.07843	7.31276	5.70229	8.93367	6.93962	8.56698	6.06332	10.2508	6.49615	7.28115	7.36752	6.94275	6.69982	coding	NM_032815	NP_116204	Nuclear factor of activated T-cells, cytoplasmic, calcineurin-dependent 2 interacting protein
CXXC4	0.0360596	2.3536	up	6.14002	5.10192	6.20234	5.56476	5.21058	5.1636	6.45901	5.82449	8.22984	5.64384	5.24039	5.22027	9.7465	4.77647	6.92734	5.52942	4.85635	5.38369	6.48216	4.93739	coding	NM_025212	NP_079488	CXXC finger protein 4
EEA1	0.00150255	3.24635	up	8.41437	6.35834	7.0823	6.18134	8.41294	7.19207	9.25713	7.26595	7.45807	5.75684	9.00393	7.26044	9.3001	5.56391	8.95619	5.61932	7.40212	7.52984	6.98865	6.55958	coding	NM_003566	NP_003557	Early endosome antigen 1
TCEAL8	0.00554049	2.08084	up	10.2653	9.25178	10.3633	8.89029	9.58029	9.13106	10.3618	9.50678	9.58217	8.00754	10.918	10.0026	10.9844	9.23825	11.4868	8.69903	9.57691	10.2174	10.0083	9.61097	coding	NM_153333	NP_699164	Transcription elongation factor A (SII)-like 8
TFR2	0.00509386	2.34357	up	6.86977	5.66156	8.96602	6.6195	7.56397	5.48616	8.54523	7.22318	6.68157	6.86644	9.40454	7.39474	7.23159	7.22028	9.91646	7.53962	6.49506	6.87417	8.11988	6.62136	coding	NM_003227	NP_003218	Transferrin receptor 2
B4GALNT4	0.00166738	2.98283	up	8.45209	7.65728	7.38087	7.56187	7.64372	7.143	8.61721	7.02724	11.8609	8.04374	8.40315	6.64736	9.32953	6.54461	8.35457	6.8953	9.38023	7.59107	8.42559	6.96959	coding	NM_178537	NP_848632	Beta-1,4-N-acetyl-galactosaminyl transferase 4
FA2H	0.00159493	3.11843	up	9.65595	8.11143	12.404	8.605	10.2743	8.30522	10.9762	9.25918	9.13283	8.95071	9.71872	8.80485	10.5765	8.88594	12.1339	8.82583	8.43561	7.72597	8.93145	8.35712	coding	NM_024306	NP_077282	Fatty acid 2-hydroxylase
UBE2C	0.00212886	2.64836	up	6.50694	6.2576	6.83708	5.88141	6.95507	6.16988	7.69857	6.42846	8.24648	5.68421	10.1041	6.43945	5.96589	5.61875	7.50157	5.67943	8.24044	6.88032	7.23228	6.19788	coding	NM_181801	NP_861519	Ubiquitin-conjugating enzyme E2C
UBE2T	0.000757416	3.28267	up	8.37592	7.57978	8.64536	7.58793	9.60192	7.8717	9.86028	8.18822	10.4653	8.37347	11.0835	7.94242	8.35185	8.08911	11.7832	7.97603	9.79149	8.92676	9.76893	8.04355	coding	NM_014176	NP_054895	Ubiquitin-conjugating enzyme E2T (putative)
CENPM	0.00447672	2.51589	up	5.16303	5.35647	6.41737	5.3095	6.70497	4.97967	7.35597	5.807	6.30868	4.87664	9.35992	5.41947	4.94474	4.53903	6.91345	5.51063	6.56543	6.20908	7.18536	5.60072	coding	NM_001002876	NP_076958	Centromere protein M
RPL7L1	0.000616021	2.32161	up	9.58524	8.39918	9.39831	8.6847	9.59854	8.77854	10.264	8.91013	9.38758	7.61444	10.1904	8.25464	10.0887	7.37859	9.32325	8.53425	9.68346	9.52114	9.53323	8.82583	coding	NM_198486	NP_940888	Ribosomal protein L7-like 1
EHF	0.00317639	2.37758	up	7.8437	6.61788	7.83641	5.85078	7.12435	6.02598	8.47345	6.74688	5.34775	5.8447	6.48225	6.65889	6.72429	6.05912	7.86437	5.55845	7.3608	5.02747	7.00422	5.17654	coding	NM_012153	NP_036285	Ets homologous factor
UPF2	0.00258369	2.85022	up	8.19101	5.3095	7.51101	6.46452	7.846	7.256	9.11253	7.49153	7.80837	5.55385	9.02252	8.1164	8.03618	6.01314	9.88393	6.40246	7.41609	7.69874	7.23244	6.6432	coding	NM_015542	NP_542166	UPF2 regulator of nonsense transcripts homolog (yeast)
LCN2	0.0419669	2.01206	up	9.34848	9.13011	13.0343	8.96796	9.2861	9.24847	9.88785	9.48139	10.1607	8.55379	10.6127	9.35305	10.6414	8.57998	8.49921	8.19079	9.34969	10.0693	9.3392	8.49804	coding	NM_005564	NP_005555	Lipocalin 2
HMGB3	0.0032974	6.39765	up	12.6578	10.3479	9.18999	9.22399	9.7331	9.30292	10.7626	9.77925	14.0818	10.3214	13.2147	9.49256	16.2273	8.8578	12.8315	9.20979	11.7001	9.75704	11.3526	8.6834	coding	NM_005342	NP_005333	High-mobility group box 3
FBXO41	4.00753e-06	2.55385	up	9.27519	8.47821	9.85127	8.86304	9.60772	8.21843	10.3968	9.30526	10.4838	9.20979	11.0121	9.21855	10.8384	9.27404	11.2098	9.21137	9.57056	8.76328	10.9918	9.16884	coding	NM_001080410	NP_001073879	F-box protein 41
PPFIA1	0.000344309	2.31014	up	8.16479	6.5072	7.07139	6.73118	7.61519	6.61087	8.67512	7.49607	7.22618	6.78382	8.25245	6.52524	7.45697	6.31549	9.17047	6.6531	7.29995	6.80825	7.87813	6.29961	coding	NM_177423	NP_803172	Protein tyrosine phosphatase, receptor type, f polypeptide (PTPRF), interacting protein (liprin), alpha 1
COL9A3	5.47344e-05	2.97006	up	10.0354	7.9091	9.87888	9.18937	9.45708	8.59492	10.2552	8.8473	8.26693	7.03845	9.64476	7.3956	8.51292	6.37202	10.0351	7.56051	8.6941	8.07981	10.4183	8.50661	coding	NM_001853	NP_001844	Collagen, type IX, alpha 3
FAM64A	0.00601084	2.98504	up	7.20538	6.26426	7.8724	7.07677	8.83285	8.02318	9.75294	8.53261	10.4513	6.65055	10.0866	7.93805	7.09302	6.71694	11.2171	7.11208	9.56015	9.63327	8.9607	7.30726	coding	NM_019013	NP_061886	Family with sequence similarity 64, member A
HSPA1B	0.00624713	2.44021	up	12.2379	10.6634	14.1468	10.5537	13.738	14.1492	14.0007	13.6693	12.5306	10.6925	12.1251	11.0737	13.6537	11.2229	12.6516	11.3643	12.3204	11.7909	12.4489	11.8036	coding	NM_005346	NP_005337	Heat shock 70kDa protein 1B
DDX55	0.0010011	2.46081	up	7.10938	6.45157	6.8334	5.9585	7.36507	6.45669	8.20984	6.69557	7.89093	6.00655	8.07905	5.4974	8.38556	5.77661	7.77551	6.34992	7.50371	7.30912	6.76823	6.42745	coding	NM_020936	NP_065987	DEAD (Asp-Glu-Ala-Asp) box polypeptide 55
FKBP11	1.87937e-05	2.47973	up	13.8188	12.4151	14.2193	13.4088	13.4825	12.6686	13.7071	12.582	14.1019	12.9548	13.6043	12.0107	14.5105	12.0795	14.4116	12.8929	13.129	12.3911	13.7629	12.2426	coding	NM_016594	NP_057678	FK506 binding protein 11, 19 kDa
LGALS7	0.0387968	2.51857	up	7.9725	7.6654	8.95906	5.14207	6.37023	5.40801	7.35264	5.97813	8.89257	7.00931	4.1778	5.91505	6.58164	5.28386	10.0259	5.71986	4.67186	4.44849	4.75415	3.86211	coding	NM_002307	NP_002298	Lectin, galactoside-binding, soluble, 7
HJURP	0.000673957	2.48346	up	5.37081	5.18702	5.78661	5.04326	6.44413	5.33757	7.26879	5.98821	7.36952	5.33313	7.73471	6.12945	5.6564	5.41934	7.77686	4.8677	7.7244	6.21761	6.76521	5.25063	coding	NM_018410	NP_060880	Holliday junction recognition protein
SCNN1B	0.0157579	2.00813	up	8.80837	6.8303	6.17399	6.6401	7.6425	7.57967	8.42466	7.84037	7.31973	7.40406	8.98922	7.24491	9.31806	6.95926	8.97286	7.54017	6.89838	6.75082	9.02693	6.72652	coding	NM_000336	NP_000327	Sodium channel, nonvoltage-gated 1, beta
C15orf48	0.00617004	3.03686	up	7.83219	6.10097	9.25211	7.65705	8.19253	8.04047	9.16282	8.63552	8.10681	6.09948	13.7639	8.64733	8.31324	7.73405	9.32009	7.41004	9.62364	7.69799	8.05679	7.57546	coding	NM_197955	NP_922946	Chromosome 15 open reading frame 48
KRTCAP3	0.00761944	2.41083	up	8.24781	7.03752	8.35759	7.48812	7.97361	7.49001	8.8004	8.12362	7.77871	8.1031	8.50791	7.83519	10.2811	7.59582	10.711	7.44876	6.6983	6.16733	9.79632	7.16788	coding	NM_001168364	NP_776252	Keratinocyte associated protein 3
C1orf53	0.01215	2.2653	up	10.5783	8.44535	9.52114	8.58187	8.74781	8.56797	10.0063	9.66595	9.2957	9.00731	9.50678	9.65216	11.4745	9.46176	11.9544	9.13804	9.24755	9.01363	12.0755	9.07679	coding	NM_001024594	NP_001019765	Chromosome 1 open reading frame 53
OVOL1	0.00191739	2.61722	up	9.60024	7.7244	10.9972	8.33146	7.98674	7.92859	8.99073	9.11319	9.73018	8.53449	10.6146	8.9191	10.7365	9.24795	11.2832	8.55236	8.55701	8.2123	10.4556	8.50791	coding	NM_004561	NP_004552	Ovo-like 1(Drosophila)
TMCO1	0.0139918	2.0742	up	10.2373	10.0567	10.919	9.44854	9.88785	9.66117	10.632	9.7345	9.75355	7.98935	10.7521	8.87919	11.2154	8.95566	11.0127	8.52172	10.0131	9.75171	8.72856	9.62741	coding	NM_019026	NP_061899	Transmembrane and coiled-coil domains 1
KDELR3	0.000106143	4.32366	up	7.68086	5.71481	9.74982	6.54918	7.37797	6.47211	8.39985	6.96364	7.46097	5.78945	9.21031	6.16034	6.84493	5.19621	9.61909	5.90422	7.64921	6.9253	7.5878	4.78303	coding	NM_016657	NP_057839	KDEL (Lys-Asp-Glu-Leu) endoplasmic reticulum protein retention receptor 3
OCIAD2	0.000436813	3.37286	up	12.2357	10.8835	14.0473	10.4862	11.1272	10.8959	11.9513	11.3198	12.2932	10.7154	12.5341	11.1605	13.0319	10.209	13.0427	10.7408	11.5893	10.4083	13.3309	10.8246	coding	NM_001014446	NP_689611	OCIA domain containing 2
PLEK2	0.000788148	2.27718	up	8.61443	6.85175	9.34679	6.51821	6.58767	6.15854	7.83913	6.81381	6.791	6.00879	7.313	6.30207	7.90261	6.21103	6.13486	5.95914	7.64628	6.40354	6.78178	5.85823	coding	NM_016445	NP_057529	Pleckstrin 2
CHD4	0.00440304	2.10062	up	7.8929	5.52627	6.71804	5.75296	6.31879	6.15326	6.81195	6.26682	7.11311	5.8689	8.28019	6.11641	8.17051	6.12957	7.47627	6.27024	7.07986	6.9944	6.54068	6.61532	coding	NM_001273	NP_001264	Chromodomain helicase DNA binding protein 4
GPR172A	1.95536e-05	2.02346	up	13.0343	11.8351	13.053	12.4611	12.6176	11.7611	13.0309	12.4194	13.532	12.1868	13.8106	12.393	13.635	12.4125	13.5109	12.2289	12.5177	12.2202	13.4825	12.1381	coding	NM_024531	NP_078807	G protein-coupled receptor 172A
NUCKS1	0.00109754	3.48811	up	12.3016	9.59803	11.3227	10.3188	11.6136	10.4556	12.361	10.7279	11.336	9.59699	12.2687	10.653	12.3964	9.7819	14.5353	10.0785	11.3459	11.2316	11.4588	10.4734	coding	NM_022731	NP_073568	Nuclear casein kinase and cyclin-dependent kinase substrate 1
PACSIN1	0.0034502	2.49009	up	6.57951	5.83109	6.05068	6.35747	8.06413	6.91721	8.44762	7.27853	9.12926	7.22852	10.1152	6.76255	6.84333	6.76942	9.42977	7.11598	7.92333	6.69113	7.98224	6.45115	coding	NM_020804	NP_065855	Protein kinase C and casein kinase substrate in neurons 1
HN1	0.000608078	2.1671	up	9.80527	9.511	11.1272	9.37411	9.55306	9.03963	10.1274	9.67497	10.3214	9.2053	11.0852	10.0664	11.1573	9.88429	12.27	9.64291	10.6857	9.74241	10.8008	9.63458	coding	NM_001002032	NP_057269	Hematological and neurological expressed 1
PTPLAD1	0.00374149	2.72926	up	9.53928	8.63049	9.87088	8.0915	8.96382	8.76782	9.47999	8.65415	9.27731	6.30486	9.79882	8.18469	10.7587	6.9122	8.63772	7.21097	9.2799	9.08075	9.14737	8.43125	coding	NM_016395	NP_057479	Protein tyrosine phosphatase-like A domain containing 1
CILP2	0.00251974	2.82394	up	7.21724	6.29716	9.13283	6.2181	5.79781	5.50153	6.85982	5.57944	7.28154	5.32055	5.74565	4.66811	9.52286	5.8314	6.29326	5.69674	7.19542	5.16988	6.2342	6.02065	coding	NM_153221	NP_694953	Cartilage intermediate layer protein 2
CD27	0.00237159	2.90756	up	13.1152	10.0831	10.6062	10.6305	13.4475	10.9679	13.5657	11.1904	12.8346	11.6429	12.0747	10.6587	10.1983	10.8058	13.2027	11.9603	12.7471	10.1652	12.7406	11.0298	coding	NM_001242	NP_001233	CD27 molecule
PTTG1	0.00817087	2.61172	up	9.9125	8.64687	9.21423	9.42859	10.9542	9.4599	11.8336	10.14	11.1898	8.50888	11.4756	9.92453	8.51139	9.46247	13.0601	9.44545	11.622	10.6679	11.0459	9.28465	coding	NM_004219	NP_004210	Pituitary tumor-transforming 1
SRD5A1	9.90404e-05	2.58425	up	10.3982	8.38387	9.81625	8.17471	8.91755	8.16257	11.0755	8.87458	10.1763	8.88539	10.8728	8.9934	8.87495	8.46401	11.2451	9.32984	8.81605	8.31429	9.81845	8.731	coding	NM_001047	NP_001038	Steroid-5-alpha-reductase, alpha polypeptide 1 (3-oxo-5 alpha-steroid delta 4-dehydrogenase alpha 1)
SYNGR3	0.00156765	2.02289	up	8.38226	7.42129	7.529	7.44164	8.59385	7.56836	9.04357	7.95576	10.2161	8.06969	8.87028	8.29466	9.45929	8.41437	8.95598	9.11037	9.23636	7.66448	9.66018	7.84207	coding	NM_004209	NP_004200	Synaptogyrin 3
CAST	0.0492287	2.14601	up	12.9909	8.5929	11.4735	10.6083	9.37229	10.7466	10.5913	10.6625	11.7273	9.93066	12.3063	10.7913	11.1992	9.53219	12.2766	10.625	10.5075	10.4751	10.5805	10.0441	coding	NM_001042444
SUMF2	0.0073049	2.27122	up	8.50746	4.40034	6.01836	5.14658	5.61238	4.71506	6.40651	4.99587	6.43063	5.47897	5.43474	5.32284	5.60035	4.50174	6.24549	5.12239	5.93127	5.35254	5.96697	5.28317	coding	NM_001146333	NP_056226	Sulfatase modifying factor 2
NEK2	0.000491586	5.90813	up	7.08125	6.4392	8.8119	5.90812	8.98922	7.03592	9.83998	7.34427	10.3455	6.5217	10.6197	7.35039	7.02114	6.11532	12.1314	6.2872	9.0575	7.57346	8.8618	6.55683	coding	NM_002497	NP_002488	NIMA (never in mitosis gene a)-related kinase 2
GOLT1A	4.20521e-05	2.5964	up	10.1408	9.25871	12.0747	10.9082	11.0204	9.94435	11.6513	10.2987	11.735	10.6261	12.1687	10.2949	12.5184	10.2205	11.8858	10.0266	9.27571	8.96662	12.0229	10.184	coding	NM_198447	NP_940849	Golgi transport 1A
CBX3	0.0158867	2.70994	up	9.16994	8.19229	8.89358	8.12768	8.34717	8.38712	9.00691	8.2749	9.29946	5.6389	9.36864	8.5501	9.72567	7.40502	11.4195	6.94909	8.42886	8.36067	8.6401	8.0314	coding	NM_016587	NP_057671	Chromobox homolog 3
ANKRD36	0.00544237	4.15465	up	12.7152	8.43505	10.7556	9.69438	10.8488	9.97739	11.5767	10.2135	9.83962	7.35643	11.8268	10.0289	10.6066	8.34483	14.894	9.0466	10.1493	9.9914	9.57824	9.15516	coding	NM_001164315	NP_001157787	Ankyrin repeat domain 36
TMEM54	0.0102833	2.10288	up	12.8472	11.262	14.5318	11.9348	12.0845	11.0298	12.4143	11.9816	10.9556	12.1777	12.8966	12.1002	14.3029	12.2495	13.3234	11.5935	11.9099	11.2524	12.9142	11.8754	coding	NM_033504	NP_277039	Transmembrane protein 54
KCNK1	0.0104991	3.03816	up	8.33455	6.816	10.3963	6.95687	7.33927	7.56556	8.13279	7.86529	8.51766	5.66407	8.6058	6.97603	10.2592	5.67346	6.22524	6.16583	7.44029	6.73022	7.26911	6.07497	coding	NM_002245	NP_002236	Potassium channel, subfamily K, member 1
TRIM46	0.000185736	2.83481	up	9.7261	7.68245	8.86924	7.3939	8.56052	7.3325	9.28535	8.03976	11.4036	8.12228	9.43636	8.61057	10.6083	8.61006	9.64638	8.72774	8.27084	7.70212	9.74341	8.29613	coding	NM_025058	NP_079334	Tripartite motif-containing 46
PHLDA2	0.00103231	3.69158	up	11.7492	9.80961	13.1306	12.1089	11.7832	11.6607	12.1503	11.8116	11.9464	9.42706	15.0484	10.8433	13.2379	10.9399	13.5374	10.3668	11.9526	10.5755	12.3869	10.5373	coding	NM_003311	NP_003302	Pleckstrin homology-like domain, family A, member 2
C12orf45	6.0461e-05	2.07707	up	9.26155	8.30637	9.19987	8.499	9.24693	8.00234	9.93197	8.75943	8.95316	8.68186	9.58125	8.83154	9.91952	8.29414	10.3551	8.4302	9.02871	8.18422	9.11534	8.05885	coding	NM_152318	NP_689531	Chromosome 12 open reading frame 45
APOA1BP	0.000228235	2.19817	up	11.6184	10.5882	11.811	10.8542	11.0517	10.4139	11.8045	11.2028	12.6805	11.0488	12.1795	11.2328	12.5122	11.1083	13.1696	10.7402	10.8235	10.5005	12.4261	11.0241	coding	NM_144772	NP_658985	Apolipoprotein A-I binding protein
ADORA1	0.000955728	2.21849	up	9.00097	6.93453	7.39254	6.80029	8.92676	7.28555	8.16743	6.90885	10.351	8.14116	8.68134	7.04688	7.26824	7.42822	8.70563	7.61166	7.65401	7.10165	7.69097	7.08431	coding	NM_000674	NP_001041695	Adenosine A1 receptor
AP1M2	0.00186169	2.09879	up	11.996	10.3339	13.2765	10.6508	10.949	10.6785	10.9008	10.586	10.7516	10.1263	11.0911	10.7342	11.5349	10.1685	11.61	10.5089	10.1506	9.53384	11.8765	10.1204	coding	NM_005498	NP_005489	Adaptor-related protein complex 1, mu 2 subunit
ESPN	0.00355829	2.13642	up	8.37059	6.51597	7.26692	6.03045	6.46407	6.01568	6.33182	6.1331	6.94709	6.95112	8.52149	6.11622	8.05871	6.12549	7.10212	6.22346	6.64408	6.52306	7.8108	5.93119	coding	NM_031475	NP_113663	Espin
GJB2	0.00018497	9.37388	up	9.44637	8.19356	11.8268	7.95382	7.74667	5.9322	9.96269	7.32108	11.1988	5.97126	12.2482	7.28217	10.2149	7.43065	11.4782	5.84299	9.94706	6.68388	7.39917	6.57067	coding	NM_004004	NP_003995	Gap junction protein, beta 2, 26kDa
CCNO	0.000470848	14.9013	up	10.6603	10.6828	10.6643	5.15352	12.8824	7.13488	13.3128	7.66731	10.9743	11.4022	10.6651	7.62039	10.7231	5.63911	12.996	7.91555	9.29895	4.35138	10.6264	6.26291	coding	NM_021147	NP_066970	Cyclin O
IQCB1	0.00809394	2.18451	up	7.79263	7.73957	7.53369	7.00265	8.19925	7.12306	8.95219	7.51695	7.43339	5.42595	8.53589	7.50668	7.96733	6.14481	9.41517	6.13031	7.30964	7.28939	6.75186	6.73856	coding	NM_001023570	NP_001018865	IQ motif containing B1
MMP12	0.000251027	2.48205	up	6.1612	4.66313	6.00631	5.04279	5.88632	4.8758	6.80195	5.17075	6.8797	5.04267	7.53806	5.19299	5.94576	5.17565	5.24077	5.2838	8.01886	5.90883	6.26442	5.27166	coding	NM_002426	NP_002417	Matrix metallopeptidase 12 (macrophage elastase)
ALK	0.000800801	2.36055	up	8.48589	6.57769	7.15972	6.73589	8.14623	6.40223	7.7994	6.27098	9.45542	6.98223	8.29511	6.45219	6.57119	6.57192	8.46321	7.22665	7.19278	6.50159	7.30052	6.75688	coding	NM_004304	NP_004295	Anaplastic lymphoma receptor tyrosine kinase
DERL3	0.00516287	2.02822	up	12.2103	9.8703	10.3382	10.3621	10.9252	10.1655	10.8282	10.1149	12.7723	10.3139	11.2088	9.57317	9.99679	9.813	11.2699	10.9849	10.8022	9.51705	10.4032	9.83798	coding	NM_001002862	NP_940842	Der1-like domain family, member 3
CKM	0.0065628	2.8203	up	9.00634	5.65979	6.37366	5.88939	8.21043	5.20181	8.60062	6.22371	6.76403	5.54336	9.52687	6.65198	6.33116	6.64333	8.01681	6.66988	6.72429	7.00231	7.1286	6.23879	coding	NM_001824	NP_001815	Creatine kinase, muscle
WFDC2	0.00730373	2.01006	up	15.1047	13.2673	12.6239	12.6983	14.0853	13.2027	14.1917	13.2851	12.6864	13.2814	13.4221	13.1733	14.4518	12.9142	15.0568	12.9879	14.1254	12.981	14.431	12.3155	coding	NM_006103	NP_006094	WAP four-disulfide core domain 2
C16orf88	0.00016159	4.75696	up	8.89547	6.35092	9.02564	5.89172	7.35986	6.31733	8.79798	7.16114	8.40761	5.63176	9.77627	7.45231	9.76854	6.29926	10.9023	7.06733	7.53775	7.41409	8.54546	6.93063	coding	NM_001012991	NP_001013009	Chromosome 16 open reading frame 88
TBRG4	0.000249133	2.54792	up	9.37205	7.64854	7.56748	7.53727	10.5672	8.41114	9.32724	8.13131	11.2806	9.10272	9.77127	7.46274	8.30499	7.42175	9.91326	8.67765	8.34054	7.5028	8.41677	7.47228	coding	NM_004749	NP_954573	Transforming growth factor beta regulator 4
TMEM63C	0.00221262	3.79591	up	8.77144	7.72346	8.26552	7.15055	7.62746	7.24478	9.33243	7.93477	12.2209	7.9474	8.873	8.15759	10.3515	8.17471	13.0985	8.49511	9.49178	8.11038	10.0789	7.9282	coding	NM_020431	NP_065164	Transmembrane protein 63C
KRT8	0.00604349	2.14306	up	15.3249	14.0511	16.0744	14.6429	14.4753	15.1936	14.4985	15.04	15.3419	14.0828	16.2413	14.5818	15.9947	14.2308	16.3498	14.6636	14.5127	13.5552	16.4638	14.2388	coding	NM_002273	NP_002264	Keratin 8
PCP4	0.0106547	4.20296	up	10.7215	8.02867	9.47714	8.23547	7.87097	8.20056	10.0426	8.89314	15.091	8.46244	8.97966	8.68848	12.5908	8.59526	9.92784	9.15358	10.8599	9.19987	11.3517	8.74154	coding	NM_006198	NP_006189	Purkinje cell protein 4
SLC22A18AS	0.00103317	2.16532	up	9.00691	8.2978	9.78896	8.68457	9.06076	8.29758	9.43401	8.68916	9.18751	8.12671	11.3231	8.69169	10.5067	8.71781	9.92242	8.26805	9.23562	9.26459	9.45486	8.73712	coding	NM_007105	NP_009036	Solute carrier family 22 (organic cation transporter), member 18 antisense
NAA35	0.00859873	2.21095	up	10.8349	9.00421	10.8751	9.95992	10.3589	9.99009	11.0183	10.2081	10.2144	8.84838	11.1156	10.402	11.2664	9.13976	12.1439	8.71817	10.6658	10.8309	10.1785	10.1236	coding	NM_024635	NP_078911	N(alpha)-acetyltransferase 35, NatC auxiliary subunit
TCEA3	0.0125311	2.05971	up	8.06196	6.78541	9.36832	7.10968	7.40571	6.09548	8.725	7.62101	6.67088	7.57346	8.48608	7.78349	7.489	7.10804	9.36196	7.03551	6.07497	6.21245	8.81135	6.70631	coding	NM_003196	NP_003187	Transcription elongation factor A (SII), 3
PRR19	0.000828182	2.4481	up	7.99674	6.39745	7.50015	6.97947	7.26939	6.34187	7.8878	7.15789	8.56375	7.15623	8.79921	7.30086	8.43537	7.07598	9.85328	6.69662	7.43471	7.33761	8.44862	6.82839	coding	NM_199285	NP_954979	Proline rich 19
CP	0.0298841	3.82536	up	11.265	10.2081	7.67273	7.23179	8.07282	8.07702	9.67337	8.6971	7.37859	9.44017	14.9212	8.67381	11.8685	8.14749	10.24	7.4641	13.0019	8.91659	9.54833	7.43043	coding	NM_000096	NP_000087	Ceruloplasmin (ferroxidase)
SENP6	0.028457	2.22579	up	9.43231	7.13832	8.73363	7.89149	8.02831	8.6413	9.18784	8.96442	8.68848	6.1682	9.76732	8.8755	9.75986	7.41068	10.4661	7.02595	8.278	8.44187	7.82362	8.06456	coding	NM_001100409	NP_056386	SUMO1/sentrin specific peptidase 6
CLDN4	0.00126599	2.73661	up	15.7126	13.329	12.5711	13.0309	14.4941	13.4321	14.8755	13.9383	14.626	13.7037	16.9629	13.8504	15.1537	13.9563	15.6474	13.3924	13.5769	12.3444	15.3033	13.4221	coding	NM_001305	NP_001296	Claudin 4
OCIAD2	0.00115482	2.76424	up	11.6568	10.7149	13.7975	10.5402	10.5964	10.6001	11.0531	10.7894	11.6891	10.1589	12.1229	10.7337	12.2693	10.5779	12.762	10.5051	11.1261	10.1581	12.8534	10.4795	coding	NM_152398	NP_689611	OCIA domain containing 2
WNT10A	0.0381706	2.04407	up	10.2963	7.94268	9.12626	7.96218	8.8226	8.33099	9.68448	8.47899	8.21981	9.08791	10.4716	7.63426	6.41351	7.74558	9.80092	9.16144	7.55384	5.71122	8.96738	6.98708	coding	NM_025216	NP_079492	Wingless-type MMTV integration site family, member 10A
COPG	0.0386387	2.23066	up	9.8192	6.95103	10.2109	9.89055	8.65915	9.48062	9.49572	9.59058	9.56893	6.27765	10.8695	9.46836	11.3302	8.10139	8.24168	7.1929	10.1584	9.44233	7.99642	8.38007	coding	NM_016128	NP_057212	Coatomer protein complex, subunit gamma
NM_006898	0.0257555	2.02367	up	9.22205	7.29508	7.86508	7.31712	7.14395	6.50235	8.1558	6.92277	7.25432	7.27523	7.6287	6.76971	6.05912	6.6786	10.2949	6.63078	6.41597	6.1753	8.553	6.85618	coding	NM_006898_Exon3+
CAPN8	0.0147479	2.25172	up	7.98409	6.14809	9.69657	5.92886	6.35092	6.41134	7.40502	6.8129	6.17038	5.58501	7.26824	6.64075	7.84457	5.49981	6.44376	5.95103	6.21751	6.4006	7.41209	5.7045	coding	NM_001143962	NP_001137434	Calpain 8
CSAD	0.0121627	2.57049	up	8.41049	4.31751	6.76983	5.36137	5.76907	5.40604	8.48158	6.67363	7.08556	6.12945	7.62478	7.37398	7.60299	6.14181	9.54729	6.36504	6.09527	6.39042	8.26174	7.86894	coding	NM_015989	NP_057073	Cysteine sulfinic acid decarboxylase
ASPH	0.0100461	2.08245	up	11.9739	10.3055	10.4967	10.0629	11.2524	10.0315	10.0097	9.56092	13.2578	10.2298	11.5323	9.24033	9.77505	9.64231	9.74485	9.97401	10.6639	9.45486	9.6646	9.2861	coding	NM_032466	NP_115857	Aspartate beta-hydroxylase
ARID4B	0.0184688	2.7221	up	7.74577	5.10315	6.21443	5.44146	5.67449	6.34549	7.4869	6.43119	6.48995	4.97656	7.9291	6.61163	8.62674	4.87902	9.31868	5.262	6.32313	6.32075	5.68946	5.68018	coding	NM_016374	NP_112739	AT rich interactive domain 4B (RBP1-like)
PLUNC	0.0386216	6.70408	up	5.98298	5.56888	6.20748	5.94353	6.14984	5.83702	7.0964	5.65263	14.9756	6.55392	5.95599	6.07637	14.6224	6.52385	7.42142	6.37497	13.121	5.98388	6.24449	5.81213	coding	NM_016583	NP_570913	Palate, lung and nasal epithelium associated
PCDH7	0.042745	2.28042	up	8.19746	8.10472	12.4194	7.98948	7.87873	6.8729	8.64846	7.23657	7.51368	7.37185	6.36729	7.26257	7.46427	7.01164	7.83594	7.29805	8.51716	7.15145	10.6721	7.32226	coding	NM_002589	NP_115833	Protocadherin 7
TAF1D	0.00401581	2.30772	up	12.5177	9.66509	11.5982	10.7737	11.4337	11.149	12.1956	11.4699	12.0435	9.90539	12.6409	11.2957	12.1084	10.2384	12.5351	10.4992	11.1018	10.9866	10.4426	10.5698	coding	NM_024116	NP_077021	TATA box binding protein (TBP)-associated factor, RNA polymerase I, D, 41kDa
GGA1	0.000928378	2.37205	up	7.82215	6.19543	7.7943	6.66841	7.33509	6.16898	8.74397	6.76072	7.37985	5.98101	8.11275	7.43065	7.83862	5.60151	8.21187	6.10022	8.09426	7.57797	6.56296	6.94955	coding	NM_001001561	NP_037497	Golgi-associated, gamma adaptin ear containing, ARF binding protein 1
DEK	0.00277756	3.17246	up	9.77505	8.5767	10.7766	8.65569	10.3558	9.01192	10.8814	9.11253	8.49078	6.42178	10.4324	9.47516	10.3043	7.27523	11.5116	7.3247	9.30934	9.27143	8.49164	8.54772	coding	NM_003472	NP_003463	DEK oncogene
FAM114A1	0.000880342	2.24858	up	7.20555	5.81633	7.53462	5.86869	5.79532	5.73207	7.45551	6.34614	7.11584	4.97091	8.44762	6.32911	7.43257	5.73453	6.50986	5.66349	6.47313	6.18817	5.71757	5.34805	coding	NM_138389	NP_612398	Family with sequence similarity 114, member A1
SYT7	0.0409576	2.43178	up	10.3127	9.23562	7.17791	9.22298	8.60022	7.42023	9.10765	8.1435	11.6877	8.86737	12.084	8.32331	10.3758	7.89606	7.85478	7.79603	7.50959	7.54375	10.5709	8.01214	coding	NM_004200	NP_004191	Synaptotagmin VII
GPC2	0.00451203	2.22179	up	7.5993	7.44085	6.97624	7.40428	7.40731	6.49048	8.63392	7.42072	7.94019	7.2663	10.3098	7.26859	7.85731	6.84171	9.54642	7.40356	9.06688	7.61994	8.49438	7.15808	coding	NM_152742	NP_689955	Glypican 2
CCDC64	6.83911e-05	3.21079	up	10.3872	8.76081	11.1767	9.6266	10.5023	8.29203	11.2165	9.39621	10.4362	10.4144	10.325	9.55525	11.9663	9.35783	12.1542	9.85624	11.2602	9.23973	11.0159	9.11216	coding	NM_207311	NP_997194	Coiled-coil domain containing 64
GINS2	0.00981272	2.55282	up	8.63458	8.48044	9.11831	7.98077	9.06599	8.19769	9.61576	8.35591	11.3829	8.63411	10.4258	8.97065	8.04845	7.92708	12.8041	8.52009	9.40454	9.34256	9.50454	8.07468	coding	NM_016095	NP_057179	GINS complex subunit 2 (Psf2 homolog)
CDKN3	0.0094889	2.24864	up	7.65219	6.93375	7.69444	7.51975	8.65893	7.9869	8.97577	8.08628	9.54942	7.46712	9.91326	8.14623	7.59745	7.71638	11.2549	7.63899	9.48826	9.23614	9.21031	7.57282	coding	NM_001130851	NP_005183	Cyclin-dependent kinase inhibitor 3
PROM2	0.00789208	2.14338	up	6.71226	5.6374	8.61371	5.27216	4.79272	5.3491	6.62247	5.45666	5.8587	5.32379	6.41001	5.64907	6.76238	5.48926	7.47298	5.81907	6.18519	5.93518	6.87174	5.37162	coding	NM_001165978	NP_653308	Prominin 2
COL17A1	0.00235233	7.87647	up	8.40548	4.81232	7.65964	5.59601	6.54485	5.46948	9.15918	6.20519	5.48046	6.35843	7.96325	4.89567	7.95922	4.15428	11.867	5.96558	6.75541	5.31157	11.2241	4.47455	coding	NM_000494	NP_000485	Collagen, type XVII, alpha 1
KIAA0101	0.000441496	3.31772	up	7.54839	6.42139	7.733	6.67964	8.76293	7.36023	9.42445	7.81611	8.95789	6.44651	10.6629	8.1182	7.14442	6.09548	10.6992	6.72475	9.41202	8.92117	8.74176	7.20152	coding	NM_001029989	NP_055551	KIAA0101
ARHGEF16	0.00247922	3.01787	up	12.8277	9.58793	13.732	10.4962	10.5377	9.66189	11.5157	10.5379	10.4698	10.774	11.9364	10.6658	11.1663	10.4862	13.1686	10.3445	10.2572	9.36158	12.2057	9.96556	coding	NM_014448	NP_055263	Rho guanine nucleotide exchange factor (GEF) 16
PYCR1	0.000846591	2.465	up	8.98862	7.93727	9.06577	8.16177	8.46785	7.51135	8.57692	7.5384	9.75255	7.54375	9.80923	7.72498	10.6088	7.93035	7.76118	7.94649	8.88887	8.16411	9.3001	7.74558	coding	NM_006907	NP_722546	Pyrroline-5-carboxylate reductase 1
C16orf59	0.000173906	5.2002	up	9.02348	6.94518	7.80042	6.60044	8.83997	7.13339	9.64777	7.74272	9.50392	7.43577	11.6068	7.99253	9.12888	7.14083	12.0596	7.57117	8.94324	8.18575	11.1553	7.17597	coding	NM_025108	NP_079384	Chromosome 16 open reading frame 59
MLEC	0.0127335	2.38639	up	7.01476	7.59601	6.97075	5.95838	6.70127	5.91864	7.80671	6.60596	6.77851	5.04202	8.29911	7.19612	9.81664	5.7873	8.19229	5.89347	7.65529	7.82857	7.25663	6.1172	coding	NM_014730	NP_055545	Malectin
CHRDL2	0.0465072	2.10894	up	9.45139	7.09339	5.88092	8.09739	7.84187	6.48008	8.57054	6.89064	9.557	6.76478	7.46543	6.82132	7.11199	6.35764	5.83771	6.2113	9.87253	7.85047	7.67348	5.9307	coding	NM_015424	NP_056239	Chordin-like 2
DNAJC22	0.00166346	4.17133	up	7.26242	5.7347	10.9426	5.66207	6.66508	5.75456	7.16985	5.47579	7.3659	6.07242	6.93345	5.37456	9.37512	5.7933	8.85656	5.81807	7.06562	6.66799	7.14937	5.82744	coding	NM_024902	NP_079178	DnaJ (Hsp40) homolog, subfamily C, member 22
ECE2	4.99232e-05	2.78311	up	11.3309	8.90944	10.8119	9.3242	10.1437	9.61014	10.5224	9.66083	11.5743	9.30266	11.3517	9.78896	10.6268	9.6535	11.2309	9.15122	10.5584	9.64476	11.2218	9.55978	coding	NM_032331	NP_115707	Endothelin converting enzyme 2
C2CD4A	0.00303136	3.06607	up	8.0868	5.99947	6.82417	7.73831	7.10947	6.92102	7.7724	7.01817	8.54021	6.36028	9.25792	6.04656	8.14963	6.00305	9.01536	6.04458	10.2615	8.75651	8.15481	6.1204	coding	NM_207322	NP_997205	C2 calcium-dependent domain containing 4A
TMEM132A	0.0051073	2.33143	up	11.0852	11.526	10.8741	10.7013	10.166	9.77863	10.8235	10.3038	11.8499	9.93996	12.8657	10.0227	12.4074	10.1372	12.3416	10.3167	11.5832	10.4437	10.9686	9.58308	coding	NM_017870	NP_821174	Transmembrane protein 132A
SLC26A5	0.0351074	2.03422	up	6.19717	5.45154	8.36219	5.07488	4.4298	5.29034	6.57255	5.67392	5.65252	6.29398	7.49621	6.1441	5.95311	5.1834	6.88297	5.40823	4.82354	4.39354	7.86477	5.07612	coding	NM_198999	NP_996768	Solute carrier family 26, member 5 (prestin)
RAB25	0.000874952	2.44801	up	14.7011	13.2711	15.8815	13.4734	14.0596	13.3151	14.2155	13.695	14.5051	14.0604	14.6068	13.8593	15.615	13.7589	15.4718	13.6881	13.3842	13.0116	16.122	13.5135	coding	NM_020387	NP_065120	RAB25, member RAS oncogene family
C1orf74	0.00319816	2.31348	up	7.92879	7.38707	8.00177	5.45552	6.67244	5.80267	7.91942	6.69803	7.8851	7.11476	7.44428	7.13238	7.53103	6.44475	9.47999	6.28071	6.5159	6.29451	7.8163	6.484	coding	NM_152485	NP_689698	Chromosome 1 open reading frame 74
IGLL1	0.00484303	2.60821	up	14.2827	11.5329	11.2973	11.0647	13.6065	12.2743	13.1696	11.0183	13.8734	11.4054	11.6551	10.7909	11.6123	10.6502	11.5989	12.279	12.6644	9.7035	11.7023	10.9128	coding	NM_152855	NP_690594	Immunoglobulin lambda-like polypeptide 1
DNAH14	0.000497155	3.2156	up	8.56774	5.40047	6.72175	5.61696	6.67731	5.58758	8.32673	6.61436	6.65479	5.49426	7.72641	6.14512	6.66639	5.32069	9.33612	5.52848	6.18002	5.56476	6.6484	5.38211	coding	NM_144989	NP_659426	Dynein, axonemal, heavy chain 14

## Sheet: Tumor VS Normal_down-466
Downregulated mRNAs in ten samples
Condition pairs: Tumor VS Normal
Fold-change cut off: 2.0
p-value cut off: 0.05
	p-value	Fold change and Regulation		Normalized Intensity																				Annotations
GeneSymbol	p-value	FCAbsolute	regulation	[101, Tumor_2](normalized)	[102, Normal_2](normalized)	[103, Tumor_2](normalized)	[104, Normal_2](normalized)	[105, Tumor_2](normalized)	[106, Normal_2](normalized)	[107, Tumor_2](normalized)	[108, Normal_2](normalized)	[747, Tumor_1](normalized)	[748, Normal_1](normalized)	[759, Tumor_1](normalized)	[760, Normal_1](normalized)	[790, Tumor_1](normalized)	[792, Normal_1](normalized)	[797, Tumor_1](normalized)	[799, Normal_1](normalized)	[835, Tumor_1](normalized)	[836, Normal_1](normalized)	[843, Tumor_1](normalized)	[844, Normal_1](normalized)	type	seqname	ProteinAccession	product
RETN	0.00986938	2.04799	down	8.44993	8.63075	7.1262	9.21003	9.26927	9.89268	9.54339	9.73347	8.61025	9.68014	9.24428	10.481	7.92945	10.1883	9.78866	12.4309	8.62948	8.33737	10.8384	11.1868	coding	NM_020415	NP_065148	Resistin
PILRA	0.00136623	2.2151	down	8.11793	9.56133	7.26014	8.82884	8.46012	8.51881	8.7442	9.1219	8.00198	8.97035	8.6554	9.64777	6.93502	9.53706	7.04345	8.92597	9.35515	9.55899	8.39287	9.76893	coding	NM_178273	NP_840057	Paired immunoglobin-like type 2 receptor alpha
CD58	5.19447e-05	2.29071	down	10.564	12.036	10.5117	11.9283	11.2355	12.0618	11.65	12.1821	9.75385	11.6629	11.1278	12.2687	11.0893	11.9761	9.55636	11.6534	10.7235	11.3176	10.6779	11.7611	coding	NM_001779	NP_001770	CD58 molecule
KCNK3	0.00368763	5.28068	down	7.91591	13.0594	10.1336	11.6337	11.9513	11.7583	12.1777	12.3196	9.44796	12.4347	10.1247	12.3984	7.05887	12.0828	8.31989	12.8219	11.867	12.9189	10.481	12.0575	coding	NM_002246	NP_002237	Potassium channel, subfamily K, member 3
AFAP1L1	0.00312158	2.12239	down	5.77649	8.67331	5.24692	7.21039	6.85744	7.15201	7.13102	7.01521	6.226	6.92262	6.54702	7.29015	6.05652	6.87405	5.32055	6.81953	7.34215	8.35569	6.01747	7.06554	coding	NM_152406	NP_689619	Actin filament associated protein 1-like 1
GPIHBP1	0.00209403	5.62056	down	7.45207	11.5248	8.95343	10.4755	10.5028	10.0805	10.7815	11.1854	7.80092	11.63	9.13804	11.8864	6.42159	11.4223	7.91636	12.4704	10.0199	12.0668	9.02348	10.1751	coding	NM_178172	NP_835466	Glycosylphosphatidylinositol anchored high density lipoprotein binding protein 1
GRASP	0.000697909	4.30526	down	11.7826	14.7199	12.9457	15.4423	13.2666	14.1037	13.671	14.54	10.9594	14.5333	11.7807	14.5736	11.4593	14.5949	11.6214	15.2084	13.3791	13.5441	13.6562	14.3229	coding	NM_181711	NP_859062	GRP1 (general receptor for phosphoinositides 1)-associated scaffold protein
FTL	0.0207812	2.6172	down	15.7346	17.2515	14.3803	15.9094	16.5861	16.2006	16.574	17.0776	15.0463	14.7501	16.2233	17.5005	16.2035	17.6635	10.745	15.8843	17.0203	17.8157	14.9152	17.2559	coding	NM_000146	NP_000137	Ferritin, light polypeptide
CYGB	0.000235437	3.13505	down	12.2222	13.6466	11.3637	13.1113	12.3957	12.62	12.7397	13.4243	11.2333	13.3999	11.0329	13.5392	10.4134	13.6889	11.1454	12.7902	12.4988	13.5223	11.4836	13.2711	coding	NM_134268	NP_599030	Cytoglobin
CPB2	0.000825754	4.14306	down	6.68259	9.92401	5.27304	8.71072	8.14371	8.17739	8.76686	8.93727	6.04522	8.06953	6.03219	8.84463	5.15113	8.68896	5.94246	8.26013	6.16209	6.87004	6.56671	8.7903	coding	NM_016413	NP_057497	Carboxypeptidase B2 (plasma)
CSF3R	0.0306668	2.44637	down	9.85421	12.9918	11.4413	13.838	13.035	12.8059	13.6187	13.6027	11.5974	13.5097	12.7871	13.6622	9.92702	13.8846	12.2057	12.6127	13.9856	12.8907	11.5872	13.1474	coding	NM_000760	NP_758519	Colony stimulating factor 3 receptor (granulocyte)
SH2B3	0.00518106	2.10363	down	11.6283	12.9744	10.8246	13.3119	12.4273	12.3901	13.0274	13.0294	11.0715	12.7201	12.1052	13.0872	10.1283	12.6387	11.2179	12.0742	12.9223	13.2116	12.2534	12.8975	coding	NM_005475	NP_005466	SH2B adaptor protein 3
HSPA12B	0.000466186	5.09862	down	7.07066	10.776	6.98576	9.27698	8.28682	9.35895	9.10826	9.97855	6.83116	10.7004	7.39938	10.339	6.37481	9.85421	6.38595	10.198	8.70906	8.97494	8.89547	10.0914	coding	NM_052970	NP_443202	Heat shock 70kD protein 12B
ADAMTSL4	0.00299678	3.60835	down	11.0385	11.5989	9.14307	12.6225	11.225	12.2103	11.9369	12.7992	9.4885	13.4195	11.7033	13.3899	9.15578	13.1152	11.3227	13.33	11.5383	12.6239	12.6357	12.5919	coding	NM_019032	NP_079284	ADAMTS-like 4
OSCAR	0.00192635	2.18971	down	6.76537	7.19264	5.58281	8.09463	7.40077	7.65544	7.58598	7.90956	6.37812	6.90349	6.56626	8.45676	6.12624	8.1637	6.0281	7.72815	7.28436	8.26495	6.85526	7.51135	coding	NM_206818	NP_996554	Osteoclast associated, immunoglobulin-like receptor
NTRK2	0.000654859	4.26177	down	7.99268	8.16861	8.09559	9.29829	7.34983	10.4302	8.97215	10.9878	6.47319	8.77828	8.44787	11.4537	6.64284	10.9561	7.82475	10.8732	6.61585	7.73056	7.84781	8.50036	coding	NM_001007097	NP_006171	Neurotrophic tyrosine kinase, receptor, type 2
SNAI1	0.00420162	2.4811	down	8.25688	10.8037	9.59292	11.6564	9.46079	9.81815	10.1925	10.821	8.37383	9.42638	8.37304	10.4134	7.7244	10.9438	8.44399	8.70514	11.0755	11.0596	9.60927	10.5654	coding	NM_005985	NP_005976	Snail homolog 1 (Drosophila)
GIMAP1	0.00867918	2.07169	down	10.8593	12.1573	10.5654	11.6041	11.5635	11.4842	12.0482	12.5522	10.6832	12.4727	11.7097	12.8383	9.44518	12.7839	11.6734	12.5071	11.6799	11.5606	11.6506	12.4261	coding	NM_130759	NP_060854	GTPase, IMAP family member 5
COL13A1	0.0137625	2.84618	down	6.11949	8.74571	5.93284	8.62481	7.24617	7.33428	8.06497	7.96442	5.49315	8.82466	6.70183	8.39873	4.0335	7.82252	8.92576	8.19655	5.99167	6.44237	6.81021	8.0558	coding	NM_080805	NP_542995	Collagen, type XIII, alpha 1
SH3BGRL	0.023665	2.03878	down	10.6088	12.6282	10.1635	11.4184	11.2445	11.3464	11.6033	11.5103	9.78117	10.0245	10.4948	11.7186	11.1917	10.9878	7.36268	10.6062	11.3834	11.4999	9.41421	11.7848	coding	NM_003022	NP_003013	SH3 domain binding glutamic acid-rich protein like
ROBO4	0.000508981	5.69973	down	10.2149	14.0007	11.9949	14.3939	12.8816	13.6693	13.3437	14.1468	9.30375	14.228	11.6607	14.0417	9.88582	13.9715	10.4198	13.9599	12.8114	13.8734	12.4691	13.8094	coding	NM_019055	NP_061928	Roundabout homolog 4, magic roundabout (Drosophila)
RGS16	0.0188238	2.43503	down	12.7309	13.9229	11.5081	14.65	13.5648	14.9734	14.356	15.191	12.1784	12.0076	12.0522	14.36	10.9926	14.8525	11.8351	12.4187	13.4099	13.3549	14.1639	13.9002	coding	NM_002928	NP_002919	Regulator of G-protein signaling 16
LEPR	0.00309711	3.27395	down	11.6704	13.9201	10.6696	14.0063	12.5081	12.8824	13.1359	13.6002	13.742	13.6613	10.9118	13.6513	10.5964	13.4613	9.88835	13.0084	11.0848	11.2021	10.9575	12.8816	coding	NM_001003679	NP_002294	Leptin receptor
ZAK	0.00250436	2.59617	down	12.1535	13.5194	12.2979	13.1886	12.0955	12.3416	12.7785	12.9134	10.3838	12.912	11.336	12.7992	9.55815	12.827	10.4099	12.4998	12.0137	12.2057	11.2678	12.8518	coding	NM_133646	NP_598407	Sterile alpha motif and leucine zipper containing kinase AZK
KCNJ8	0.0120475	2.08029	down	7.13816	9.33467	6.11556	8.76186	8.14303	8.10162	8.89768	8.48069	5.97691	6.97234	7.37042	8.22853	6.78152	7.44371	5.22793	7.12329	8.97833	8.84701	5.93459	7.83826	coding	NM_004982	NP_004973	Potassium inwardly-rectifying channel, subfamily J, member 8
CAV2	0.00018488	3.89936	down	8.23356	11.6019	8.73017	11.0363	10.3253	11.5329	10.5051	11.3945	7.23306	9.21985	10.4729	10.8842	7.57282	10.0523	6.72201	10.1244	9.65667	10.8235	8.20438	10.6187	coding	NM_198212	NP_937855	Caveolin 2
GPR109A	0.0102583	2.41261	down	10.451	12.4525	9.64263	12.3695	10.3502	11.5893	10.3621	12.1452	10.4635	11.5883	11.4541	12.0101	9.86618	12.3633	10.2637	11.3321	11.265	9.55636	11.0308	12.4484	coding	NM_177551	NP_808219	G protein-coupled receptor 109A
RRAS	0.000207151	2.803	down	8.01145	10.485	8.61767	10.0038	8.72387	9.39145	8.95765	9.67702	6.97171	8.64424	8.22313	9.97311	8.43621	9.72941	6.02267	9.05729	8.57403	9.21452	8.13481	9.36708	coding	NM_006270	NP_006261	Related RAS viral (r-ras) oncogene homolog
AHNAK	0.000505292	3.32005	down	9.18784	11.4361	10.3618	11.2615	10.5388	11.446	11.0935	11.8445	8.53035	11.4117	9.98232	11.8894	7.96634	11.826	10.0977	11.214	9.56174	10.4106	9.28812	11.1807	coding	NM_024060	NP_076965	AHNAK nucleoprotein
RILPL2	0.00710807	2.40608	down	8.94804	10.2362	8.79824	11.2689	9.82968	9.83531	10.4556	10.3135	6.96445	9.53638	9.45929	10.5188	7.44326	9.81964	6.95346	9.56346	10.0838	10.2585	9.55017	9.80219	coding	NM_145058	NP_659495	Rab interacting lysosomal protein-like 2
BEND7	6.49281e-05	2.08191	down	10.9477	12.1177	11.4201	12.0719	10.832	11.5349	11.5842	11.8527	10.7696	12.2553	10.2181	11.6859	9.88137	11.7296	10.2771	11.5898	10.3671	11.1597	10.6414	11.5205	coding	NM_001100912	NP_689964	BEN domain containing 7
PTGDS	0.00450468	4.5721	down	13.6225	15.5446	13.5313	15.6188	14.3803	14.7073	14.262	14.8898	9.53035	14.356	11.9824	14.5921	9.73858	15.0996	11.8168	14.6654	14.2845	13.8558	13.235	14.9829	coding	NM_000954	NP_000945	Prostaglandin D2 synthase 21kDa (brain)
ZNF365	3.21387e-05	3.64252	down	6.36866	8.44922	6.49955	8.58514	6.38275	8.30244	8.33099	9.15149	6.35994	7.74325	6.19559	8.84362	5.27842	8.69206	6.72407	8.38556	6.01883	6.94955	7.00964	8.71548	coding	NM_014951	NP_955524	Zinc finger protein 365
LGI4	0.00839802	3.42905	down	7.99941	11.0353	9.34409	11.225	8.98889	8.86019	9.29339	9.71847	6.9668	11.5333	8.89468	10.2963	6.51576	10.1793	8.48428	11.0888	8.40291	7.9413	9.14796	9.93825	coding	NM_139284	NP_644813	Leucine-rich repeat LGI family, member 4
C7	0.00110605	2.31702	down	7.97157	9.61853	7.56155	10.5983	7.72209	8.64888	8.14203	8.72791	6.33005	7.58177	6.84282	8.0249	6.46844	7.50157	6.46809	6.95016	7.87255	8.05333	6.33344	8.13003	coding	NM_000587	NP_000578	Complement component 7
FABP5	0.0171259	2.70981	down	11.6367	12.9208	9.93825	11.5524	13.0116	12.4125	13.3935	12.7019	8.87055	12.7516	11.7901	13.5313	8.91274	12.3035	9.31717	11.9914	12.6651	13.4754	12.5273	12.8041	coding	NM_001444	NP_001435	Fatty acid binding protein 5 (psoriasis-associated)
PTPLA	0.00190417	3.60012	down	6.74679	9.66944	6.431	9.52849	9.11014	9.45663	9.86872	9.96099	6.31836	9.19486	8.12567	9.88942	6.83438	9.29339	5.41422	9.07981	8.91472	8.98563	8.3477	9.5335	coding	NM_014241	NP_055056	Protein tyrosine phosphatase-like (proline instead of catalytic arginine), member A
DCN	0.000457738	3.43579	down	9.42822	11.5676	9.13082	11.9439	9.95892	10.6433	10.7408	11.3286	9.12549	10.4311	8.66999	11.1438	8.3761	10.3567	6.37791	9.52068	9.90672	9.9949	8.0036	10.5943	coding	NM_133506	NP_598014	Decorin
MASP1	1.20468e-05	3.89639	down	8.44214	11.0172	9.89602	12.3029	9.90377	10.7959	9.84327	11.2881	8.96021	11.0919	9.58557	11.6634	8.37879	11.3945	8.71371	11.3292	9.95955	11.0893	9.91845	11.2504	coding	NM_139125	NP_624302	Mannan-binding lectin serine peptidase 1 (C4/C2 activating component of Ra-reactive factor)
DOK2	0.00551801	2.86212	down	11.2785	12.1696	9.7116	12.4759	12.078	11.9857	12.4116	13.0507	10.1943	12.7922	11.687	13.6187	9.30557	13.4938	11.8054	12.9251	11.7677	12.322	12.4627	13.0395	coding	NM_003974	NP_003965	Docking protein 2, 56kDa
ANXA8L2	0.00225221	7.13314	down	9.58625	13.0853	10.2851	12.8464	10.7631	11.5288	11.2933	13.0872	7.34026	13.8392	9.48345	13.3549	7.72053	13.5415	10.9525	12.6364	10.3448	10.0947	10.2225	12.3228	coding	NM_001630	NP_001621	Annexin A8-like 2
KLF2	0.00892748	2.49246	down	12.8929	15.4447	15.0147	15.0229	13.951	14.1146	14.3893	15.0865	12.6396	14.0257	12.6185	15.4109	12.6364	15.7659	12.6417	14.7483	13.4041	13.0772	14.7306	15.398	coding	NM_016270	NP_057354	Kruppel-like factor 2 (lung)
FIBIN	7.31752e-05	6.71414	down	6.36925	9.90482	6.47211	10.1437	7.44809	8.49057	8.71326	9.36708	7.00231	10.9121	5.92122	9.63614	5.51281	9.29778	6.55522	10.019	5.8435	7.43112	7.07999	9.18751	coding	NM_203371	NP_976249	Fin bud initiation factor homolog (zebrafish)
PEAR1	0.00282111	4.22022	down	8.1232	11.552	9.41989	10.9602	9.75294	9.75322	10.6238	10.6443	6.54277	11.4603	8.72188	10.8398	7.39612	10.1904	7.25749	10.9113	9.86101	10.8423	9.42748	10.746	coding	NM_001080471	NP_001073940	Platelet endothelial aggregation receptor 1
SYDE1	0.000600193	2.0209	down	11.0266	12.4752	11.488	12.4419	11.3292	11.52	11.7561	12.1027	10.5725	12.4267	10.9366	12.3204	10.3914	12.3618	11.6112	12.3099	11.6741	12.159	11.5111	12.329	coding	NM_033025	NP_149014	Synapse defective 1, Rho GTPase, homolog 1 (C. elegans)
S100A8	0.00525832	3.65015	down	9.85367	13.0185	11.7988	14.6939	12.1213	13.8719	13.5194	13.9122	9.98804	12.5081	12.8915	13.8321	9.39298	13.1971	9.19539	12.3008	13.791	12.2011	11.3939	13.0899	coding	NM_002964	NP_002955	S100 calcium binding protein A8
LAMA4	0.00733224	2.65775	down	8.18255	11.5767	8.37855	10.4026	9.69678	9.885	10.1085	9.92401	8.64036	9.04335	8.33377	9.75671	7.89965	8.80903	6.3276	9.46121	10.6731	10.9615	7.21654	9.73929	coding	NM_001105206	NP_002281	Laminin, alpha 4
CRIP1	0.0018361	2.43547	down	12.4194	13.3549	13.0042	14.0828	12.6833	14.5353	12.9754	14.5546	10.711	13.1589	14.3229	14.6115	13.0921	14.3182	11.7151	14.4183	12.3869	13.5272	14.4352	14.0257	coding	NM_001311	NP_001302	Cysteine-rich protein 1 (intestinal)
SERF2	0.00212122	2.02839	down	10.087	11.9177	10.3928	11.3493	10.7783	10.7139	10.9411	11.2669	9.99742	11.6123	10.4063	11.2699	9.61551	11.2541	9.25689	11.0779	10.6164	10.4795	9.96294	11.3162	coding	NM_001018108	NP_001186807	Small EDRK-rich factor 2
SLCO3A1	0.0123855	2.10383	down	9.50717	9.92861	8.04612	10.4838	9.04546	9.35613	9.89483	10.3413	7.819	10.0324	10.1943	10.29	6.82258	9.89631	8.62699	9.72634	9.08977	9.37586	9.69358	10.0392	coding	NM_001145044	NP_037404	Solute carrier organic anion transporter family, member 3A1
BST1	0.000844126	2.21718	down	6.60306	8.24631	5.88527	8.01991	6.98264	7.58942	7.78976	8.15317	6.40968	6.97603	7.04255	8.56924	5.89576	7.90172	6.09834	7.26225	8.14102	8.08575	6.5297	8.06128	coding	NM_004334	NP_004325	Bone marrow stromal cell antigen 1
NKD2	0.00152742	2.863	down	13.2003	14.0121	11.644	13.5426	13.0507	13.1359	13.5712	13.7772	11.3586	14.1999	11.8649	13.9599	10.9236	13.791	11.5842	14.0579	12.4675	12.9514	12.4088	13.8213	coding	NM_033120	NP_149111	Naked cuticle homolog 2 (Drosophila)
ARC	0.000257064	10.7296	down	8.11713	13.3656	9.01971	11.8287	9.07288	10.9038	9.64913	12.1606	6.58812	11.1767	7.3939	12.3964	6.29191	12.8604	7.5285	10.3703	7.89181	10.3257	11.1926	11.5928	coding	NM_015193	NP_056008	Activity-regulated cytoskeleton-associated protein
SCARA3	0.000979712	2.4623	down	7.10405	9.39044	8.97317	9.68037	7.46456	8.71817	8.34325	9.24402	6.42889	9.34457	6.72073	8.82231	8.78944	8.93992	6.3506	7.26706	6.53691	7.24745	7.98445	9.04178	coding	NM_182826	NP_878185	Scavenger receptor class A, member 3
NM_002147	0.000116285	2.4504	down	10.46	11.2302	10.4048	11.2711	9.77366	10.3668	10.6373	11.3063	9.31959	11.4393	8.64158	11.1568	10.0858	11.344	9.31778	10.5421	9.59951	11.1791	9.87004	11.2048	coding	NM_002147_Exon2-
ANKRD37	0.0122286	2.12351	down	8.77066	11.4321	9.22499	12.0229	10.5058	11.1174	11.1058	11.5127	8.86589	10.4787	10.2186	10.9271	9.04441	11.0232	9.67601	10.0611	10.5208	10.4777	11.3433	11.0878	coding	NM_181726	NP_859077	Ankyrin repeat domain 37
SEMA5A	0.000442182	4.62201	down	9.33525	13.0993	10.5846	12.7415	11.878	12.8049	12.3048	13.3119	9.29739	13.5123	10.186	13.14	9.66214	13.0929	11.5145	12.8722	11.4847	12.1027	11.0715	12.7264	coding	NM_003966	NP_003957	Sema domain, seven thrombospondin repeats (type 1 and type 1-like), transmembrane domain (TM) and short cytoplasmic domain, (semaphorin) 5A
KANK3	0.000616238	5.23057	down	10.7281	14.3715	12.3642	14.2681	13.2203	13.7583	13.1534	14.1726	10.356	14.4637	11.5849	14.1458	9.75526	14.2489	10.7648	14.2193	12.5268	13.1905	12.7152	14.1999	coding	NM_198471	NP_940873	KN motif and ankyrin repeat domains 3
AATK	0.0111651	3.47648	down	10.2416	11.4583	10.9185	11.3444	10.888	11.4756	11.5596	12.0344	7.61611	12.0095	9.85421	12.0675	6.80419	11.8152	8.98889	12.0421	10.4455	10.6779	11.3162	11.6839	coding	NM_001080395	NP_001073864	Apoptosis-associated tyrosine kinase
HLA-DRA	0.0293111	2.26971	down	15.1136	15.2987	12.28	14.6962	15.2933	14.9756	15.4184	15.2342	12.8534	14.8269	14.6478	15.652	12.4567	15.5937	12.1613	15.5116	15.5786	15.091	15.2126	15.9608	coding	NM_019111	NP_061984	Major histocompatibility complex, class II, DR alpha
MT1A	0.00203711	3.21771	down	7.50751	8.22725	8.00575	11.5774	7.91515	11.2296	8.02407	10.98	7.29853	7.8063	7.55996	8.0813	6.88091	7.9725	7.38728	9.88175	7.22749	8.13149	7.02745	7.80691	coding	NM_005946	NP_005937	Metallothionein 1A
MS4A4A	0.0141921	2.24537	down	8.25072	9.94315	6.54861	8.86909	8.89864	9.14645	9.34199	9.32094	7.89763	7.72508	8.83079	9.80685	7.00779	9.03791	6.25926	9.14105	10.2976	9.78414	8.08109	10.309	coding	NM_148975	NP_683876	Membrane-spanning 4-domains, subfamily A, member 4
LST1	0.00964939	2.39714	down	10.4944	10.9058	8.79527	11.2949	10.1736	10.5785	11.1685	11.7503	9.57317	11.3481	10.8891	12.4408	8.33945	12.2796	10.4866	11.2272	11.0027	10.867	11.1011	11.9446	coding	NM_001166538	NP_995312	Leukocyte specific transcript 1
ID1	0.0168762	2.63632	down	9.86101	14.4352	11.9253	13.0158	11.8594	11.7988	11.7181	12.802	12.6047	12.0795	9.91804	12.762	12.1452	13.1062	9.67181	11.1926	11.7619	11.9816	11.5596	13.8366	coding	NM_002165	NP_851998	Inhibitor of DNA binding 1, dominant negative helix-loop-helix protein
C5orf23	0.00324795	3.436	down	10.6467	14.4671	11.265	12.7883	12.2421	12.4727	12.8756	13.0929	9.86955	12.5366	10.9153	12.8126	10.3151	12.6909	9.42564	12.635	11.7757	11.2272	11.1145	13.5293	coding	NM_024563		Chromosome 5 open reading frame 23
SULT1C4	0.00398203	2.06729	down	6.5241	9.08977	6.63311	8.0145	7.9091	7.89195	8.32486	7.93855	6.66639	7.47636	6.61163	7.86729	6.4357	7.21685	5.89912	7.6461	7.0635	7.77884	6.55015	8.17487	coding	NM_006588	NP_006579	Sulfotransferase family, cytosolic, 1C, member 4
DCN	0.00959663	4.01367	down	11.0804	13.6175	10.3946	13.6735	11.629	12.4282	12.0403	12.5041	10.5822	10.6315	10.0368	12.0294	10.9686	11.5437	5.07875	10.3548	11.7413	11.9513	6.90975	11.7768	coding	NM_133503	NP_598014	Decorin
FLT4	0.000810333	2.97818	down	9.47746	11.0374	9.67038	10.9831	9.51009	10.6779	10.1635	11.0637	7.24385	11.1685	9.08697	10.4649	7.67697	10.3822	8.82024	10.2319	9.97311	10.498	10.1622	11.0215	coding	NM_182925	NP_891555	Fms-related tyrosine kinase 4
2012-09-08	0.00208304	3.42901	down	7.82779	9.66275	7.93554	9.88622	8.51161	9.10148	9.34549	9.80527	5.63832	9.69609	7.65591	9.82162	5.85131	9.51563	7.34907	9.4495	7.68283	8.28431	8.61198	8.96489	coding	NM_001098811	NP_055961	Septin 8
SERPINA3	0.00878281	2.7788	down	9.79423	11.2288	10.8341	13.0802	10.1366	10.8538	10.453	11.1326	8.64536	10.9216	11.1761	11.0538	7.80705	10.5635	7.20966	11.0237	10.7556	9.90252	8.47196	10.268	coding	NM_001085	NP_001076	Serpin peptidase inhibitor, clade A (alpha-1 antiproteinase, antitrypsin), member 3
SFTPA2	0.0321561	4.41988	down	12.4579	15.1502	11.6409	15.3008	15.3551	16.1542	15.7684	16.3664	8.2123	15.2102	15.3368	16.336	9.22014	15.3823	15.2912	15.891	14.8241	14.3732	16.1482	15.5308	coding	NM_001098668	NP_001092138	Surfactant protein A2
WNT7A	0.0351227	2.16422	down	7.164	9.05835	9.81064	9.32578	7.88407	8.82613	7.95433	9.41202	7.17857	9.23082	7.55384	9.45341	6.12489	9.68204	10.4645	8.92708	7.49032	8.17757	8.4222	9.09258	coding	NM_004625	NP_004616	Wingless-type MMTV integration site family, member 7A
S100A4	4.14051e-05	2.83909	down	6.8629	8.17013	6.53135	8.99706	7.25106	8.79527	7.88625	9.30353	7.68485	7.64807	7.41372	8.90435	6.91916	8.64687	6.51632	8.34989	6.69311	8.04236	6.86088	8.81633	coding	NM_019554	NP_062427	S100 calcium binding protein A4
PDLIM2	4.69313e-05	2.37821	down	8.68875	10.4277	9.11182	10.5681	8.96517	9.92643	9.17047	10.0231	7.71347	8.46055	8.8195	9.99997	7.70786	9.63112	7.20003	9.23614	9.15053	9.50316	8.5666	9.81664	coding	NM_198042	NP_932159	PDZ and LIM domain 2 (mystique)
PLXND1	0.00322254	2.11736	down	11.1926	13.0581	10.7287	12.4868	11.5205	11.1969	12.1868	12.0918	9.80442	11.7539	11.6859	12.5226	10.817	12.3474	9.94498	11.9135	12.4458	12.9012	11.2419	12.119	coding	NM_015103	NP_055918	Plexin D1
GUCY1A3	0.00397253	2.19328	down	11.5092	12.8114	10.25	12.54	12.1413	11.9225	12.6047	12.5606	10.2073	12.5976	11.3101	12.3172	10.2851	12.259	10.6521	11.9653	11.8128	11.9846	11.1391	12.2843	coding	NM_001130683	NP_001124159	Guanylate cyclase 1, soluble, alpha 3
SYNPO2	0.00127035	3.48467	down	9.09063	12.1169	10.0629	10.8141	9.87297	10.157	10.4526	10.2648	8.05598	10.3816	7.91091	9.75562	5.74797	9.31527	7.49607	9.51245	6.89111	8.3331	8.23073	11.1712	coding	NM_133477	NP_597734	Synaptopodin 2
CCL4L1	0.037879	2.12616	down	11.0522	12.6755	11.3459	13.866	11.983	10.8631	12.6791	13.0909	12.4859	12.2881	12.4656	13.6701	10.1469	13.8977	10.4187	10.9937	12.9268	13.1675	13.2578	15.1319	coding	NM_001001435	NP_001001435	Chemokine (C-C motif) ligand 4-like 1
SAMHD1	0.00915586	2.25285	down	7.9277	9.46364	5.81077	8.92299	9.19421	9.00421	9.91726	9.77422	7.32123	9.12794	9.37109	10.0449	6.75619	9.30083	8.33966	9.54384	9.26714	9.30166	8.70934	9.84781	coding	NM_015474	NP_056289	SAM domain and HD domain 1
SCGB3A2	0.0371699	3.05152	down	14.2045	16.2377	13.0716	14.0681	13.9589	14.171	13.9836	14.4436	9.42445	15.8629	13.1458	14.9234	13.2454	13.9201	11.1807	14.6891	12.5094	13.5564	12.9457	11.893	coding	NM_054023	NP_473364	Secretoglobin, family 3A, member 2
AP1S2	0.0108251	2.30667	down	9.15358	10.1487	8.23936	10.3928	9.7837	9.83601	10.5421	10.7973	8.09237	10.3771	9.60641	11.1591	7.29226	10.9711	9.86784	10.3305	10.0873	10.2443	10.4001	10.8663	coding	NM_003916	NP_003907	Adaptor-related protein complex 1, sigma 2 subunit
DACT3	0.000349331	2.2149	down	10.8137	12.6402	11.2504	12.1939	10.6796	10.6542	11.3934	11.5883	9.89334	11.4643	9.6577	11.3607	10.2006	11.8512	9.82071	11.0531	10.464	11.2734	10.4539	12.0206	coding	NM_145056	NP_659493	Dapper, antagonist of beta-catenin, homolog 3 (Xenopus laevis)
C2orf83	0.000666956	2.24992	down	9.26797	10.3548	10.9582	11.1145	9.37546	10.275	9.29739	10.7481	9.13976	11.1973	8.98654	10.7711	8.77668	11.0863	9.82808	10.8384	9.67497	9.89156	10.1132	10.8398	coding	NM_020161	NP_064546	Chromosome 2 open reading frame 83
NOV	0.00155549	2.64304	down	7.22222	9.94571	6.19991	7.75318	6.85836	6.90975	7.98224	8.08725	6.27607	8.51334	7.55549	7.85558	5.4158	7.68569	6.55311	7.43257	8.35641	10.4506	6.8183	8.62623	coding	NM_002514	NP_002505	Nephroblastoma overexpressed gene
PCDHB3	0.0022905	2.11063	down	8.32442	9.86551	7.96478	9.07898	7.58823	7.67155	8.55434	8.28906	6.49032	7.90284	6.09256	8.04831	6.32837	7.57254	5.39629	7.75722	7.27586	7.88829	7.27853	7.99616	coding	NM_018937	NP_061760	Protocadherin beta 3
CITED4	0.00215458	2.73251	down	11.1727	13.0285	12.9165	13.3224	11.7319	12.4956	11.9155	12.7506	10.0668	13.0698	11.1314	12.9999	9.53105	12.8929	11.305	12.6798	12.3756	13.3423	12.2673	12.3342	coding	NM_133467	NP_597724	Cbp/p300-interacting transactivator, with Glu/Asp-rich carboxy-terminal domain, 4
HLA-DPA1	0.0453485	2.94428	down	13.3578	13.6197	10.0227	13.2168	12.8923	12.5632	13.0649	13.0274	10.0412	10.8313	12.3937	13.301	10.5197	12.672	5.75819	12.3383	12.9241	12.7477	10.7855	13.0218	coding	NM_033554	NP_291032	Major histocompatibility complex, class II, DP alpha 1
AGER	0.000173738	4.48925	down	6.03567	10.0445	7.67697	9.97739	7.92978	9.77966	8.10591	9.85207	5.99588	7.02216	6.5358	9.76456	5.4836	9.12699	6.65897	8.27728	7.52242	8.15739	6.9116	8.51932	coding	NM_172197	NP_751947	Advanced glycosylation end product-specific receptor
ADARB1	0.00201054	2.13495	down	7.30175	10.0622	7.20241	8.81549	7.78089	7.98138	8.25072	8.32331	6.90459	7.72346	7.22775	8.43125	7.24522	7.89241	6.57053	8.1296	7.24235	7.80289	6.81195	8.31827	coding	NM_015833	NP_056649	Adenosine deaminase, RNA-specific, B1
ITGAM	0.00652133	2.17693	down	10.3603	10.9419	8.56138	10.9588	10.3729	10.8246	11.4431	11.8029	9.76051	10.5846	10.7065	12.5366	8.85277	11.8962	10.3326	11.4653	11.5739	11.3397	11.3067	12.1429	coding	NM_000632	NP_001139280	Integrin, alpha M (complement component 3 receptor 3 subunit)
HBA1	0.00769322	5.89632	down	11.7388	11.5069	13.2566	15.4906	13.6272	14.3803	13.8734	14.6606	7.9359	10.8873	7.59949	13.8645	7.88466	14.4584	7.47877	11.3673	11.1585	11.7335	10.5388	12.3409	coding	NM_000558	NP_000549	Hemoglobin, alpha 1
CCBE1	0.00249644	9.06782	down	9.52723	11.6543	9.36431	12.4885	11.0574	11.8317	11.8064	12.3492	5.21903	12.5522	8.80888	12.0922	4.56556	11.7304	8.13357	12.3409	9.71957	11.1568	10.3305	12.1439	coding	NM_133459	NP_597716	Collagen and calcium binding EGF domains 1
SOX7	0.000493449	5.23529	down	8.6971	12.8041	10.2104	13.3842	11.862	13.1272	12.3312	13.1675	7.66218	10.9133	9.18608	11.3562	7.70746	11.6132	7.67448	10.79	12.0986	11.7656	10.1948	12.5859	coding	NM_031439	NP_113627	SRY (sex determining region Y)-box 7
APLN	0.0121086	2.93275	down	7.16643	11.4109	8.71295	11.9072	10.0059	11.2179	10.7904	11.3714	8.72159	8.11773	8.98708	9.93278	8.48874	9.93996	9.10877	8.7437	12.0511	15.1434	9.34094	11.1115	coding	NM_017413	NP_059109	Apelin
TCF21	0.00300191	6.8706	down	8.07169	12.078	8.20522	10.5842	10.3133	10.0523	10.7861	11.5394	6.42477	12.769	9.42822	12.3735	6.52587	12.0747	7.8281	11.814	9.82386	10.6212	9.34969	10.655	coding	NM_198392	NP_938206	Transcription factor 21
STX11	0.00164037	5.63419	down	6.84399	8.81995	6.14399	10.0459	8.44003	9.16777	9.25157	9.99263	5.35245	9.58242	7.52964	10.0333	3.87653	9.77905	6.59659	9.54083	8.02388	8.40042	7.86798	9.50646	coding	NM_003764	NP_003755	Syntaxin 11
HEYL	5.30894e-05	2.54748	down	10.4539	12.0772	9.83733	11.6932	9.66424	10.5411	10.2448	10.9556	8.15663	10.8768	9.18159	10.3354	9.06869	10.3766	9.53148	10.5405	10.7783	12.106	10.2637	11.1689	coding	NM_014571	NP_055386	Hairy/enhancer-of-split related with YRPW motif-like
EMP2	0.00157927	3.80096	down	7.73034	9.65595	8.28019	9.93355	8.76263	9.9837	9.58338	10.785	5.70229	10.822	8.23694	10.7815	7.64126	10.4187	9.06164	10.7944	7.61125	8.67209	10.1036	10.1303	coding	NM_001424	NP_001415	Epithelial membrane protein 2
TPSB2	0.00791015	3.878	down	10.0493	10.7231	9.69543	12.2866	9.80639	10.6775	10.1741	11.1954	6.81306	10.0131	10.2026	11.1917	6.98932	11.1761	5.66107	11.1181	11.3028	11.1397	10.2548	10.9807	coding	NM_024164	NP_077078	Tryptase beta 2 (gene/pseudogene)
CXCL2	0.0249458	3.48142	down	11.6766	15.6548	13.6102	17.2231	15.8269	16.0348	15.9144	16.0045	12.5596	11.7543	12.6791	15.2831	10.0535	15.722	11.5883	12.0712	14.4528	14.6018	13.9122	15.9207	coding	NM_002089	NP_002080	Chemokine (C-X-C motif) ligand 2
COX4I2	0.000566143	2.63331	down	6.79522	9.46965	7.9474	9.22939	8.29487	8.42077	8.5415	8.93638	6.82611	8.75365	7.81371	9.0684	7.16702	8.605	6.48225	9.10457	8.62315	10.124	8.0954	8.84362	coding	NM_032609	NP_115998	Cytochrome c oxidase subunit IV isoform 2 (lung)
ST6GALNAC3	0.0419877	2.79483	down	6.64977	9.31868	11.927	8.91639	7.88999	8.6797	8.79345	9.64031	6.66662	9.7973	7.34713	9.80053	5.81443	9.3001	6.06477	9.39811	7.74825	8.30019	8.16149	8.7392	coding	NM_152996	NP_694541	ST6 (alpha-N-acetyl-neuraminyl-2,3-beta-galactosyl-1,3)-N-acetylgalactosaminide alpha-2,6-sialyltransferase 3
HIGD1B	0.0016216	5.28104	down	7.85187	12.4759	9.83041	11.6401	11.0955	11.1658	11.3996	11.8236	7.36447	11.5399	10.0076	12.1356	7.25386	12.0339	8.45209	11.6226	11.3212	12.3839	9.90159	11.6649	coding	NM_016438	NP_057522	HIG1 hypoxia inducible domain family, member 1B
THBD	0.00142211	4.14682	down	9.70245	12.6553	10.2169	13.3813	10.8256	12.1046	11.1261	12.4876	8.0937	12.0895	9.28075	11.8641	8.56998	12.183	9.91467	11.1284	11.1357	10.5704	11.4857	12.4074	coding	NM_000361	NP_000352	Thrombomodulin
FCN3	0.000489288	5.1989	down	5.37878	8.58044	7.74811	10.22	8.87213	9.9686	8.98988	9.97652	5.38737	8.59835	7.90518	10.5785	5.37256	9.61044	5.74241	9.66018	6.48466	6.18147	7.35429	9.64291	coding	NM_173452	NP_775628	Ficolin (collagen/fibrinogen domain containing) 3 (Hakata antigen)
CXCL12	0.00309858	2.60639	down	7.1219	9.58198	7.50055	9.49831	7.9902	8.33455	8.58455	8.44993	7.78832	8.14243	6.29326	8.66542	5.84214	8.16355	5.18028	7.55042	7.95416	7.98893	6.64708	8.34744	coding	NM_001178134	NP_954637	Chemokine (C-X-C motif) ligand 12
FBLN1	0.0010488	2.6427	down	9.107	10.7894	8.70489	11.5591	9.73178	9.93923	9.70636	10.0392	8.6849	9.55074	7.79127	9.8797	8.68682	10.077	6.68203	9.13766	9.47025	9.83253	7.70952	9.4904	coding	NM_006487	NP_006478	Fibulin 1
ID1	0.0143192	2.95181	down	6.68626	11.339	8.23049	10.0157	9.2566	8.80153	9.48498	9.5895	9.16043	9.10592	7.17957	9.5912	8.6401	9.84448	5.03347	8.08793	8.48973	8.83997	7.65649	10.2188	coding	NM_181353	NP_851998	Inhibitor of DNA binding 1, dominant negative helix-loop-helix protein
GYPC	0.00051522	3.18623	down	7.37299	9.91166	7.4418	9.55525	8.51694	8.83851	8.59007	9.04711	6.66247	7.60704	7.4418	9.20457	5.89269	8.90663	5.16735	7.92255	8.54168	9.18402	6.54474	8.71371	coding	NM_016815	NP_058131	Glycophorin C (Gerbich blood group)
FCGR3B	0.0193866	2.51887	down	7.46778	9.31985	6.77152	9.27054	8.39546	9.06808	9.16076	9.51185	7.07828	6.68919	8.6849	9.40667	7.2751	8.21101	4.80503	8.61057	9.52223	9.07072	5.54727	8.87761	coding	NM_000570	NP_000561	Fc fragment of IgG, low affinity IIIb, receptor (CD16b)
CYS1	0.000104564	4.74915	down	9.41604	11.9641	9.5347	11.927	10.2165	10.6451	10.9821	11.7802	8.86073	12.2466	7.95001	11.9507	9.36741	12.0625	8.89098	11.4724	8.32151	10.0449	9.5061	11.4292	coding	NM_001037160	NP_001032237	Cystin 1
SMAD6	0.00158401	2.09876	down	6.69944	9.62512	7.73118	8.17944	6.43812	7.37734	6.56058	7.85342	6.62878	7.18143	7.02351	7.91607	7.14912	7.82475	6.18805	7.65949	6.65859	6.92591	6.99774	8.22747	coding	NM_005585	NP_005576	SMAD family member 6
ANO1	0.000640797	2.87646	down	9.50534	10.9485	8.99263	11.0459	8.58044	9.98804	9.65413	10.561	6.88893	10.4746	9.58029	10.1962	7.95249	10.069	10.0809	10.2413	8.06801	9.3821	8.95982	10.5993	coding	NM_018043	NP_060513	Anoctamin 1, calcium activated chloride channel
S100A4	0.000538133	3.18832	down	10.8715	12.2037	10.3386	13.086	11.3923	13.1655	11.9556	13.3739	12.3474	11.9587	11.442	13.3591	11.3212	12.9761	9.38449	12.8445	11.0721	12.1648	11.5547	13.2754	coding	NM_002961	NP_062427	S100 calcium binding protein A4
NM_153631	0.00124538	2.63264	down	8.71487	10.4738	9.28568	10.6369	9.14645	9.25713	9.79354	10.6154	10.1448	11.3096	8.12599	10.7528	7.63181	10.9602	9.15802	10.3523	8.55165	9.20354	9.30483	10.2611	coding	NM_153631_intron2+
CREM	0.0280505	2.05425	down	6.88847	8.58455	6.78232	10.4617	8.03349	10.022	8.45528	9.87852	6.99315	6.88797	7.42129	7.48475	7.58709	6.9944	5.42566	6.77678	9.52037	9.885	7.2388	7.75638	coding	NM_182724	NP_898883	CAMP responsive element modulator
SOX18	0.00232271	2.73744	down	12.0868	14.4961	13.2318	13.2783	11.7548	11.5377	11.899	13.3091	11.1674	13.8366	11.4627	13.8291	11.3618	14.121	11.4847	12.2296	13.7583	14.4656	12.9774	14.6097	coding	NM_018419	NP_060889	SRY (sex determining region Y)-box 18
C5AR1	0.00495959	2.67987	down	7.88301	10.0038	6.914	10.9414	9.23218	9.58587	10.0059	10.091	7.17974	8.1232	8.55036	9.72818	6.9195	9.46857	6.92743	8.39231	10.46	10.6338	8.69784	10.0235	coding	NM_001736	NP_001727	Complement component 5a receptor 1
MGP	0.00375551	2.59335	down	15.1998	15.9032	13.4916	16.0528	15.2738	15.6872	15.3134	15.5179	13.104	15.0766	13.2412	15.2207	15.0819	15.0964	11.2865	14.734	14.5704	15.4365	13.8366	15.4219	coding	NM_000900	NP_001177768	Matrix Gla protein
RBP4	0.00407853	4.05199	down	11.4996	13.2027	10.6639	11.826	12.8707	12.256	13.1843	13.1152	7.92597	11.5131	10.7991	13.2135	8.19857	13.3195	9.92643	12.7974	11.0042	13.0929	11.6624	13.585	coding	NM_006744	NP_006735	Retinol binding protein 4, plasma
SLC35A1	0.0110131	2.11042	down	8.33764	9.57624	9.08977	8.85363	8.36173	8.84482	9.10393	9.28704	6.84957	7.54276	6.77765	9.00949	7.34774	8.53937	5.13211	7.85904	8.51619	8.39339	6.90572	9.29157	coding	NM_001168398	NP_006407	Solute carrier family 35 (CMP-sialic acid transporter), member A1
HPGDS	0.00512822	2.33881	down	7.88969	8.18704	6.57951	8.96577	7.89213	8.13641	8.76969	9.08187	6.11949	8.34588	7.67533	9.41451	6.55455	9.03448	6.19205	8.38267	8.21162	8.1745	8.52728	8.94594	coding	NM_014485	NP_055300	Hematopoietic prostaglandin D synthase
SERPING1	0.00660215	3.46346	down	10.8676	13.3779	10.3607	12.4567	11.435	11.6457	11.7253	12.0076	10.0622	12.1285	11.2843	12.3793	10.5217	12.0174	6.82391	12.436	12.1972	12.4058	10.1607	12.506	coding	NM_001032295	NP_001027466	Serpin peptidase inhibitor, clade G (C1 inhibitor), member 1
SFTPA1	0.000375475	5.72968	down	9.05227	12.8305	8.09595	12.45	11.5956	12.8464	11.6273	12.7072	5.34048	7.79101	11.0945	12.6473	7.20227	11.1133	6.3273	10.192	11.7068	11.8956	8.46379	11.2175	coding	NM_001164644	NP_005402	Surfactant protein A1
KLF9	7.95768e-05	3.06384	down	11.7677	14.1847	12.9733	14.7236	13.5782	14.6962	13.9942	14.6032	10.9175	13.5085	12.0986	13.967	11.9587	13.4535	11.7779	14.1442	12.7086	13.0707	11.6859	13.2623	coding	NM_001206	NP_001197	Kruppel-like factor 9
AGER	0.000741911	11.4949	down	7.66586	13.0814	10.8026	13.1272	11.0288	12.6805	10.8449	12.6176	6.6465	12.3869	9.19901	13.0309	6.53239	12.6585	6.43513	12.8518	10.5677	11.5306	11.3586	12.3455	coding	NM_001136	NP_751947	Advanced glycosylation end product-specific receptor
DIRAS3	0.0270187	2.42899	down	9.71269	10.2077	8.33122	10.1975	9.49358	8.92315	10.2563	9.66875	6.02691	10.5815	9.12288	9.55658	6.76388	9.32386	7.61859	9.08619	7.66366	9.289	9.09329	10.0523	coding	NM_004675	NP_004666	DIRAS family, GTP-binding RAS-like 3
ROBO3	0.0287728	2.02351	down	8.43051	9.4172	9.31894	10.0941	8.79393	8.59501	10.1266	9.63425	7.62241	10.0873	8.23653	9.68448	5.58374	9.08037	8.49097	9.72665	8.41182	8.29929	8.62776	9.19317	coding	NM_022370	NP_071765	Roundabout, axon guidance receptor, homolog 3 (Drosophila)
CARD16	0.00414856	2.40127	down	10.8695	11.794	11.0465	12.0737	10.7667	11.578	10.8686	11.826	8.88165	11.6209	10.8268	12.2344	8.80203	12.2388	10.713	11.4355	11.2897	11.1591	11.3888	12.1308	coding	NM_001017534	NP_443121	Caspase recruitment domain family, member 16
DEFA3	3.00396e-05	3.99366	down	8.24528	9.03221	12.4181	14.6131	11.6881	14.6654	11.8377	14.6079	9.64336	11.1563	9.83998	11.8147	9.16884	11.8162	8.8758	10.8291	10.7114	13.2884	10.7932	11.3754	coding	NM_005217	NP_005208	Defensin, alpha 3, neutrophil-specific
PALMD	0.00322436	2.11128	down	9.37973	11.6749	9.85589	11.4598	10.425	10.4611	10.2766	10.556	9.40573	10.7466	9.61097	10.7745	8.96845	10.6608	9.16043	10.9912	11.0288	10.6629	9.71292	10.618	coding	NM_017734	NP_060204	Palmdelphin
CD163	0.0245487	2.20712	down	11.3274	12.9895	8.72901	12.3977	13.0419	12.4097	13.1231	12.6357	11.0691	12.1447	12.7065	13.162	9.37205	12.2426	11.3888	12.5578	13.8745	14.588	12.3587	13.2851	coding	NM_203416	NP_981961	CD163 molecule
CCL2	0.00849226	2.81489	down	9.68269	12.1551	10.5659	14.7114	12.942	14.1442	13.0369	13.812	9.48594	9.6069	11.0684	11.4205	9.09093	11.7528	6.63814	9.24033	13.2548	12.9939	11.4669	12.3261	coding	NM_002982	NP_002973	Chemokine (C-C motif) ligand 2
EGFL6	0.0119016	2.0072	down	5.98548	8.78607	6.37927	8.16435	8.13331	8.06076	8.98381	8.77645	5.6134	5.9641	8.07799	8.5963	6.58139	7.08093	5.50386	7.33462	9.16858	9.7331	5.73099	7.71324	coding	NM_001167890	NP_056322	EGF-like-domain, multiple 6
CCL4	0.0100051	2.90192	down	7.0462	9.45569	7.17505	9.71695	8.22544	8.19598	9.23698	9.71996	6.86201	6.82357	8.35412	10.1156	5.44858	9.96676	5.88082	7.84586	8.78863	8.58834	8.56508	10.5243	coding	NM_002984	NP_002975	Chemokine (C-C motif) ligand 4
UBASH3B	5.88611e-05	2.84934	down	5.88251	7.46456	5.36702	7.71485	6.22502	7.56051	7.21165	7.54725	5.26149	5.82908	5.68757	7.74938	5.21326	7.60041	5.48338	7.10662	6.45115	7.8108	5.39498	6.90085	coding	NM_032873	NP_116262	Ubiquitin associated and SH3 domain containing B
APOB48R	0.00902705	2.45152	down	9.31567	10.2135	8.12111	10.8095	9.77505	10.0959	10.3455	10.8443	8.80927	10.6573	10.028	11.4257	7.51135	11.2119	9.07851	10.7362	10.5054	10.1132	10.2066	10.5258	coding	NM_018690	NP_061160	Apolipoprotein B48 receptor
LRRFIP1	0.00272755	2.08308	down	10.4314	10.564	10.2305	11.5288	10.2895	10.9784	11.0839	11.5388	8.35031	10.7262	9.73242	11.2159	8.67209	11.1106	10.5773	11.2078	10.2577	10.5931	10.9267	11.6754	coding	NM_001137550	NP_004726	Leucine rich repeat (in FLII) interacting protein 1
YPEL4	0.000347464	2.34698	down	7.71202	8.58761	7.0228	9.35992	8.04129	8.52079	8.93548	9.31057	6.96994	9.34813	7.85924	9.39765	8.04089	9.10826	7.83337	9.26959	7.09379	7.82734	7.43577	8.52276	coding	NM_145008	NP_659445	Yippee-like 4 (Drosophila)
EGR3	0.00117407	3.64691	down	8.9485	12.4643	10.2332	12.7309	10.2585	11.3032	10.7377	11.6033	8.07005	10.4625	7.89427	10.9477	7.87657	11.2511	8.09426	9.59739	11.342	11.4467	10.9989	11.3135	coding	NM_004430	NP_004421	Early growth response 3
ACE	0.000171163	3.73157	down	9.46857	11.8413	10.3484	12.084	11.142	12.2092	11.5394	12.8555	8.99013	12.3335	10.9811	12.912	9.15336	12.7342	10.2979	12.2227	11.8071	13.0419	11.7597	12.2512	coding	NM_001178057	NP_690043	Angiotensin I converting enzyme (peptidyl-dipeptidase A) 1
RASIP1	0.00036781	5.05284	down	8.81658	12.6663	10.0904	12.8534	10.5322	11.3618	10.9598	11.8805	8.08823	12.4026	9.37867	11.821	8.57324	11.8812	8.86039	11.8812	11.1791	11.7973	10.821	12.1251	coding	NM_017805	NP_060275	Ras interacting protein 1
UPK3B	0.000977201	3.78566	down	5.05885	9.11129	6.12695	8.03192	7.06927	7.78851	7.23039	8.18953	6.25603	7.11336	6.52723	9.00494	5.65729	8.30318	5.00476	8.7772	5.90696	6.63555	5.98348	7.07117	coding	NM_182684	NP_872625	Uroplakin 3B
LRCH1	0.00170229	2.05087	down	10.6775	12.2202	12.0477	12.3706	11.3945	11.6027	11.7319	11.8754	9.78033	11.2785	10.4144	12.1388	9.70205	11.632	10.2242	12.0085	10.9859	11.1973	10.6287	11.6254	coding	NM_001164213	NP_055931	Leucine-rich repeats and calponin homology (CH) domain containing 1
TCF21	0.0027549	7.52833	down	10.1891	13.9575	10.9757	14.1405	13.1761	12.9074	13.3224	13.5794	7.84062	14.352	10.0026	13.8213	8.11872	13.6613	10.6116	14.3398	11.7432	12.2317	12.2911	14.4036	coding	NM_003206	NP_938206	Transcription factor 21
TNNC1	0.000459972	4.45374	down	8.00234	10.6409	9.42477	10.4489	9.88468	11.0294	10.1214	11.4064	7.38099	10.7965	8.77167	11.5306	6.78168	11.3329	8.27398	11.1518	9.23436	10.3316	9.8174	10.5744	coding	NM_003280	NP_003271	Troponin C type 1 (slow)
CSRNP1	0.00120962	3.39099	down	11.934	15.5535	14.544	16.1669	14.2472	15.434	14.3263	15.2065	11.4847	13.6065	12.3435	14.6393	11.5265	14.8727	12.7279	14.8865	14.4046	14.1743	14.6429	15.2587	coding	NM_033027	NP_149016	Cysteine-serine-rich nuclear protein 1
OMD	0.00098562	3.0092	down	6.06176	8.36303	5.99937	8.41776	5.62287	6.70647	6.83425	7.64882	6.58315	8.15403	4.2049	7.76668	7.96806	7.61144	5.10826	6.38304	4.82523	6.24321	5.14811	6.95529	coding	NM_005014	NP_005005	Osteomodulin
C19orf36	0.00142273	3.51168	down	9.04484	11.3689	9.11506	12.5755	12.0742	12.8781	11.5388	12.2159	9.71813	12.2488	9.06214	11.6792	8.81411	11.4506	9.68065	11.8576	10.184	9.32635	9.88835	11.6409	coding	NM_001039846	NP_001034935	IZUMO family member 4
STON1	0.0110676	2.15497	down	7.49218	9.23801	7.11786	8.58802	8.43137	8.15494	9.12315	8.88701	7.57053	9.11831	6.83141	8.82644	7.17826	8.78286	6.32376	9.04143	9.08004	8.51646	8.18239	9.25413	coding	NM_006873	NP_006864	Stonin 1
ATP1A2	0.0111728	4.26392	down	7.1937	11.5383	8.21295	9.87575	9.17185	8.28462	9.89516	9.34813	5.1691	10.9784	8.22401	9.72978	6.22931	9.07008	6.89655	10.2595	7.83473	8.70767	8.67455	10.6315	coding	NM_000702	NP_000693	ATPase, Na+/K+ transporting, alpha 2 polypeptide
PRAM1	0.0111215	2.80532	down	7.9869	9.00515	6.54647	9.15492	8.38512	8.49438	8.90812	9.47934	7.33223	9.65962	8.47945	10.415	5.9573	10.0097	7.07626	9.44823	9.05835	7.90284	8.67512	9.71778	coding	NM_032152	NP_115528	PML-RARA regulated adaptor molecule 1
FBLN1	0.000716821	3.22286	down	13.6924	14.8549	13.0833	15.7909	14.3509	14.6239	14.8218	15.1675	13.3033	15.3846	11.952	14.9088	12.62	15.2815	12.3706	14.5069	13.3963	13.726	12.6218	14.851	coding	NM_006486	NP_006478	Fibulin 1
SGCE	0.00300103	2.77845	down	9.6266	12.2449	9.63159	11.7973	11.0531	11.6476	11.3957	11.8247	10.3075	11.4627	11.5585	11.6817	9.29807	11.3067	7.77532	11.2464	11.1249	11.2309	9.55557	11.6268	coding	NM_003919	NP_003910	Sarcoglycan, epsilon
IGFBP6	0.000986954	3.2516	down	10.395	9.86835	8.99871	12.0908	8.44059	10.057	8.96321	10.4673	8.70026	10.8532	7.38235	10.3914	8.40042	10.4645	6.78511	9.00066	7.56482	9.19335	8.95765	9.21309	coding	NM_002178	NP_002169	Insulin-like growth factor binding protein 6
CLIC3	0.0196322	2.85118	down	10.057	10.4246	9.70851	10.0925	9.61608	10.8341	9.9905	11.0726	6.6087	9.93	9.13082	10.8268	9.84846	10.764	5.15491	10.6775	9.78618	10.3206	10.3493	10.4234	coding	NM_004669	NP_004660	Chloride intracellular channel 3
SPARCL1	0.000735391	2.71429	down	8.42191	11.4699	8.63174	11.0452	9.95992	10.7904	10.24	10.7737	6.94324	7.20876	8.91068	10.0212	8.23339	9.17692	7.25628	8.48158	9.20724	10.8464	6.71085	9.10681	coding	NM_004684	NP_004675	SPARC-like 1 (hevin)
PRELP	0.000199571	4.04559	down	9.69022	11.4229	8.80752	10.8157	8.1156	8.81995	8.86399	9.57365	7.95634	10.6079	6.91026	9.9837	7.57417	9.6867	6.02316	9.80202	8.46077	9.21536	8.33548	10.9732	coding	NM_002725	NP_958505	Proline/arginine-rich end leucine-rich repeat protein
TYROBP	0.00725078	2.81128	down	11.9615	13.2683	10.0297	12.8148	12.5094	12.2233	12.4484	12.9655	10.8008	11.9603	12.1989	13.4848	9.90962	13.7459	9.68926	12.4927	12.8614	12.4927	11.862	13.7349	coding	NM_003332	NP_937758	TYRO protein tyrosine kinase binding protein
ANKRD20A3	0.00562692	2.10642	down	6.96749	8.63009	7.19529	7.85592	7.53703	7.56853	8.32349	8.28746	6.07473	9.14915	7.02308	8.32569	6.30088	8.1733	7.74231	8.68433	6.80765	7.39423	7.94491	8.59613	coding	NM_001012419	NP_001012419	Ankyrin repeat domain 20 family, member A3
ADRB2	0.0126533	3.56776	down	9.95621	11.1314	8.93992	11.5018	10.399	11.2419	11.3162	11.8945	7.23758	11.2393	9.40427	11.7447	6.14141	11.8013	9.61967	11.0538	9.91166	9.27054	11.073	11.4699	coding	NM_000024	NP_000015	Adrenergic, beta-2-, receptor, surface
SRPX	0.000223052	2.70085	down	6.17495	9.32235	6.96171	8.44492	7.04974	8.3135	7.41191	8.3613	5.90158	6.87815	5.84573	7.68072	5.91126	7.04284	5.6134	7.12154	7.15882	7.38425	6.24586	8.05951	coding	NM_006307	NP_006298	Sushi-repeat-containing protein, X-linked
C9orf125	0.0473189	2.83418	down	8.91659	10.2238	12.6244	10.0625	8.52036	9.31183	9.23655	10.1652	6.65678	10.8053	7.46918	10.2856	5.56905	10.3367	9.56998	10.209	8.22193	8.72188	8.58108	10.2735	coding	NM_032342	NP_115718	Chromosome 9 open reading frame 125
FKBP1B	0.00138576	2.50075	down	5.935	8.02142	7.47468	7.67258	7.07095	7.54695	7.69376	8.12384	5.88082	7.53438	6.37559	8.28862	6.4483	7.73608	4.86303	7.92879	6.96463	7.47331	6.28377	7.8882	coding	NM_004116	NP_473374	FK506 binding protein 1B, 12.6 kDa
MSX1	0.000160526	2.63211	down	7.36987	8.85363	8.87093	10.5668	7.48784	8.95187	8.29452	9.85509	7.30112	9.0079	7.63544	9.59442	7.76683	9.86253	8.16479	7.86296	8.04282	9.7116	8.14191	8.77144	coding	NM_002448	NP_002439	Msh homeobox 1
LTB4R2	0.0105666	2.42356	down	10.2439	12.3726	9.57028	11.97	11.705	12.9886	10.7168	12.455	9.97783	11.7604	11.4909	12.4435	8.75943	12.0252	12.2456	12.4267	10.9458	10.8558	12.6161	11.7451	coding	NM_001164692	NP_062813	Leukotriene B4 receptor 2
TPPP	0.000178187	3.50303	down	10.79	11.0237	9.94239	12.0979	11.0708	12.4031	11.7604	12.8333	10.1408	12.7551	10.0456	12.4397	9.67983	12.2875	9.67983	12.6176	9.37639	11.5323	11.564	12.1461	coding	NM_007030	NP_008961	Tubulin polymerization promoting protein
BCL2A1	0.0311356	2.20048	down	7.48251	8.0993	5.41299	9.21137	9.08075	8.64036	9.74533	9.75671	7.05491	8.44104	8.65693	9.98084	6.85448	10.1289	8.03302	8.18333	9.40696	9.471	9.0598	10.2529	coding	NM_001114735	NP_004040	BCL2-related protein A1
C13orf15	0.00116978	6.49273	down	11.1126	15.4001	11.9998	15.1675	13.99	13.9563	13.9813	14.3043	10.3794	13.9546	11.5644	14.5583	10.746	14.5017	8.64487	14.195	13.1666	13.838	12.3107	15.0082	coding	NM_014059	NP_054778	Chromosome 13 open reading frame 15
MXRA7	0.000186823	2.00106	down	8.12345	9.35783	8.5459	9.63581	8.10822	8.64846	9.17779	9.47064	7.84004	9.22399	8.28349	9.56893	8.07741	9.75526	7.99642	9.33393	8.49608	8.5666	8.39676	9.49178	coding	NM_001008528	NP_940932	Matrix-remodelling associated 7
SFTPA1	0.000596394	2.88037	down	7.13183	9.55978	6.78928	10.2153	8.61924	9.80754	8.49777	9.6691	6.58869	7.47438	8.01562	8.82863	6.13952	8.5257	7.10649	8.05951	9.1186	9.53796	7.2924	8.88408	coding	NM_001164645	NP_005402	Surfactant protein A1
NOVA2	0.000318078	3.49435	down	7.60526	10.5258	8.79561	10.5058	8.57054	9.07951	9.40636	10.1156	6.79871	10.2287	8.15997	10.1177	7.55693	10.2381	7.7244	9.95955	9.06981	9.97134	9.76613	10.7617	coding	NM_002516	NP_002507	Neuro-oncological ventral antigen 2
PTRF	0.000474614	3.05278	down	11.6019	13.4442	11.7807	13.9002	12.8333	13.7896	13.0639	13.6012	11.0303	11.7965	11.2872	13.3887	11.1727	13.2961	9.53105	13.1113	13.0093	13.5143	11.933	13.5026	coding	NM_012232	NP_036364	Polymerase I and transcript release factor
SNX22	0.015253	3.67875	down	7.9902	10.6796	7.55011	9.14596	10.0408	9.62924	10.5028	10.1433	7.03203	11.2364	7.34042	9.85084	4.00121	9.64638	8.09065	10.1499	8.59782	8.59051	9.42159	10.2878	coding	NM_024798	NP_079074	Sorting nexin 22
GAS1	0.000759862	2.89258	down	10.7985	12.708	9.99577	13.3802	11.2001	11.8384	12.1346	12.3016	11.1374	12.8069	9.68404	12.1213	10.5567	11.9439	10.1462	11.9779	11.4831	11.8587	10.1192	11.6423	coding	NM_002048	NP_002039	Growth arrest-specific 1
NM_024015	0.00527264	2.03091	down	10.3423	11.0627	10.0862	10.8847	9.68427	9.50553	10.6843	10.5659	9.40805	11.6977	9.45862	10.776	8.92854	10.8133	8.86168	10.8865	9.60434	9.82042	9.51419	10.7808	coding	NM_024015_Exon2-
PCDH12	0.00048615	3.55871	down	8.28801	11.6586	9.11129	10.9164	10.0917	10.6749	10.7509	11.3373	7.90841	11.2694	9.61349	11.1284	8.81903	11.3765	8.28625	10.9362	11.3176	12.225	10.4147	11.3923	coding	NM_016580	NP_057664	Protocadherin 12
ADH1C	0.0103643	5.15227	down	9.80727	13.6453	11.5832	12.1996	12.2296	11.8425	12.5702	12.1276	6.02507	11.623	8.6387	11.446	9.71269	11.3333	5.64679	11.6551	10.8948	11.6864	9.21855	12.42	coding	NM_000669	NP_000660	Alcohol dehydrogenase 1C (class I), gamma polypeptide
CCL3	0.0466455	2.28815	down	12.6233	14.5	11.7965	13.6889	13.634	12.0259	13.9563	14.8462	12.2577	12.7442	12.8555	15.3295	11.4932	15.786	12.5081	12.1514	12.6707	12.9457	14.4627	16.1821	coding	NM_002983	NP_002974	Chemokine (C-C motif) ligand 3
CCL3L3	0.0398163	2.36064	down	12.4354	14.3124	11.7319	13.6537	13.4535	11.8504	13.6963	14.5921	11.6956	12.7712	12.6545	15.1343	11.3526	15.605	12.2023	11.7427	12.61	12.802	14.3109	16.0712	coding	NM_001001437	NP_001001437	Chemokine (C-C motif) ligand 3-like 3
GNG11	0.000124552	3.48353	down	10.6896	14.1019	11.2933	13.6366	13.0677	13.6239	13.0285	13.5223	10.3754	12.3249	11.4315	13.005	10.7592	12.9497	10.6234	12.7183	12.6003	13.7349	11.3333	13.5901	coding	NM_004126	NP_004117	Guanine nucleotide binding protein (G protein), gamma 11
MT2A	0.00193251	2.10199	down	15.7314	16.6193	15.2785	17.8779	16.7251	17.9626	16.9204	17.8779	14.2422	15.8843	16.3116	15.8174	15.0996	16.0193	16.5626	17.8979	15.8143	16.3755	15.2622	16.3333	coding	NM_005953	NP_005944	Metallothionein 2A
FOXF1	3.13527e-05	4.93066	down	10.5459	14.5051	12.7756	14.2433	11.8555	13.6622	12.45	13.896	9.83601	13.5618	11.0237	13.3935	11.6118	13.4714	9.65369	12.6073	12.1339	13.4185	11.9446	14.0895	coding	NM_001451	NP_001442	Forkhead box F1
SIGLEC1	0.0398534	2.27021	down	7.87026	9.45007	5.62602	8.64512	9.21536	7.67474	9.80092	9.04797	7.21148	8.66065	9.01307	9.56276	6.67231	9.57277	6.55491	9.57056	9.94033	10.5368	9.5262	10.5377	coding	NM_023068	NP_075556	Sialic acid binding Ig-like lectin 1, sialoadhesin
EMCN	0.00016775	5.46052	down	8.49118	11.7503	10.3016	12.3765	10.8464	12.1606	11.1773	12.4815	7.78366	11.8854	9.04823	11.8136	7.98994	12.1339	8.21145	11.4478	10.2714	10.6647	10.0921	11.9894	coding	NM_001159694	NP_057326	Endomucin
FOLR3	0.00111109	5.46393	down	8.04248	9.7225	10.5979	14.9489	8.4662	9.41068	9.11153	10.5438	7.207	11.0839	8.86039	12.0121	6.59437	11.2657	7.15559	10.2328	8.49188	8.00877	9.30321	11.1007	coding	NM_000804	NP_000795	Folate receptor 3 (gamma)
NFKBIA	0.00883895	2.03403	down	14.7759	16.5922	15.3111	17.592	16.6397	16.6114	16.5472	16.609	13.3873	15.786	15.7314	16.3031	14.5205	16.3083	15.9608	16.7033	16.0019	15.807	15.8328	16.6397	coding	NM_020529	NP_065390	Nuclear factor of kappa light polypeptide gene enhancer in B-cells inhibitor, alpha
C10orf10	0.038779	2.38725	down	8.30989	10.93	10.0818	12.2433	11.6337	12.9557	12.0085	12.5764	9.4421	7.84477	10.5704	12.0267	9.03093	10.09	7.0101	11.2791	11.3427	10.6502	8.5333	9.92088	coding	NM_007021	NP_008952	Chromosome 10 open reading frame 10
PAPSS2	0.00278344	2.42742	down	7.70358	10.6668	8.27256	10.0344	9.43497	9.59652	9.73347	9.91646	8.24168	8.67946	8.85838	10.0681	7.71172	9.41579	6.65106	8.83097	9.60024	9.80639	7.45659	9.44368	coding	NM_001015880	NP_004661	3'-phosphoadenosine 5'-phosphosulfate synthase 2
SLC29A3	0.00228973	2.15693	down	9.79853	11.575	10.5211	12.6073	10.0706	12.0996	9.4212	11.3504	9.45039	9.71957	9.36799	10.5344	9.90334	11.1181	10.1816	10.2864	10.9602	10.9344	10.423	10.9624	coding	NM_001174098	NP_060814	Solute carrier family 29 (nucleoside transporters), member 3
CD69	0.0117279	3.1193	down	10.9185	12.4205	10.9108	12.942	11.63	12.3618	12.3409	13.1499	8.53228	10.7845	10.4314	13.0058	7.76118	13.2535	10.2648	11.552	10.8983	10.4253	11.8545	12.0596	coding	NM_001781	NP_001772	CD69 molecule
JUN	0.0318827	2.31141	down	13.3151	14.5127	13.2673	13.7533	13.6089	14.1421	13.933	14.851	11.579	13.6124	11.6759	14.8103	11.0166	15.2601	13.219	13.3433	12.6233	12.1109	14.3477	14.2775	coding	NM_002228	NP_002219	Jun proto-oncogene
CNRIP1	0.000318668	2.85175	down	10.3963	12.1125	10.6102	12.5606	11.1828	11.5644	11.805	12.2388	10.0161	12.2046	10.3816	12.3765	9.40636	12.3657	10.151	11.8581	11.5042	12.0742	10.949	12.1656	coding	NM_015463	NP_056278	Cannabinoid receptor interacting protein 1
CLDN18	0.000100037	2.55647	down	6.32064	8.98442	7.76167	9.27111	8.51085	10.2177	8.53471	10.0693	7.50795	7.60598	6.67618	8.08926	6.65754	8.09083	7.0725	7.96939	7.6865	8.91333	7.18295	8.24168	coding	NM_016369	NP_057453	Claudin 18
SRGN	0.0148385	2.56357	down	12.1027	14.0044	11.2944	14.3652	13.0319	14.0473	13.3506	13.8291	11.7253	11.2534	12.8722	13.3644	10.8336	12.8781	8.53492	12.1372	14.1624	13.4979	11.4447	13.5573	coding	NM_002727	NP_002718	Serglycin
TSPAN2	0.0050543	2.16044	down	5.9923	9.23111	7.13428	8.05377	7.39658	7.94491	7.89149	8.18451	5.95713	6.97276	6.92177	7.46388	6.85785	7.12329	5.89366	7.31344	7.80501	8.43645	6.29137	8.5306	coding	NM_005725	NP_005716	Tetraspanin 2
IER2	0.00933969	2.15629	down	14.3509	15.9176	14.6348	15.7684	14.6393	15.2987	14.8549	16.037	13.5036	15.1459	14.0853	16.2233	13.5967	16.6014	14.8382	14.1847	14.4488	14.4202	15.4076	15.8482	coding	NM_004907	NP_004898	Immediate early response 2
GMFG	0.00356733	2.82294	down	9.87164	11.7619	8.91068	11.4683	11.2369	11.1145	11.6184	11.6143	9.0147	10.5584	10.4649	11.9615	8.39676	11.4453	7.95991	11.2098	11.3689	11.7539	10.3694	11.2962	coding	NM_004877	NP_004868	Glia maturation factor, gamma
MATN3	0.00761729	2.99922	down	9.26063	11.7611	8.53729	9.84327	8.71096	10.0254	9.33497	10.3386	8.71242	9.10799	6.49506	9.70426	9.91683	9.25898	5.06398	8.58985	9.05106	9.07372	7.25133	10.4772	coding	NM_002381	NP_002372	Matrilin 3
TM6SF1	0.00640761	2.25299	down	7.68706	9.7217	6.68114	8.51833	8.26805	8.43329	8.92446	8.8573	7.6348	7.7326	7.68729	9.48963	6.62382	8.5118	6.24191	8.39546	8.90269	8.57986	7.4811	9.61072	coding	NM_023003	NP_075379	Transmembrane 6 superfamily member 1
EFNB2	0.000180717	2.45568	down	11.8935	13.838	12.693	13.2069	11.8842	12.8445	12.4397	13.3963	10.0574	12.4691	12.1625	13.2045	10.7829	13.1137	11.3787	12.3561	12.0668	12.8453	12.0908	13.1364	coding	NM_004093	NP_004084	Ephrin-B2
ADAMTSL4	0.00064902	2.25814	down	8.75003	9.57792	8.22259	10.3721	9.34813	9.85848	9.471	10.271	8.81737	10.4176	9.50877	10.6947	8.29875	10.7631	8.94527	10.3741	9.30557	9.67625	9.67726	10.091	coding	NM_025008	NP_079284	ADAMTS-like 4
C7orf41	9.02875e-05	2.66085	down	10.9513	12.8714	11.6496	12.6798	11.6624	12.1806	12.2421	12.9593	11.8395	13.5727	10.7241	13.2917	11.1426	13.243	11.4045	12.905	10.6212	11.4162	11.4117	12.6482	coding	NM_152793	NP_690006	Chromosome 7 open reading frame 41
GCOM1	0.00024067	2.33548	down	5.87736	8.71971	6.06614	7.17447	6.96517	7.69575	7.33223	7.85904	5.76109	6.66519	6.04705	6.87457	5.41321	6.94387	5.87878	6.9944	6.37307	7.40163	6.19915	7.8218	coding	NM_001018091	NP_689664	GRINL1A complex locus
GPR109B	0.0451247	2.23246	down	9.41579	11.6194	8.3613	12.1264	10.0026	10.9454	10.5906	11.6136	9.68492	11.1212	11.7481	11.6214	9.92453	11.9415	9.5351	10.888	11.4257	9.13636	10.4799	11.7416	coding	NM_006018	NP_006009	G protein-coupled receptor 109B
GJA4	9.59079e-07	3.94848	down	11.3742	13.6935	12.1157	14.3818	11.5168	12.783	11.9399	13.4721	11.1605	13.4252	11.3057	13.4895	10.9807	13.726	10.706	13.1062	12.8689	14.0044	12.1137	13.8134	coding	NM_002060	NP_002051	Gap junction protein, alpha 4, 37kDa
GSTM5	0.003141	4.60299	down	8.67899	11.0745	9.28415	11.0172	9.50492	9.16111	10.0297	10.2972	6.73834	11.8482	7.07843	10.7417	6.73051	10.7352	7.84854	10.7716	7.05577	7.82841	8.44513	9.94498	coding	NM_000851	NP_000842	Glutathione S-transferase mu 5
AQP1	0.0174151	2.81601	down	14.395	16.1277	14.1369	16.0562	15.9671	16.3628	16.142	16.514	11.5008	16.1482	14.588	15.9748	12.5357	16.3692	16.9466	16.5772	15.8269	15.9983	15.745	16.5922	coding	NM_198098	NP_932766	Aquaporin 1 (Colton blood group)
RCAN1	0.00565711	2.30176	down	6.77649	8.63478	6.6832	9.48195	6.77212	8.50985	7.29598	8.50177	5.53381	5.43832	5.94701	7.00277	5.59511	6.75994	4.82107	5.65293	7.83945	7.0841	4.71004	6.93525	coding	NM_203418	NP_981963	Regulator of calcineurin 1
FAM43A	0.000523921	2.83639	down	8.57224	10.6934	8.95219	11.6734	9.39857	10.2919	10.0527	10.6366	8.52473	10.7913	9.24297	10.3155	7.66571	10.5686	8.86717	9.63839	10.9675	12.1234	9.87888	10.4306	coding	NM_153690	NP_710157	Family with sequence similarity 43, member A
H3F3B	0.000173402	2.53078	down	13.0294	14.4573	12.9871	14.6705	13.584	14.4373	13.8321	14.3698	12.0511	14.6545	12.5114	13.9165	11.8236	14.0866	13.1861	14.0021	12.1052	12.7027	12.5938	13.8023	coding	NM_005324	NP_005315	H3 histone, family 3B (H3.3B)
ALOX5AP	0.0177671	3.50947	down	10.772	11.8357	8.27742	11.7656	11.6766	11.4327	12.1388	11.908	9.58491	11.5842	10.9327	12.0085	8.82174	11.8749	6.0814	12.1276	10.8	10.7602	10.424	12.3249	coding	NM_001629	NP_001620	Arachidonate 5-lipoxygenase-activating protein
VSIG4	0.000249714	4.83052	down	7.76818	10.1044	6.0904	9.46056	8.92549	9.84249	9.62512	10.3326	6.55455	8.42938	8.6357	11.2881	6.3821	9.7139	5.59034	9.40251	9.30697	9.74623	6.82487	10.1054	coding	NM_007268	NP_009199	V-set and immunoglobulin domain containing 4
OSR1	0.013499	2.27787	down	10.8547	11.578	10.1142	11.4541	11.4189	10.7365	11.7481	11.399	8.45303	11.6919	9.44637	11.1028	8.97286	11.4127	10.0659	11.804	9.0717	10.6472	11.1518	11.3481	coding	NM_145260	NP_660303	Odd-skipped related 1 (Drosophila)
DAB2IP	0.00154205	2.02022	down	12.8323	13.848	13.9217	14.1001	12.8594	14.0176	13.4839	14.3453	11.5635	14.0214	12.8621	14.1553	12.4815	14.1754	13.299	13.9784	13.1333	13.0899	13.1113	13.9617	coding	NM_032552	NP_619723	DAB2 interacting protein
FLYWCH1	0.00136719	2.07176	down	7.69548	8.20684	7.20136	8.4772	7.16114	7.48333	8.42828	8.44492	6.75448	9.10657	6.84705	8.5154	6.87496	8.58187	7.90782	9.15274	6.30868	7.18237	7.57301	8.1096	coding	NM_032296	NP_115672	FLYWCH-type zinc finger 1
SYN2	0.00159218	2.83772	down	4.81921	6.07107	5.73026	7.27179	6.95926	7.28639	7.16923	8.31689	5.66755	7.61125	5.95523	8.66293	5.69708	8.71803	5.54562	8.23289	6.19499	6.3602	7.35094	7.60526	coding	NM_003178	NP_598328	Synapsin II
TPSAB1	0.00834407	4.04002	down	14.6115	15.3456	14.942	16.8542	14.4134	15.8815	14.4245	16.1482	11.4332	15.8009	14.5704	16.2377	10.7297	16.5626	14.0473	16.7636	15.7249	15.2386	16.1095	16.3173	coding	NM_003294	NP_003285	Tryptase alpha/beta 1
CXCL3	0.0130047	4.27735	down	10.2572	13.5172	12.7004	14.5301	13.5478	13.3101	13.7096	14.0228	9.58708	10.5344	10.3372	14.0063	7.40279	14.5794	8.83528	10.1085	11.7016	13.3347	12.4097	13.5123	coding	NM_002090	NP_002081	Chemokine (C-X-C motif) ligand 3
GPR152	0.00108265	4.14777	down	10.4661	13.2634	10.5051	14.5051	13.8334	14.3124	13.5374	13.9411	10.893	13.4285	10.1113	12.7027	9.88265	12.7012	10.289	13.0707	11.575	11.2504	10.6116	13.0522	coding	NM_206997	NP_996880	G protein-coupled receptor 152
MXRA7	0.00362738	2.45974	down	8.08954	10.2426	7.53499	9.47603	8.01033	8.54168	8.65743	8.60558	5.79982	6.55933	7.72617	8.91838	8.18915	8.19496	4.907	7.75807	7.76199	8.6859	5.72836	8.40735	coding	NM_198530	NP_940932	Matrix-remodelling associated 7
FCER1G	0.00258359	2.54362	down	12.9006	13.7459	10.7284	13.5512	12.8346	13.5223	13.1666	13.9477	11.805	12.5632	13.6027	14.4036	11.1314	14.2733	11.4836	13.6432	13.892	13.8719	12.9603	14.4518	coding	NM_004106	NP_004097	Fc fragment of IgE, high affinity I, receptor for; gamma polypeptide
TMSB15A	0.00458025	3.24481	down	5.94101	9.56514	8.67313	9.92242	8.60687	8.57692	9.32499	9.76324	6.23674	9.57206	7.10532	10.0397	7.14187	10.3008	8.72946	9.00245	7.57429	8.00069	7.38834	8.96004	coding	NM_021992	NP_068832	Thymosin beta 15a
JAM2	0.00226461	3.53119	down	9.36223	11.89	10.0203	12.183	11.0925	11.3274	11.6649	12.1535	8.3624	11.8303	9.6691	12.0371	8.93088	12.2614	9.03135	11.7604	10.9854	10.4314	10.2034	11.6496	coding	NM_021219	NP_067042	Junctional adhesion molecule 2
GCOM1	0.000428469	7.87511	down	8.50985	12.842	10.8587	12.0618	11.1449	12.6233	11.8147	13.0581	6.15854	12.4074	9.40282	12.9189	8.45865	12.6244	8.61947	12.7397	9.87811	11.9496	11.4162	12.8098	coding	NM_001018100	NP_689664	GRINL1A complex locus
QKI	0.0007853	2.13524	down	7.7244	8.45676	6.4585	8.5767	7.6434	9.15102	8.40953	9.36767	6.25299	6.54211	7.92445	8.84883	7.53512	7.99427	5.57021	7.33413	8.35125	8.58316	6.71831	8.67746	coding	NM_006775	NP_996737	Quaking homolog, KH domain RNA binding (mouse)
SYNGR1	0.0493668	2.21255	down	8.83975	10.0718	10.0139	10.2409	9.5078	8.70392	10.2884	9.79298	7.40377	10.7139	6.95362	9.62512	6.58722	9.97521	8.33692	10.2001	8.75528	8.26455	9.31206	9.86736	coding	NM_004711	NP_663791	Synaptogyrin 1
SFTPA1	0.000460674	5.07963	down	8.83332	12.7776	8.01547	12.3907	11.3475	12.9296	10.9723	12.0742	6.11299	8.10247	10.5344	12.0494	6.75173	10.7792	7.25576	9.99238	11.1133	11.3347	8.7794	10.7331	coding	NM_005411	NP_005402	Surfactant protein A1
MT1B	0.000943269	2.96592	down	7.81174	9.02982	8.42637	11.1648	8.48742	11.639	8.7905	11.3257	6.75386	7.64703	8.06638	8.7035	7.19802	8.39918	8.10192	10.4347	7.88254	8.0456	7.58709	8.40127	coding	NM_005947	NP_005938	Metallothionein 1B
DNMT3A	0.0198634	2.20748	down	8.10576	9.59149	5.72657	9.15843	8.83583	8.64585	9.46364	9.41017	7.3952	9.11129	8.55165	9.53892	6.62005	9.4885	8.80179	9.53586	8.81676	8.3485	8.46583	9.37808	coding	NM_175630	NP_783329	DNA (cytosine-5-)-methyltransferase 3 alpha
CD52	0.00263432	4.05974	down	12.1582	13.0758	10.4617	13.5181	13.4905	13.4916	13.3245	13.8992	10.5188	11.9973	11.8968	14.237	10.4121	14.2031	8.65639	12.8938	12.1269	12.4806	10.5217	13.9849	coding	NM_001803	NP_001794	CD52 molecule
MYOZ1	0.0017934	3.59888	down	8.06144	10.7787	7.15145	10.2925	8.69765	9.17447	9.38783	10.144	6.37582	9.27323	7.64644	10.3928	6.64622	10.5054	8.93866	9.8589	7.25094	7.83802	10.04	10.4139	coding	NM_021245	NP_067068	Myozenin 1
NM_018952	0.0121793	2.02072	down	6.21485	7.43454	7.61226	7.14567	5.20892	4.81083	7.08803	7.09826	5.62671	7.85342	4.92363	7.41901	5.7497	7.41421	5.35033	6.75673	5.17703	6.15381	5.87852	6.89217	coding	NM_018952_Exon4+
S1PR1	0.000260309	4.56925	down	10.8587	14.3182	11.901	14.8287	13.3602	14.5205	13.5769	14.4845	10.6242	14.0162	11.8425	13.0899	10.4621	13.4814	10.3196	13.7491	12.984	13.3234	12.2168	14.2537	coding	NM_001400	NP_001391	Sphingosine-1-phosphate receptor 1
C1orf162	0.00767321	2.50858	down	12.0937	13.2644	10.4121	13.1818	12.9464	12.7363	13.3091	13.4916	10.9525	13.4702	12.8376	13.9016	10.2099	13.7025	12.5268	13.8213	13.0254	13.1789	12.7551	13.5885	coding	NM_174896	NP_777556	Chromosome 1 open reading frame 162
CCDC85A	3.69474e-05	6.95216	down	6.86035	11.2414	7.97298	10.9784	9.31717	11.4296	9.84954	11.6236	6.98893	10.8336	8.22233	11.3664	7.06699	10.9784	7.70358	11.2206	8.51249	9.67118	10.3633	11.4891	coding	NM_001080433	NP_001073902	Coiled-coil domain containing 85A
MS4A7	0.00426225	2.73722	down	8.45363	9.39482	6.56573	9.15516	9.68524	9.62575	10.078	10.0753	7.57529	8.33272	7.85861	10.1256	7.24775	9.96888	6.01163	9.1517	9.10089	9.35923	7.61641	9.53105	coding	NM_206939	NP_996823	Membrane-spanning 4-domains, subfamily A, member 7
ZBED2	0.000669556	4.42178	down	8.55595	9.4457	9.1517	11.958	9.56579	12.7958	9.71613	12.8041	8.66748	12.455	10.3715	11.022	7.89364	11.4218	10.1567	12.4988	10.5138	10.8384	10.8807	11.6799	coding	NM_024508	NP_078784	Zinc finger, BED-type containing 2
NM_006735	0.00049384	2.79798	down	6.87405	9.12131	7.10743	8.0761	7.00764	7.24113	7.99983	8.22445	7.68706	9.18222	5.55261	8.35687	5.80167	8.31573	6.54277	7.78279	6.43322	7.68569	6.9514	8.81527	coding	NM_006735_Exon2-
IL6	0.00124265	7.74254	down	6.08041	10.3155	7.84895	13.8764	7.03274	12.6409	7.84457	12.183	6.46006	6.52514	7.04475	8.37091	5.83507	8.67381	6.12415	7.08278	9.76487	11.6877	7.42639	9.63392	coding	NM_000600	NP_000591	Interleukin 6 (interferon, beta 2)
JUNB	0.00318465	2.21092	down	15.4299	16.8038	16.037	17.6635	15.9055	16.9629	16.253	17.2651	14.307	14.9088	14.7791	17.0148	14.6309	17.5005	14.8865	15.1808	16.361	16.3222	16.3198	16.734	coding	NM_002229	NP_002220	Jun B proto-oncogene
CASP1	0.0039815	2.19833	down	9.61265	10.5935	9.63014	10.7352	9.64336	10.0266	9.88884	10.4534	7.65649	10.124	9.59951	10.8959	7.68511	10.6651	8.97215	10.0523	9.91804	9.84448	10.0743	10.6542	coding	NM_033293	NP_150637	Caspase 1, apoptosis-related cysteine peptidase (interleukin 1, beta, convertase)
LTBP2	0.0143887	2.47713	down	10.9606	12.7442	10.8417	11.7509	11.0121	10.2504	11.4158	10.8865	9.34679	10.7711	8.77543	10.9887	9.16495	10.7501	6.61311	10.6005	10.8936	11.5338	9.79805	11.6326	coding	NM_000428	NP_000419	Latent transforming growth factor beta binding protein 2
CTSH	0.0204697	2.90016	down	10.8723	12.5859	9.31959	11.2962	12.0011	12.2072	12.0889	11.9405	7.32652	9.12011	10.5651	10.7039	9.71292	10.1584	5.14369	9.91054	11.6711	11.9693	6.90562	11.0759	coding	NM_004390	NP_004381	Cathepsin H
PPP1R3C	0.0136615	2.50671	down	10.1023	13.1686	10.1631	10.9624	11.3951	10.8885	12.212	11.9934	9.33312	12.7967	9.56314	12.0658	10.4904	12.4368	10.8484	11.4296	10.395	10.7231	11.9162	13.2116	coding	NM_005398	NP_005389	Protein phosphatase 1, regulatory (inhibitor) subunit 3C
RAMP3	0.00876157	3.59345	down	11.0452	13.94	13.3813	14.2857	12.4988	13.4633	12.7735	14.2288	11.0121	13.934	11.5137	14.431	10.7575	14.6685	11.5478	14.3354	13.1534	10.8522	13.2874	15.2856	coding	NM_005856	NP_005847	Receptor (G protein-coupled) activity modifying protein 3
CFL2	0.00734341	2.42633	down	7.41469	9.77785	6.30002	9.11741	8.49206	8.46077	9.16858	9.00215	6.0681	7.22014	7.71362	8.10433	6.89543	7.73594	5.14849	7.57474	7.99598	8.34255	6.17139	8.82024	coding	NM_138638	NP_619579	Cofilin 2 (muscle)
IQSEC3	0.0118796	2.20525	down	5.17581	5.98877	5.17994	6.91962	6.3999	6.46083	6.99382	7.33493	5.45581	7.04106	4.19851	7.13501	4.02636	6.93213	7.26924	6.74928	5.34208	6.23103	5.91286	6.57107	coding	NM_015232	NP_056047	IQ motif and Sec7 domain 3
PROS1	0.00248211	2.80463	down	7.96898	10.8241	8.11275	9.99463	9.49402	10.2419	9.93	10.289	6.89723	7.55333	7.9474	8.93747	7.61303	8.90691	4.93952	8.53407	9.96913	10.1729	7.29693	9.59292	coding	NM_000313	NP_000304	Protein S (alpha)
TNF	0.0254982	3.13228	down	7.57768	8.67608	6.16057	10.4716	8.96602	8.22341	9.54255	10.3573	7.21137	10.1317	8.50494	10.9811	6.29037	11.3207	8.59096	8.39945	8.57986	8.86073	10.44	10.9143	coding	NM_000594	NP_000585	Tumor necrosis factor
EGFL7	0.000666777	3.32605	down	12.0687	15.464	13.6327	14.5127	14.1001	14.6764	13.9217	14.6151	11.6429	15.4277	12.7499	14.6224	13.3433	14.8636	12.45	14.3453	13.0207	14.4627	13.3695	14.6478	coding	NM_016215	NP_958854	EGF-like-domain, multiple 7
PKN3	0.0100496	2.02964	down	10.698	11.9921	11.4308	11.8982	10.6502	11.7063	11.1746	11.8773	9.03448	11.8576	10.7537	11.5668	8.89358	11.5399	11.9235	11.7691	10.8787	11.0779	11.2486	11.6132	coding	NM_013355	NP_037487	Protein kinase N3
PCSK9	0.00591874	3.54853	down	8.84635	9.83179	9.46247	10.8651	9.72104	10.5801	10.1514	11.393	7.01315	11.3898	7.87873	11.0417	6.83677	11.3309	9.56683	10.2832	8.67765	9.96721	10.4437	10.1876	coding	NM_174936	NP_777596	Proprotein convertase subtilisin/kexin type 9
FAM162B	0.000754922	5.16982	down	7.8218	11.5186	9.74452	12.0011	9.96449	10.271	10.5364	11.0027	6.29012	9.23162	9.37775	11.0935	6.94971	10.9727	5.37805	10.2585	9.91917	11.7416	8.9199	10.5117	coding	NM_001085480	NP_001078949	Family with sequence similarity 162, member B
C1orf115	0.00129631	2.53175	down	10.8779	13.2379	12.036	12.8742	11.6982	12.506	12.1648	13.1609	13.0833	12.9065	10.415	13.0781	11.4524	13.1706	10.3644	12.721	12.1257	12.6127	11.5591	12.9104	coding	NM_024709	NP_078985	Chromosome 1 open reading frame 115
OLFML2A	0.00229795	3.31421	down	10.8443	13.9849	11.6236	13.2917	12.5226	12.6955	13.0594	13.4151	10.4482	13.9323	11.1807	13.18	12.7541	13.4979	9.8643	13.4714	12.8647	13.4916	11.6772	13.1655	coding	NM_182487	NP_872293	Olfactomedin-like 2A
ABCC9	0.00205391	2.55136	down	9.81473	10.6896	10.0364	12.1956	11.1339	10.8676	11.632	11.6684	9.24666	12.0107	10.0441	11.3586	9.24795	11.5524	9.38795	11.3979	11.4447	12.1924	10.0071	11.575	coding	NM_020297	NP_064693	ATP-binding cassette, sub-family C (CFTR/MRP), member 9
C1QA	0.0233963	2.44697	down	9.69752	10.4765	6.47787	10.4677	10.3758	9.95191	10.9312	10.7231	8.87704	10.7489	10.0507	10.7408	7.47055	11.2021	10.1619	11.2922	10.3579	11.1297	10.5983	11.1757	coding	NM_015991	NP_057075	Complement component 1, q subcomponent, A chain
EFNB1	0.0148013	2.24548	down	10.6942	12.271	12.6377	11.5982	11.2333	11.7363	11.9491	12.7415	9.86253	12.8172	10.4967	13.0093	10.1706	12.735	12.6448	13.2087	10.8538	11.5865	11.7217	12.2309	coding	NM_004429	NP_004420	Ephrin-B1
TMEM88	0.000881619	3.59251	down	8.36609	11.4308	9.4904	12.9918	10.5001	10.89	10.6502	11.111	8.61057	10.8625	8.70489	10.7047	8.12094	10.9265	7.89842	10.5624	10.2676	11.0522	10.3946	10.9216	coding	NM_203411	NP_981956	Transmembrane protein 88
ID4	4.58137e-05	3.01423	down	10.9811	13.4297	10.862	13.0489	11.941	13.124	12.4598	13.4593	11.1077	12.5719	9.90741	12.1813	11.9647	12.5424	9.47774	11.9479	11.5338	12.5966	11.6749	12.926	coding	NM_001546	NP_001537	Inhibitor of DNA binding 4, dominant negative helix-loop-helix protein
TYROBP	0.00299851	2.53085	down	12.5764	13.7172	11.2393	13.3195	12.762	12.9234	12.7902	13.6577	11.6268	12.3538	12.5351	14.0162	11.2344	14.3007	10.6914	12.9279	13.3043	12.8875	12.1931	14.2453	coding	NM_001173514	NP_937758	TYRO protein tyrosine kinase binding protein
FAM46B	0.00419265	4.02673	down	11.759	12.4769	10.5133	12.549	12.0922	12.6922	12.4205	13.0084	8.30705	12.279	10.4635	13.0948	8.62533	12.7883	9.25594	13.6613	10.7293	10.8896	11.7016	12.5242	coding	NM_052943	NP_443175	Family with sequence similarity 46, member B
IGFN1	0.00443258	2.27002	down	7.26706	9.0761	9.88029	9.67774	8.8415	10.064	9.65595	9.8954	5.57699	7.90346	6.02849	7.75693	5.06356	7.7943	9.46965	9.86665	6.25449	7.64854	7.56123	7.7431	coding	NM_001164586	NP_001158058	Immunoglobulin-like and fibronectin type III domain containing 1
S100A3	8.17499e-05	7.74072	down	7.78937	9.17215	8.19294	11.7629	9.7458	12.9744	10.2943	13.2462	7.79694	12.3362	8.89098	12.3672	7.15892	12.4868	9.86028	12.3268	9.26459	10.5809	11.0839	12.3492	coding	NM_002960	NP_002951	S100 calcium binding protein A3
ARHGAP28	0.0103916	2.12111	down	9.29946	11.3144	9.93197	10.6717	10.2073	10.0009	10.9727	10.7772	9.18608	10.8499	8.16149	10.6573	8.73589	10.6823	9.14139	10.2588	10.4472	9.98433	8.86972	10.6047	coding	NM_001010000	NP_001010000	Rho GTPase activating protein 28
AHNAK	0.00031388	2.75879	down	15.0677	16.1857	15.7249	16.5811	15.605	16.5055	15.9499	16.5493	13.8023	16.5375	15.091	16.4804	13.7836	16.4828	14.4727	16.7547	15.0652	15.7098	15.3093	16.7251	coding	NM_001620	NP_076965	AHNAK nucleoprotein
CLIC2	0.0075823	2.09142	down	9.29	10.028	7.31894	9.86705	9.0629	9.59476	9.66792	9.81692	6.90213	8.60329	7.9088	9.71813	9.48536	9.58198	6.62476	8.83692	9.47283	9.11182	8.58893	9.8085	coding	NM_001289	NP_001280	Chloride intracellular channel 2
HSPB2	0.000774359	3.28331	down	9.10657	11.1138	9.95256	11.4136	9.98965	9.76931	10.5318	11.0857	8.48428	11.2436	9.11412	11.5935	8.43928	11.6209	8.5154	11.1292	9.62741	10.44	9.56174	11.0647	coding	NM_001541	NP_001532	Heat shock 27kDa protein 2
GADD45B	0.00996454	2.29572	down	7.45031	9.54475	8.03791	11.6378	8.84927	10.073	9.14822	10.0293	7.11814	6.73362	8.42659	9.09827	7.82215	9.34381	6.52587	7.36385	9.31499	9.04271	6.95392	8.76969	coding	NM_015675	NP_056490	Growth arrest and DNA-damage-inducible, beta
HBB	0.00978769	6.99258	down	16.3582	17.1857	17.8779	18.7091	17.9447	18.2106	17.6736	18.1815	11.7166	17.4422	12.5235	18.5049	11.3309	18.6042	12.8555	17.2704	15.7471	16.6193	16.2233	17.5816	coding	NM_000518	NP_000509	Hemoglobin, beta
RASL12	0.00178413	2.09786	down	11.9722	13.4099	11.9928	12.905	12.7436	12.7218	12.6949	12.7218	10.8936	13.6158	11.4983	12.6185	11.5306	12.8806	11.7217	12.9316	12.3035	13.0688	11.9968	13.1635	coding	NM_016563	NP_057647	RAS-like, family 12
LILRA5	0.00446468	2.26788	down	7.48261	8.38823	7.22391	8.81231	7.68043	9.14462	8.51249	9.81577	7.42822	8.52353	8.65319	9.97441	6.63064	10.0172	8.48404	8.56755	8.35502	7.98122	8.39648	9.43568	coding	NM_021250	NP_871715	Leukocyte immunoglobulin-like receptor, subfamily A (with TM domain), member 5
CCL21	0.0100909	2.38491	down	12.1514	13.5143	11.7528	13.4252	12.9082	14.7327	13.0489	14.492	11.862	15.0964	14.2308	12.9127	10.6796	12.8735	12.4589	13.7195	13.4088	13.5885	12.0213	12.7072	coding	NM_002989	NP_002980	Chemokine (C-C motif) ligand 21
NOTCH4	0.000168735	4.43771	down	11.4036	14.5949	11.8432	13.8781	13.1508	13.7924	13.4205	14.2587	10.7579	14.3263	12.1606	14.0257	10.8488	14.0534	11.3427	14.7058	12.9978	14.1829	12.7012	14.307	coding	NM_004557	NP_004548	Notch 4
MYOC	2.7887e-05	11.3642	down	5.48327	9.50364	7.73322	12.1394	6.65182	10.0368	7.31822	10.8423	5.26095	9.73981	5.9908	10.7231	5.89912	11.0385	5.99256	8.79345	5.48559	5.82986	6.43251	8.66542	coding	NM_000261	NP_000252	Myocilin, trabecular meshwork inducible glucocorticoid response
ANXA1	0.00159127	3.56071	down	11.0583	13.5303	9.87004	13.1589	12.5875	13.2634	12.9514	13.2711	9.49831	10.9312	11.446	12.9733	9.60099	12.0024	7.87856	12.1648	12.1844	12.4543	11.18	12.8277	coding	NM_000700	NP_000691	Annexin A1
WISP2	0.000155999	4.63358	down	10.6545	14.262	11.9536	14.7199	12.3545	12.4332	13.0822	13.6383	11.0106	13.27	10.9419	13.9836	11.0637	14.2058	10.3151	12.4699	9.82304	11.6991	11.4664	14.105	coding	NM_003881	NP_003872	WNT1 inducible signaling pathway protein 2
C10orf116	0.000935993	5.79571	down	12.7019	15.5608	13.8546	15.3295	14.4036	15.745	14.1431	15.5393	9.62741	15.722	12.6885	15.4266	12.9006	15.6548	11.1106	15.5712	12.3236	13.0151	13.8463	15.3859	coding	NM_006829	NP_006820	Chromosome 10 open reading frame 116
RBP7	0.0100097	2.75963	down	7.53806	9.1854	6.45367	8.76583	8.24781	7.85843	8.86241	8.37404	6.15202	9.56015	7.02736	8.32282	5.83173	8.31547	5.69901	8.83583	7.99674	7.83826	6.97995	8.37724	coding	NM_052960	NP_443192	Retinol binding protein 7, cellular
OBSCN	0.0282576	2.26958	down	9.991	11.1345	9.65923	10.9575	10.0417	9.94838	10.4455	10.3448	7.52472	10.9278	8.26232	10.404	6.93	10.4344	10.0384	10.6057	9.30643	9.86365	10.9669	10.3699	coding	NM_052843	NP_443075	Obscurin, cytoskeletal calmodulin and titin-interacting RhoGEF
CD93	0.000812916	3.37128	down	12.7136	15.0932	13.0957	15.7392	14.44	14.5148	14.8168	15.3706	12.5545	14.851	13.866	14.8303	11.9575	15.2318	12.0755	15.0766	14.7483	15.432	13.3718	15.0332	coding	NM_012072	NP_036204	CD93 molecule
C10orf128	0.0236318	2.12978	down	6.82214	8.555	5.80918	8.76481	7.78644	7.63444	8.52423	7.9701	5.94833	6.29619	7.31973	8.29111	5.88998	7.62478	4.79923	7.02788	8.34255	7.7641	5.78076	8.00119	coding	NM_001010863	NP_001010863	Chromosome 10 open reading frame 128
AKAP12	0.00042837	2.58377	down	5.55845	7.34474	7.085	9.79591	7.39631	9.47965	8.00948	9.4885	5.32354	5.78963	5.44253	7.48418	6.68509	7.40624	5.81189	6.93925	7.31744	7.47556	6.56709	7.68791	coding	NM_144497	NP_653080	A kinase (PRKA) anchor protein 12
PER1	0.00614993	2.01783	down	13.18	14.5279	13.9135	15.3231	14.0792	13.8734	14.1421	14.2569	11.8029	14.0792	12.995	14.363	12.7706	14.1624	12.7057	14.8572	13.1552	13.1523	13.7509	14.0278	coding	NM_002616	NP_002607	Period homolog 1 (Drosophila)
PF4	0.00321691	4.78299	down	7.47627	8.0813	8.03248	9.90252	7.87194	9.23465	9.01238	10.5171	6.84052	9.95716	6.62476	11.0172	5.76479	11.0358	5.8447	9.26797	7.40847	6.70978	9.07251	10.8045	coding	NM_002619	NP_002610	Platelet factor 4
LDB2	0.0182471	2.02092	down	6.49473	9.7416	7.38512	8.56508	8.17906	7.6411	8.60163	8.29366	5.15141	6.49221	6.97102	7.21242	6.20089	6.91619	6.00047	7.78937	8.1321	8.85838	6.00739	7.76394	coding	NM_001290	NP_001281	LIM domain binding 2
CBX7	0.0157219	2.3401	down	11.4777	12.7427	12.1972	12.7027	11.95	11.705	12.5734	12.6707	10.1552	13.2288	10.413	12.7847	9.25971	12.7397	11.8201	12.742	10.9278	11.0721	11.7103	12.3618	coding	NM_175709	NP_783640	Chromobox homolog 7
COL5A3	0.000457237	2.49813	down	10.2298	12.4815	10.7215	12.4589	10.9989	11.4763	11.5116	11.7994	10.6192	12.484	10.2085	11.556	10.5441	11.4517	9.67657	12.29	12.0889	12.7397	10.5677	11.6378	coding	NM_015719	NP_056534	Collagen, type V, alpha 3
GPM6A	9.73526e-05	3.30441	down	6.16494	8.27943	6.67397	8.66248	7.853	8.47966	8.24697	9.04516	6.47715	8.7403	6.65767	9.07551	5.94894	8.88383	6.91528	9.02077	6.73697	7.29359	7.32427	8.76239	coding	NM_201591	NP_963886	Glycoprotein M6A
MT1E	0.00448805	2.45049	down	11.8787	12.6091	12.3793	13.3864	11.5916	14.2845	11.8837	13.9217	9.82867	11.8935	12.9065	12.2775	10.22	11.9945	11.6396	14.0881	10.9795	11.0013	11.143	11.9248	coding	NM_175617	NP_783316	Metallothionein 1E
AREG	0.00865666	4.18972	down	7.10629	9.89369	8.20331	12.322	9.50842	12.4988	9.5895	11.6649	5.32455	6.30826	8.18351	9.26424	5.02488	9.40036	4.95446	8.861	9.38243	9.3613	11.6591	10.0303	coding	NM_001657	NP_001648	Amphiregulin
PPP1R14A	0.00148979	4.27901	down	9.24571	12.7586	10.4971	11.8357	10.8558	10.9778	11.4327	11.5096	8.20522	11.5388	8.88651	11.7063	8.37923	11.8019	7.76745	11.644	10.4357	11.1563	10.1613	11.9104	coding	NM_033256	NP_150281	Protein phosphatase 1, regulatory (inhibitor) subunit 14A
FZD1	6.43659e-05	2.12916	down	8.62816	10.6111	8.87612	10.0203	8.56352	9.27903	9.59775	9.90878	9.05106	10.116	8.21778	9.90822	8.90965	9.5637	8.48952	9.7405	8.58211	9.44659	8.9425	10.1668	coding	NM_003505	NP_003496	Frizzled homolog 1 (Drosophila)
PPM1F	0.00238822	2.22007	down	9.40987	11.833	10.4738	11.9415	10.8041	10.8904	11.2171	11.339	9.18159	10.9961	11.1191	11.442	9.07637	11.1733	9.24509	11.0627	10.9137	11.5363	10.3567	11.0893	coding	NM_014634	NP_055449	Protein phosphatase, Mg2+/Mn2+ dependent, 1F
FABP4	0.000373837	17.4455	down	8.56138	13.0139	8.69456	12.2622	10.9737	12.8907	11.4368	13.1534	5.24458	12.6488	9.77758	12.8915	4.09515	12.9895	7.77171	12.6154	11.1481	13.7509	10.7114	13.4465	coding	NM_001442	NP_001433	Fatty acid binding protein 4, adipocyte
CLDN22	0.00378912	2.46564	down	7.41092	8.7874	8.50553	9.44796	7.75179	7.79958	8.80903	9.2448	6.77242	9.11506	7.33962	9.34409	6.21834	9.31985	6.56867	8.75791	7.67291	7.76668	7.71599	8.20149	coding	NM_001111319	NP_079225	WW and C2 domain containing 2
GPM6B	0.000426642	5.07888	down	8.82381	11.7832	7.9992	11.2486	9.84542	10.7861	10.4417	11.2399	7.79068	12.4391	8.53651	11.0562	8.9771	11.339	8.02465	11.8877	8.98616	9.61967	10.0139	11.4847	coding	NM_001001995	NP_005269	Glycoprotein M6B
WFDC1	0.00211233	4.76902	down	8.57998	12.9165	13.1272	12.5887	10.655	11.5457	10.8542	12.0095	8.20501	11.5849	8.66505	12.3686	9.07485	12.2296	8.37592	12.297	9.36993	9.90028	10.6041	12.6073	coding	NM_021197	NP_067020	WAP four-disulfide core domain 1
RNASE1	0.040272	2.77689	down	13.0244	13.2116	10.7473	13.1499	12.2396	12.2598	12.3839	12.61	9.43964	11.5046	11.6822	12.3492	10.0709	12.5532	6.184	12.4173	12.1806	12.1718	12.039	12.4988	coding	NM_002933	NP_937878	Ribonuclease, RNase A family, 1 (pancreatic)
VSIG4	0.000381685	3.88308	down	7.17318	9.09358	5.41162	8.54655	8.32937	8.8226	8.68543	9.24297	6.11178	7.81664	7.8475	10.0235	6.01821	8.65373	5.46167	9.24329	8.11536	8.76655	6.44201	8.95878	coding	NM_001100431	NP_009199	V-set and immunoglobulin domain containing 4
CHRM1	0.00679821	3.11007	down	5.55037	8.32733	9.60706	8.03881	6.30967	7.43167	6.09091	8.37531	5.75622	8.31011	6.19463	8.638	6.00074	8.71458	5.80843	8.77578	5.76055	5.71866	7.86975	8.98756	coding	NM_000738	NP_000729	Cholinergic receptor, muscarinic 1
SPOCK2	0.000138417	5.54488	down	11.892	15.0525	13.0929	15.0747	14.0563	15.2102	14.2569	15.4496	11.2962	15.4604	12.2543	15.0422	10.6775	15.0652	12.3426	15.4552	13.2027	14.2101	13.6296	15.3925	coding	NM_014767	NP_055582	Sparc/osteonectin, cwcv and kazal-like domains proteoglycan (testican) 2
CDH23	0.00481885	2.24534	down	8.16651	10.0551	8.61476	10.5993	9.60167	10.3975	9.00215	10.2776	7.91032	9.86253	8.72734	10.0873	8.02831	10.6514	10.7489	11.0276	9.61551	9.34409	10.8783	10.6608	coding	NM_001171932	NP_443068	Cadherin-related 23
SFRP1	0.0176504	3.60468	down	10.1032	9.52286	7.37665	12.0107	7.22312	9.50392	8.53977	10.8918	9.32235	12.0121	6.86732	11.0106	11.8019	11.1161	6.1582	8.06144	8.83305	7.67697	5.56895	8.48675	coding	NM_003012	NP_003003	Secreted frizzled-related protein 1
SGCE	0.00369935	2.31158	down	10.2595	12.3561	10.0117	12.1989	11.4735	11.7757	11.6844	12.1163	10.8979	12.1157	12.0117	11.7285	9.90101	11.7683	9.03926	11.6414	11.3373	11.5974	10.3822	11.7891	coding	NM_001099400	NP_003910	Sarcoglycan, epsilon
SOSTDC1	0.000451046	2.17987	down	6.10135	7.08045	6.55282	7.29943	6.81855	8.54226	6.38396	8.73141	6.15115	6.45115	6.44422	7.95266	6.41472	7.93516	6.77011	7.35845	6.4028	6.72162	6.86953	8.07905	coding	NM_015464	NP_056279	Sclerostin domain containing 1
TRPV2	0.00178039	2.89135	down	12.2046	13.3802	10.7829	13.6432	12.9797	13.0419	13.1626	13.6924	11.3847	13.7025	12.1528	13.8934	10.5584	14.1073	12.4317	13.9563	12.8568	13.4063	12.7594	13.7674	coding	NM_016113	NP_057197	Transient receptor potential cation channel, subfamily V, member 2
CTGF	0.0115817	2.55302	down	14.8048	16.8101	15.0865	16.5626	15.4946	15.6565	15.9232	16.2568	14.6654	14.8048	12.3164	15.6936	14.195	15.7098	12.375	15.8235	15.992	15.4604	14.9708	16.5675	coding	NM_001901	NP_001892	Connective tissue growth factor
CFD	0.00528225	4.54216	down	12.1924	15.1255	13.2099	15.4763	14.5501	14.588	14.544	14.9402	10.5224	15.2084	12.0319	15.0026	10.3662	15.4718	11.9057	14.3056	14.3453	13.691	13.329	15.0212	coding	NM_001928	NP_001919	Complement factor D (adipsin)
NAP1L5	0.000712149	2.45859	down	9.11477	11.2272	10.3365	12.5235	10.2826	11.3231	11.0906	11.5053	8.76107	10.8918	8.99776	10.3987	8.34136	10.4921	9.70021	10.0092	10.8053	10.9977	9.99329	11.0333	coding	NM_153757	NP_715638	Nucleosome assembly protein 1-like 5
MYL9	0.0100721	2.97538	down	8.7392	11.5205	6.1853	10.7509	9.64152	10.4344	9.85667	10.1424	8.42537	8.16585	8.72567	9.82595	8.52597	9.37843	6.13665	9.10421	9.7345	9.98606	7.75396	10.1469	coding	NM_181526	NP_852667	Myosin, light chain 9, regulatory
KAZ	0.00396041	3.16161	down	8.99497	10.9693	9.00129	11.1126	9.71872	9.57239	10.318	10.2278	7.17714	10.9542	8.15699	10.4183	7.39729	10.4992	7.75917	10.2302	9.65413	9.87253	9.30239	10.2302	coding	NM_201628	NP_963922	Kazrin
DCN	0.0020433	3.8317	down	12.0506	14.3857	11.9921	14.6685	12.6823	13.5263	13.0802	13.6667	11.7918	12.5948	10.8715	13.3369	11.5225	12.9309	7.43776	12.03	12.8728	13.005	9.66971	13.2061	coding	NM_133507	NP_598014	Decorin
ZNF853	0.00635221	2.29745	down	10.3851	11.2969	8.46272	11.3877	10.2273	10.1746	10.6625	10.7203	9.02007	11.2001	9.11037	10.6625	8.51206	10.8198	8.98273	10.6456	9.85624	10.1741	10.2611	10.399	coding	NM_017560	NP_060030	Zinc finger protein 853
TMCC3	0.013226	2.11865	down	9.45881	10.4156	9.70316	11.9172	10.7281	10.0651	10.9921	10.7965	8.46876	10.9669	10.1396	11.1597	8.68848	10.7951	8.89257	11.0363	10.1706	10.5496	9.90643	10.278	coding	NM_020698	NP_065749	Transmembrane and coiled-coil domain family 3
HCK	0.0078714	2.11565	down	8.33888	8.95495	7.50169	9.87188	8.8548	9.89156	9.76288	10.2468	7.89271	9.36069	8.73739	10.1655	7.04802	9.91952	8.59556	8.99428	9.9447	9.35342	9.26386	9.99289	coding	NM_001172132	NP_002101	Hemopoietic cell kinase
SCARA5	4.50001e-05	9.00089	down	10.2672	12.6127	9.61684	13.7836	10.7029	11.6209	11.1138	12.2005	8.69765	12.879	7.99084	11.9749	6.96545	12.0213	6.85296	10.4577	7.85439	10.5893	7.66571	11.2886	coding	NM_173833	NP_776194	Scavenger receptor class A, member 5 (putative)
GSTM2	0.00159689	2.08246	down	13.0758	13.7885	12.6707	13.4243	11.8104	12.3657	12.1573	12.6774	11.9841	14.7902	11.5878	12.9623	11.4109	13.0132	12.0067	13.3224	12.8356	13.0562	13.0012	13.7231	coding	NM_000848	NP_001135840	Glutathione S-transferase mu 2 (muscle)
MCAM	0.00215546	3.04083	down	11.0955	14.9566	11.5419	14.0522	12.6003	12.7847	13.0019	12.8003	11.1702	13.0395	11.5905	12.7012	10.909	12.2456	10.3721	12.6983	14.0818	14.9971	11.6754	13.8077	coding	NM_006500	NP_006491	Melanoma cell adhesion molecule
LRRC4B	0.00458239	2.78011	down	8.71242	11.1018	10.2144	11.5691	10.2205	9.87658	10.607	10.513	7.45683	10.6508	9.05288	10.5589	7.31244	10.5459	8.63652	10.6197	10.8692	11.5369	9.82508	10.6861	coding	NM_001080457	NP_001073926	Leucine rich repeat containing 4B
ROR1	0.0147624	2.74532	down	11.8029	11.8982	7.38262	12.1137	11.2573	12.119	11.794	12.42	9.30607	12.2289	9.87575	11.996	11.2985	11.7355	9.77127	12.0636	10.8842	10.7985	11.4823	12.0511	coding	NM_005012	NP_005003	Receptor tyrosine kinase-like orphan receptor 1
AMOTL2	0.00553388	2.87486	down	6.44187	8.88454	7.22729	8.66999	7.33542	7.77171	7.99864	8.22984	5.97237	8.61266	7.19386	8.16479	3.65379	8.06986	6.21095	7.93171	6.07637	6.60596	7.55983	7.96424	coding	NM_016201	NP_057285	Angiomotin like 2
COL4A5	0.00279991	2.33292	down	8.17243	9.52849	7.22149	8.65492	7.93171	8.01412	8.55147	8.36893	5.81321	7.3939	6.3121	8.14056	6.17843	7.43699	5.42017	8.09577	7.30489	7.36533	5.96769	8.09595	coding	NM_000495	NP_203699	Collagen, type IV, alpha 5
AG2	0.000315395	3.25405	down	13.4762	15.9608	15.1502	17.2407	15.8372	17.169	15.7806	16.6898	12.4441	14.6239	13.8077	15.0042	12.2673	15.7471	12.3483	14.3875	16.3516	16.4135	14.8103	16.0594	coding	NM_001145033	NP_001138505	Chromosome 11 open reading frame 96
CD163	0.0139441	2.31898	down	9.54384	11.0065	7.40719	10.7072	11.1191	11.0153	11.8512	11.2734	9.47516	10.321	10.9921	11.6073	7.54375	10.6242	9.42342	11.3748	11.8295	12.4489	10.4202	11.3618	coding	NM_004244	NP_981961	CD163 molecule
HRCT1	0.00171057	3.22641	down	9.96888	11.9693	10.556	11.8189	8.3492	8.98862	9.39424	10.1823	7.69444	11.0193	10.0165	11.1255	6.35994	10.4795	10.4001	10.6599	9.42771	11.3464	10.4417	11.9181	coding	NM_001039792	NP_001034881	Histidine rich carboxyl terminus 1
PCDHB4	0.00124275	2.33503	down	8.01529	9.50264	7.24478	9.05124	7.94357	8.01916	8.8676	8.86737	7.40343	9.27661	6.37141	8.62028	6.41726	8.46876	8.21425	8.57648	7.17857	8.05951	7.40448	8.85297	coding	NM_018938	NP_061761	Protocadherin beta 4
ZFP36	0.00459445	4.03931	down	14.32	17.4564	15.4552	17.7275	16.7763	17.4489	16.6498	17.5163	12.8436	14.8303	13.7172	17.0036	12.5226	17.4668	12.8657	15.9873	16.671	15.745	16.2855	17.0659	coding	NM_003407	NP_003398	Zinc finger protein 36, C3H type, homolog (mouse)
AIF1L	0.0104977	2.01288	down	10.8908	12.4267	10.5865	11.8572	11.3553	11.4643	11.8527	12.3099	8.93866	12.256	11.4678	12.5417	10.8868	12.4105	12.8994	12.9217	10.0995	10.3339	11.404	11.952	coding	NM_031426	NP_113614	Allograft inflammatory factor 1-like
PPP2R2B	0.00155287	2.14032	down	11.7633	13.4041	12.5637	12.7152	11.6429	12.5177	11.7416	12.8085	11.8945	12.5219	11.0417	13.3539	11.0426	13.2318	12.2084	13.5671	11.2998	11.3657	11.6827	12.3735	coding	NM_181677	NP_858064	Protein phosphatase 2, regulatory subunit B, beta
CAMK2N1	0.00206807	3.46724	down	10.785	14.0596	13.3358	13.5045	12.5729	13.0019	12.8464	13.3802	10.7092	13.6693	11.7548	13.5272	10.2938	13.438	10.0801	13.3578	12.212	12.549	11.591	13.6313	coding	NM_018584	NP_061054	Calcium/calmodulin-dependent protein kinase II inhibitor 1
LRRC48	0.0361552	2.57411	down	5.9096	9.82138	6.17924	7.39241	7.07779	7.3912	8.46568	7.72146	6.19231	10.0999	4.47347	7.35628	5.38981	6.04214	5.30667	7.39313	6.32376	6.4349	7.47496	6.78123	coding	NM_031294	NP_112584	Leucine rich repeat containing 48
FZD4	0.000707164	3.57816	down	10.722	12.995	10.6759	13.5609	11.955	12.353	12.6636	12.9082	9.57691	13.0334	11.1503	12.9879	10.0681	12.6442	10.5368	13.3539	11.5426	12.03	11.526	12.9428	coding	NM_012193	NP_036325	Frizzled homolog 4 (Drosophila)
SRPX	0.000125839	3.0976	down	7.65401	10.6272	8.2533	9.9686	8.57577	9.52388	8.67267	9.53219	7.08948	9.26853	7.13527	9.36832	7.25277	8.97065	7.20438	9.18295	8.64259	8.79509	8.10267	9.65699	coding	NM_001170752	NP_006298	Sushi-repeat-containing protein, X-linked
SEC14L1	0.00175475	2.04561	down	9.55589	11.8104	9.84999	11.5883	11.0199	11.0522	10.9344	11.0766	10.0527	10.7377	10.0392	10.9113	9.49572	10.7617	9.39958	11.2419	10.9159	11.3607	9.89702	10.9448	coding	NM_001039573	NP_002994	SEC14-like 1 (S. cerevisiae)
PECAM1	0.000178121	3.57401	down	12.4868	14.9971	12.7577	14.9665	14.0681	14.7705	14.1224	14.9871	11.9857	14.8444	12.8219	14.9989	11.9212	15.1064	12.9744	15.2342	13.8946	14.5583	13.1167	14.0614	coding	NM_000442	NP_000433	Platelet/endothelial cell adhesion molecule
CDC42EP2	0.00132783	2.76546	down	6.31423	9.37639	8.20092	10.53	8.27983	8.95033	8.87653	9.38783	6.69744	9.74241	7.48024	9.18132	7.84767	9.07951	8.35873	8.87187	8.71197	9.41798	8.54828	9.45341	coding	NM_006779	NP_006770	CDC42 effector protein (Rho GTPase binding) 2
FAM89A	6.00882e-05	2.4586	down	10.6187	12.5898	11.0303	12.6739	11.4704	11.8848	11.7901	12.5379	11.0945	12.8445	11.2938	12.6553	10.8058	12.6922	12.0575	12.5532	11.3464	12.3901	10.8569	12.5211	coding	NM_198552	NP_940954	Family with sequence similarity 89, member A
BTG2	0.00473205	2.54304	down	14.3243	16.2992	14.8143	16.2164	14.5279	15.1623	14.4419	15.4538	14.0563	14.7058	12.4181	15.5912	12.8341	15.9798	12.5596	14.0447	14.0522	13.9889	15.4763	15.5284	coding	NM_006763	NP_006754	BTG family, member 2
C12orf49	0.00168528	2.00252	down	8.50959	9.71292	9.00851	9.91166	9.36223	9.90159	9.88659	10.4408	7.64126	9.80685	8.80294	10.3644	8.0784	10.0293	8.91396	9.70706	8.61947	9.09881	9.95757	9.8253	coding	NM_024738	NP_079014	Chromosome 12 open reading frame 49
C13orf1	6.72501e-05	2.27188	down	7.90031	9.68404	8.01412	9.06688	8.2269	9.06262	8.81903	9.36535	7.14045	8.08609	7.84949	9.05346	7.44915	8.28548	6.59372	8.78693	8.06091	8.77578	7.59601	9.32235	coding	NM_001127482	NP_065189	Chromosome 13 open reading frame 1
PILRA	0.00142025	2.01032	down	8.33299	9.71325	7.64486	9.31384	8.84247	8.59203	8.84018	9.17634	8.18315	8.95511	8.99371	9.82104	7.67317	9.58524	7.41745	9.25822	9.29031	9.81577	8.53997	9.60167	coding	NM_178272	NP_840057	Paired immunoglobin-like type 2 receptor alpha
C1orf54	0.00435796	2.08104	down	9.98232	11.6839	9.30239	11.5363	11.2129	11.0893	11.4806	11.3776	9.48195	10.7792	10.6309	11.5018	9.32386	11.5277	9.46275	11.0784	11.7203	12.2606	10.6556	10.9918	coding	NM_024579	NP_078855	Chromosome 1 open reading frame 54
TUBB6	0.000482338	2.64463	down	12.195	13.7726	11.7994	14.7501	13.4163	14.2058	13.9178	14.4869	11.9108	13.6808	12.5273	13.9029	11.0459	13.5609	13.0075	13.525	13.2765	13.9002	12.6524	13.9942	coding	NM_032525	NP_115914	Tubulin, beta 6
CD300C	0.00195258	3.24417	down	7.96562	8.9711	7.70463	10.3943	9.09027	9.52556	9.86618	10.8064	8.03318	10.7756	9.4847	11.3296	6.96531	11.0935	9.1517	11.3714	10.2126	10.4908	10.1528	10.847	coding	NM_006678	NP_006669	CD300c molecule
HHIP	0.018052	2.11587	down	4.91351	8.09495	5.81036	7.67217	7.29589	6.94594	7.73793	7.27539	5.6564	7.14359	6.86101	7.60078	5.20999	6.92814	5.69259	6.86998	8.08091	7.74921	5.81483	7.60579	coding	NM_022475	NP_071920	Hedgehog interacting protein
GJC2	0.0026341	2.51094	down	8.47196	10.6047	11.7278	11.3096	9.40318	10.3924	9.79501	10.6768	8.48608	10.83	7.91653	10.4437	8.68312	10.6573	8.50907	10.5921	10.3175	10.4311	10.1603	10.8152	coding	NM_020435	NP_065168	Gap junction protein, gamma 2, 47kDa
PRSS21	0.00142991	2.27746	down	7.24919	8.54727	5.62775	7.5023	6.18014	6.1958	6.67973	7.3875	6.63999	8.61159	6.57368	8.9425	6.30241	8.27476	6.53426	7.49745	7.00014	7.23814	8.66802	9.13227	coding	NM_006799	NP_659206	Protease, serine, 21 (testisin)
MARK3	0.00314158	2.56369	down	7.64266	10.1076	7.27128	9.04682	8.74618	8.76143	9.44891	9.21536	7.0957	8.79824	7.1332	9.34601	7.26081	8.85598	6.03912	8.93777	8.46182	8.74456	8.33146	9.19957	coding	NM_001128918	NP_002367	MAP/microtubule affinity-regulating kinase 3
LCAT	0.00219635	2.33866	down	10.4426	11.9348	10.2319	11.6198	10.6651	10.7944	11.1174	11.1345	9.19486	12.176	9.6599	11.337	9.52332	11.4763	10.4125	11.9113	10.126	10.6154	10.847	11.4777	coding	NM_000229	NP_000220	Lecithin-cholesterol acyltransferase
AGTPBP1	0.00297779	2.30666	down	6.97289	9.21309	6.4855	8.20841	8.15916	8.41937	8.80113	8.89838	7.01716	7.40004	6.95193	9.12676	6.96994	7.914	5.75213	8.07702	8.28933	8.36762	6.6337	8.4662	coding	NM_015239	NP_056054	ATP/GTP binding protein 1
CARD17	0.00792033	2.25417	down	9.20669	9.93466	9.03221	10.3537	9.17726	9.47025	9.89899	10.5364	7.33736	10.186	9.47999	10.8484	7.42459	10.6373	8.91589	9.92908	9.68952	9.43568	9.83932	10.3963	coding	NM_001007232	NP_001007233	Caspase recruitment domain family, member 17
FBLN1	0.000983223	3.49736	down	12.5268	13.9066	11.1438	14.7806	13.073	13.3081	13.2309	13.7336	12.1109	14.2629	10.7473	13.9084	11.1496	14.0911	11.3593	13.4979	12.4508	13.0301	11.7883	13.124	coding	NM_001996	NP_006478	Fibulin 1
CCL18	0.0339176	2.76276	down	10.7427	11.5743	7.86404	10.9291	13.3433	12.9871	13.5824	13.5679	9.95682	8.55258	12.7992	13.5967	9.81443	13.7394	8.47435	12.6644	13.7182	15.7684	11.7973	13.3739	coding	NM_002988	NP_002979	Chemokine (C-C motif) ligand 18 (pulmonary and activation-regulated)
GCOM1	0.000743899	2.81132	down	5.07771	8.68734	5.96509	7.03463	6.53778	7.89926	7.05071	7.97233	5.90305	6.27257	5.19913	7.58653	6.09279	7.12108	5.70901	7.22232	6.57079	7.31192	6.34851	8.2591	coding	NM_001018090	NP_689664	GRINL1A complex locus
NM_002141	0.00409705	2.47853	down	5.49963	7.75669	7.05646	7.42037	6.00401	5.88855	7.08076	7.30052	7.84096	8.35945	4.61598	7.61444	5.03009	7.47986	5.52861	7.55936	5.24134	6.07884	5.97431	7.50891	coding	NM_002141_Exon2+
SYT15	0.00198282	2.52416	down	6.06464	8.09403	5.99368	6.74714	6.94945	7.37899	7.84353	8.09987	5.74932	7.09206	6.14481	8.0558	4.88254	7.69893	5.37491	7.7451	7.71309	7.56368	6.27244	7.87082	coding	NM_031912	NP_852660	Synaptotagmin XV
PAPSS1	0.0219589	2.37177	down	8.80219	10.6229	9.00494	9.19317	9.57624	10.5537	10.0259	10.4281	8.49461	9.10341	8.73945	10.1111	9.56893	9.42376	4.9167	9.69586	9.63159	10.0818	8.36567	10.3721	coding	NM_005443	NP_005434	3'-phosphoadenosine 5'-phosphosulfate synthase 1
DPEP2	0.00205591	3.61222	down	10.6663	12.039	9.62043	12.2796	11.1573	11.8357	11.7063	12.7449	10.3417	11.7186	10.351	13.086	8.31287	13.2814	10.1668	12.1711	11.6966	11.7683	11.1716	12.7952	coding	NM_022355	NP_071750	Dipeptidase 2
SFTPC	0.00350824	5.59909	down	14.1654	15.982	12.7646	16.7103	16.532	16.8302	16.1669	16.4903	11.6574	16.45	14.4869	16.604	11.1022	15.9499	11.7548	16.7495	15.0525	15.0463	14.734	16.4562	coding	NM_001172357	NP_003009	Surfactant protein C
SFTPC	0.0139135	20.2764	down	14.2489	17.4422	13.4285	17.8979	17.8296	18.2786	17.5639	17.8979	5.40556	17.9231	15.8372	17.8979	6.38234	17.6545	10.7683	17.7186	17.1037	17.0977	15.3394	17.5163	coding	NM_001172410	NP_003009	Surfactant protein C
MDGA1	0.00144743	3.51436	down	7.3952	9.79114	8.28906	9.91845	8.75791	9.69987	9.33213	10.3703	6.86963	9.47569	6.45036	10.0608	7.0224	10.3333	7.74095	10.2309	9.02614	9.1517	10.3872	10.3715	coding	NM_153487	NP_705691	MAM domain containing glycosylphosphatidylinositol anchor 1
RBPMS2	0.00170858	2.37755	down	9.4441	11.6355	9.43137	11.2664	9.78005	9.85509	10.4838	10.3654	8.13688	10.4172	9.22877	10.3847	7.78104	10.0805	9.34647	10.6393	10.2174	10.772	9.84747	10.776	coding	NM_194272	NP_919248	RNA binding protein with multiple splicing 2
MS4A7	0.00985791	2.80568	down	8.2938	9.20724	6.11968	9.4421	9.39621	8.9894	9.72329	9.6139	6.57513	7.62478	8.72813	10.1948	7.13501	9.37808	4.9863	8.93548	9.86	10.0925	7.82403	10.0468	coding	NM_206938	NP_996823	Membrane-spanning 4-domains, subfamily A, member 7
PRSS23	0.0431309	2.20509	down	8.74104	11.622	8.98145	11.3251	10.6142	10.0212	11.5175	10.7047	9.71228	11.2206	9.66253	10.7381	8.9366	10.0079	7.13414	10.8265	10.5537	9.92152	10.0023	10.8764	coding	NM_007173	NP_009104	Protease, serine, 23
RTKN2	0.00103119	2.37813	down	6.14775	8.47701	7.16125	8.09673	6.5441	8.42359	7.28623	8.62455	6.71792	6.24786	6.20625	8.22313	6.54905	7.90761	6.55134	7.53211	7.18585	7.60249	6.71537	8.42828	coding	NM_145307	NP_660350	Rhotekin 2
ABCB1	0.000633858	2.93061	down	5.92623	8.00476	6.52225	8.57805	7.27603	7.58082	7.8232	7.93767	5.27862	8.75047	5.69369	7.44556	5.24052	6.68039	5.20353	6.84772	6.80459	7.75521	5.80353	7.50355	coding	NM_000927	NP_000918	ATP-binding cassette, sub-family B (MDR/TAP), member 1
BCL2A1	0.0105946	2.78094	down	9.25842	10.6775	7.92369	12.1851	10.7528	10.8477	11.4735	11.5333	8.11753	10.0527	10.4571	11.7891	8.03349	11.3427	9.95491	10.3982	10.8261	10.7549	9.71081	11.6827	coding	NM_004049	NP_004040	BCL2-related protein A1
VAT1	9.04451e-05	2.48202	down	14.4148	15.2361	13.7247	15.2785	14.3292	15.0062	14.734	15.637	13.716	15.3033	13.7134	15.6614	13.2874	15.8843	14.2681	15.4447	14.363	15.0147	14.5663	15.7659	coding	NM_006373	NP_006364	Vesicle amine transport protein 1 homolog (T. californica)
ITM2A	0.000287599	3.26108	down	7.83688	10.3008	8.3217	10.1956	9.65923	10.4121	9.86835	10.3598	6.6633	8.65508	8.23167	9.61072	7.34954	9.07372	5.60117	9.25713	9.16826	9.90068	7.90803	9.89602	coding	NM_004867	NP_004858	Integral membrane protein 2A
HSD17B6	0.0221819	2.67487	down	10.7199	11.8236	8.03932	11.0407	11.2962	11.3535	11.3916	11.4302	7.86605	10.7861	8.00055	11.1228	8.79128	10.5322	7.46673	10.6885	9.46998	9.84747	12.7397	11.351	coding	NM_003725	NP_003716	Hydroxysteroid (17-beta) dehydrogenase 6 homolog (mouse)
RBMS3	0.0011924	4.07989	down	10.9002	12.4026	8.29087	12.6955	11.3673	12.2372	12.0719	12.4166	8.77744	12.5242	10.2878	12.3624	8.89958	12.1184	10.2468	12.1734	10.9069	11.3444	10.6573	12.4166	coding	NM_001003792	NP_055298	RNA binding motif, single stranded interacting protein 3
GPX3	0.000749342	5.38173	down	11.1187	14.2453	10.5663	13.648	12.1269	11.9562	12.1089	12.5654	8.82644	12.2264	10.5668	13.0957	8.88383	12.7958	7.83877	12.2606	11.608	12.4384	10.4451	13.1389	coding	NM_002084	NP_002075	Glutathione peroxidase 3 (plasma)
HBA2	0.00748093	5.26873	down	11.7481	11.515	13.1686	15.6026	13.7959	14.2587	14.003	14.4656	8.0884	10.9893	8.35922	13.852	8.17757	14.3687	7.65828	11.5323	11.0459	11.9217	10.6877	12.2011	coding	NM_000517	NP_000508	Hemoglobin, alpha 2
FUT1	0.000405342	2.51482	down	8.26254	10.8265	9.39695	11.2309	9.03093	9.72434	9.58125	10.6062	9.70553	12.08	9.2918	10.9133	10.1616	10.9951	9.11776	10.3441	8.5031	9.56314	10.6521	10.7246	coding	NM_000148	NP_000139	Fucosyltransferase 1 (galactoside 2-alpha-L-fucosyltransferase, H blood group)
EMP3	0.00299437	2.43114	down	10.9317	11.5705	9.9415	12.4224	11.7973	12.2412	12.0534	12.6497	10.4661	11.3888	11.6174	12.8049	10.2494	12.4194	9.17663	12.4051	12.0403	12.1769	11.4976	12.5087	coding	NM_001425	NP_001416	Epithelial membrane protein 3
SFTPA1	0.00174286	4.04182	down	9.65923	13.297	8.77815	13.2462	12.3196	13.2277	12.5242	13.1359	7.32438	9.33179	11.8064	12.9074	8.22519	11.7661	8.96577	11.0975	12.2092	12.27	10.1689	11.8516	coding	NM_001164646	NP_005402	Surfactant protein A1
SGCD	0.0002039	3.08423	down	7.83802	9.13227	7.38582	9.7139	8.09102	8.76173	9.32361	9.68989	7.17439	9.98566	6.4051	9.25526	6.72309	8.70392	8.09855	9.74281	6.86176	8.13808	8.42158	9.44854	coding	NM_000337	NP_758447	Sarcoglycan, delta (35kDa dystrophin-associated glycoprotein)
ENG	0.00210998	2.1368	down	8.55478	10.5388	8.96987	10.4772	8.85685	9.09329	9.14245	9.45072	7.74347	8.27414	8.22361	9.61481	7.84311	9.5347	7.01747	9.0169	10.2192	9.96026	7.80092	9.36535	coding	NM_001114753	NP_001108225	Endoglin
FSTL3	0.00369613	2.38276	down	10.0747	12.1838	10.3876	12.5853	11.1597	10.9766	11.2464	11.1415	10.0344	11.4852	9.38783	11.1563	8.96092	11.0417	8.8626	11.2088	10.6261	10.6817	10.5704	11.376	coding	NM_005860	NP_005851	Follistatin-like 3 (secreted glycoprotein)
ADAMTS15	0.000275695	2.58214	down	8.83124	10.0216	9.23801	10.6899	8.90725	9.62512	9.2453	9.73621	7.71528	10.4264	8.04047	9.70316	6.94423	9.06236	8.66818	10.6634	8.68633	9.5245	8.8676	9.37693	coding	NM_139055	NP_620686	ADAM metallopeptidase with thrombospondin type 1 motif, 15
CRYAB	0.0052808	3.60106	down	7.6202	11.7753	8.45026	11.0244	9.14877	9.11153	9.91607	9.69694	10.2043	10.7072	7.93062	10.3515	8.60226	10.2302	5.6202	9.88659	8.47459	9.30083	8.62229	10.9893	coding	NM_001885	NP_001876	Crystallin, alpha B
SYN3	0.00696747	2.42481	down	10.4534	12.8994	10.6305	12.657	11.7918	13.4895	10.7631	12.5632	10.0432	12.2159	11.8829	12.505	10.0517	12.6402	12.6651	12.9414	11.7009	11.3877	12.9797	12.4419	coding	NM_133633	NP_598344	Synapsin III
EGFL8	0.00431588	2.11832	down	8.78974	10.817	9.30266	10.7273	9.68926	9.31078	10.3261	10.1005	8.75121	10.9921	8.94729	10.1137	8.95619	10.1362	8.86432	10.6164	9.36936	9.65699	8.96577	10.32	coding	NM_030652	NP_085155	EGF-like-domain, multiple 8
GPRIN2	0.00486033	2.26264	down	10.8642	10.8517	9.7328	10.5571	10.3231	11.2065	10.7362	11.5739	8.91522	11.1409	10.8384	11.5596	8.34827	11.446	9.32235	11.6064	9.72706	10.3992	10.7408	10.9872	coding	NM_014696	NP_055511	G protein regulated inducer of neurite outgrowth 2
GNG2	0.00128761	2.36953	down	11.3787	12.7967	10.9669	13.0833	12.3972	12.4391	12.769	12.9104	10.5913	12.1718	11.2104	12.7241	9.81527	12.61	11.0906	12.2504	12.1381	12.6561	11.7691	12.9309	coding	NM_053064	NP_444292	Guanine nucleotide binding protein (G protein), gamma 2
RGS9	0.000311273	3.21662	down	8.12075	9.61125	9.73929	10.2663	7.92879	9.76324	8.40802	10.534	7.61825	9.77251	7.30266	10.6768	8.35203	10.757	8.99497	10.4198	8.46443	8.50791	9.31345	10.7894	coding	NM_001081955	NP_003826	Regulator of G-protein signaling 9
SOD3	0.00194787	2.83516	down	12.6983	14.927	13.3525	15.1614	14.105	14.2422	14.3109	14.8879	12.1711	15.3231	13.8094	14.9489	13.2981	15.0167	12.1844	15.3599	13.3989	13.7653	14.1421	14.8727	coding	NM_003102	NP_003093	Superoxide dismutase 3, extracellular
PEBP4	0.0140977	4.26186	down	11.9526	13.6633	12.2673	15.0378	14.5458	14.287	14.6348	15.0313	9.50454	15.3488	13.3899	15.398	10.5335	15.3859	11.7861	15.4515	14.0162	13.5085	14.2288	14.6623	coding	NM_144962	NP_659399	Phosphatidylethanolamine-binding protein 4
CST6	0.0455669	2.62017	down	10.4657	11.9729	10.1962	12.7301	11.3008	12.039	11.5733	12.381	7.8738	11.5824	13.9051	12.4347	7.28101	12.3016	11.2104	11.958	11.0294	11.0888	11.7965	12.0403	coding	NM_001323	NP_001314	Cystatin E/M
EHD2	0.00353079	2.19938	down	7.48354	9.68427	7.97383	9.10204	8.10591	8.56636	8.44787	8.85167	6.59087	8.59782	7.81174	8.9771	6.90065	8.61614	6.70513	8.94804	8.44425	9.04464	9.30197	8.74865	coding	NM_014601	NP_055416	EH-domain containing 2
FXYD1	0.000211155	2.25002	down	7.29277	7.96031	7.48009	9.13129	7.53242	7.78784	7.84004	8.36936	6.1077	7.6065	6.52144	8.27712	6.41972	8.18915	6.04742	7.98573	6.73546	7.35239	6.86448	7.8812	coding	NM_021902	NP_068702	FXYD domain containing ion transport regulator 1
RNASE1	0.0245065	2.24874	down	10.0999	10.2762	8.24959	10.4444	9.3917	9.4344	9.78866	10.0496	7.24655	8.85568	9.39765	10.1204	7.66496	9.9961	5.52423	9.6563	9.5081	9.53105	9.71134	9.90962	coding	NM_198235	NP_937878	Ribonuclease, RNase A family, 1 (pancreatic)
DCN	0.000300077	2.38443	down	14.0473	15.8737	13.9836	16.0348	14.6204	15.2065	14.6068	15.0167	14.0337	14.7723	12.926	14.927	14.003	14.7876	13.0042	14.5851	14.8103	15.3467	13.1928	15.2145	coding	NM_133505	NP_598014	Decorin
CES1	0.0159	2.72016	down	7.53703	10.1706	7.1486	9.9376	10.6282	9.34794	10.8331	9.69967	6.76026	7.35277	7.20408	9.51534	7.0326	8.50619	6.32979	8.73048	8.46244	10.5208	6.70647	9.29807	coding	NM_001025194	NP_001257	Carboxylesterase 1
SULT1A1	0.00884645	2.2019	down	9.25822	10.2927	8.02159	9.80092	8.36997	8.8478	8.86145	9.20457	6.36504	8.23086	8.77436	9.70778	8.57741	8.80649	4.9507	8.6576	8.70884	9.58338	8.42809	8.57105	coding	NM_177534	NP_803880	Sulfotransferase family, cytosolic, 1A, phenol-preferring, member 1
NKG7	0.00914771	2.23182	down	9.72286	10.5421	9.11366	10.7951	10.8855	11.0804	11.3107	11.9569	9.0974	11.1736	11.3379	12.1117	8.58494	12.0813	10.6717	12.0157	11.3207	10.7537	11.1695	12.2866	coding	NM_005601	NP_005592	Natural killer cell group 7 sequence
IL17D	8.83576e-05	2.95257	down	7.52085	9.16522	7.0659	9.79805	7.33882	8.47683	8.43413	9.47463	7.77884	8.98145	6.54555	9.25594	7.11859	9.39298	6.72109	7.74019	7.529	8.528	7.97204	8.83124	coding	NM_138284	NP_612141	Interleukin 17D
LAMB2	0.00703063	2.10215	down	7.10649	9.79298	7.5822	8.9485	8.27338	8.24817	9.01273	8.71803	6.65654	8.41196	7.42868	8.93599	6.97261	8.26134	6.54619	8.47526	8.47234	8.59556	8.14456	8.52655	coding	NM_002292	NP_002283	Laminin, beta 2 (laminin S)
TMEM204	0.000376672	3.42661	down	10.8341	13.225	11.8029	12.6524	11.5008	12.8509	11.9968	12.9338	10.8868	12.4151	11.022	13.1159	10.794	12.6176	9.41937	13.6633	11.499	12.2796	10.9221	12.6922	coding	NM_024600	NP_078876	Transmembrane protein 204
RGS2	0.000349683	4.28335	down	7.64976	10.5718	8.08303	12.2322	8.15212	10.5584	8.95671	10.7252	7.08648	7.16657	7.3123	8.88563	6.67166	8.73397	5.18233	8.16666	9.74281	10.2861	7.22252	9.72077	coding	NM_002923	NP_002914	Regulator of G-protein signaling 2, 24kDa
NM_002141	0.00071508	4.04714	down	8.43667	11.7883	9.43779	10.5468	8.89738	9.21255	9.73123	10.3253	7.93346	11.4756	7.85187	10.5704	7.12522	10.7365	8.37747	10.7528	8.54021	9.37411	9.05288	10.7707	coding	NM_002141_Exon2-
KIF26A	0.00192699	2.39716	down	9.89156	11.1898	9.75704	11.5161	9.97208	10.481	10.6768	11.0925	8.61266	11.6932	8.49804	10.9164	9.75837	11.0884	11.0426	11.3257	9.78224	10.4387	9.96269	10.8256	coding	NM_015656	NP_056471	Kinesin family member 26A
CD36	0.00191141	10.8711	down	7.48024	13.3176	10.0161	13.4788	13.0034	13.2238	13.225	13.5585	6.96312	13.4303	10.7331	14.0307	6.62438	13.3163	9.53819	14.7425	11.2069	12.2005	9.95407	11.8699	coding	NM_001001548	NP_001120916	CD36 molecule (thrombospondin receptor)
MS4A7	0.00480833	2.50223	down	7.21792	7.99502	5.68272	8.20568	8.01469	7.87131	8.50197	8.36858	5.4633	6.4884	7.50652	9.07251	5.94589	8.38533	4.99164	7.81712	8.57871	8.82924	6.77134	8.87368	coding	NM_206940	NP_996823	Membrane-spanning 4-domains, subfamily A, member 7
EGR1	0.0143015	4.08925	down	11.6008	14.0436	12.3587	14.1351	13.0301	13.951	13.5671	14.5218	7.788	11.9018	9.79562	14.8879	9.34549	14.5767	11.6209	12.2183	11.9712	11.4453	14.2947	14.0096	coding	NM_001964	NP_001955	Early growth response 1
GFOD1	0.00297661	2.506	down	10.9485	12.5219	11.6932	12.6301	11.6597	11.5842	11.9473	12.132	10.5061	12.0174	11.1833	12.8983	8.80016	12.2622	10.7205	13.0343	11.3475	12.0766	11.6718	12.5748	coding	NM_018988	NP_061861	Glucose-fructose oxidoreductase domain containing 1
ANO6	0.000391356	2.08323	down	11.7683	13.5293	12.6695	14.1369	13.0158	13.5293	13.5135	13.866	11.6518	13.3571	12.9217	13.6562	11.8649	13.4205	12.8172	13.3949	12.6185	12.9134	12.2687	13.8946	coding	NM_001025356	NP_001191732	Anoctamin 6
CAV2	0.00025328	5.18088	down	8.93727	12.8315	9.78005	12.212	11.2159	12.8945	11.5865	12.6364	7.66896	10.274	11.2711	12.0511	8.36875	11.2104	6.81208	11.3222	10.7433	11.5484	8.94669	12.082	coding	NM_001233	NP_937855	Caveolin 2
OLFML3	0.0125212	2.40882	down	11.3996	13.4574	11.3565	13.7509	13.1643	12.1956	13.5782	13.2644	11.0368	14.1309	11.6932	13.5045	11.7691	13.525	11.2498	13.0522	12.095	12.2233	12.2819	13.2034	coding	NM_020190	NP_064575	Olfactomedin-like 3
FADS3	0.00562099	2.20544	down	12.259	13.4693	11.3092	13.5564	12.549	12.4635	12.9623	13.0889	10.1298	13.2673	11.9135	13.1589	11.3754	13.0853	12.1163	12.7532	11.7177	12.4296	12.5637	13.0343	coding	NM_021727	NP_068373	Fatty acid desaturase 3
FERMT2	0.00728236	2.08155	down	10.9648	13.1001	11.1821	13.4762	12.4267	12.5371	12.9375	12.8069	10.464	12.5606	11.0319	12.6402	11.0082	12.4635	12.2569	12.1671	12.2673	12.6082	11.8858	12.6417	coding	NM_001134999	NP_006823	Fermitin family member 2
GPR146	0.00186575	4.24203	down	8.59129	12.3901	10.3063	10.9727	10.2328	10.7408	10.5926	11.5248	7.29457	11.4467	9.65138	11.5316	7.17776	11.7311	9.52418	10.9836	9.94617	10.9753	9.93161	11.7994	coding	NM_138445	NP_612454	G protein-coupled receptor 146
NRARP	0.0344479	2.14978	down	10.1146	13.5263	12.2553	12.544	9.73123	10.3326	10.5001	11.6401	10.3356	12.4619	9.95256	11.5484	11.0159	12.2396	10.9518	8.89524	11.8945	13.3977	11.3242	12.5316	coding	NM_001004354	NP_001004354	NOTCH-regulated ankyrin repeat protein
ANXA3	0.000757825	4.10703	down	10.0972	12.2127	11.1943	11.5531	10.3613	11.8071	10.6976	11.9453	6.98522	10.9296	10.1026	11.8201	8.99311	11.034	6.84906	11.1126	9.97015	10.5377	9.26459	11.9439	coding	NM_005139	NP_005130	Annexin A3
FCGR1A	0.0117257	2.47382	down	8.25464	9.34848	5.69077	8.82773	9.03963	9.53892	9.58849	9.60495	7.89716	8.18179	9.55589	10.3708	7.30944	9.09767	5.19973	8.91185	10.1631	10.0068	7.94513	9.82234	coding	NM_000566	NP_000557	Fc fragment of IgG, high affinity Ia, receptor (CD64)
FBXL7	0.00978954	2.62243	down	9.90028	11.9795	7.5762	11.9464	10.5755	10.7839	11.5705	11.5116	9.6097	11.814	9.6867	11.4022	9.42022	11.3286	10.9582	11.4213	10.9686	11.3169	10.8842	11.5547	coding	NM_012304	NP_036436	F-box and leucine-rich repeat protein 7
CLEC14A	0.000737334	3.38816	down	11.2979	14.2827	12.1314	13.5213	12.8436	13.1761	13.138	13.6296	10.1542	13.817	12.4781	13.7459	10.7671	13.3519	11.5121	13.9217	13.0168	13.8321	12.2663	13.9323	coding	NM_175060	NP_778230	C-type lectin domain family 14, member A
TBX2	0.000633117	3.82081	down	9.73764	12.0742	12.2388	13.005	9.75638	10.3909	10.5916	11.7792	8.03192	12.1032	8.21534	11.5893	9.20045	11.7539	8.98381	11.4327	10.6328	11.6174	11.4201	12.4017	coding	NM_005994	NP_005985	T-box 2
MYL9	0.00511924	2.44161	down	8.88676	11.7261	9.47432	11.0708	9.84364	10.3066	10.1303	10.5344	8.96442	8.77854	9.15378	10.2615	8.77144	9.73347	6.42627	9.43533	9.87188	10.2611	8.02125	10.3145	coding	NM_006097	NP_852667	Myosin, light chain 9, regulatory
CDC14A	0.00418535	2.11331	down	10.7396	11.6305	10.1339	11.8699	11.0013	11.6047	11.2998	11.3176	9.10484	11.2933	8.98043	10.9686	9.35613	10.8558	9.30292	11.2053	10.6764	10.4207	11.1449	11.3689	coding	NM_003672	NP_201570	CDC14 cell division cycle 14 homolog A (S. cerevisiae)
PMP22	0.00039254	2.89777	down	13.4442	15.3394	13.1152	15.2912	14.3542	15.0886	14.4134	14.9439	13.4119	15.2431	13.2027	14.8727	12.1597	14.9566	12.6823	14.9708	14.2255	14.1431	13.8066	15.3157	coding	NM_153322	NP_696997	Peripheral myelin protein 22
TSHZ3	5.10243e-05	2.28874	down	9.87852	11.2001	9.84477	11.4413	9.89792	11.0596	10.935	11.2245	9.76288	11.1911	9.37205	10.7013	8.5931	10.7302	9.88762	10.6976	10.095	10.6853	9.71732	10.9989	coding	NM_020856	NP_065907	Teashirt zinc finger homeobox 3
GLIPR2	0.00346354	2.41138	down	7.41292	8.45708	5.70945	8.96021	8.55861	9.04335	9.37775	9.33943	6.75688	7.54791	8.10641	9.86922	6.49021	8.75438	6.73295	8.63392	8.84482	9.02077	8.0119	9.07428	coding	NM_022343	NP_071738	GLI pathogenesis-related 2
KCNMB4	0.00527161	2.21249	down	7.75348	10.5805	7.39223	8.99927	9.1389	9.47064	9.92784	10.453	9.60434	10.7936	8.68875	10.745	11.2245	10.5364	9.016	10.7766	8.57078	9.29157	9.12794	10.2548	coding	NM_014505	NP_055320	Potassium large conductance calcium-activated channel, subfamily M, beta member 4
BCL6B	0.000857265	3.41894	down	9.57724	12.6843	10.2925	12.827	11.7763	12.1862	12.1213	12.5564	9.10421	12.7506	10.7352	12.1711	9.43717	12.198	10.2476	11.3652	12.1566	13.338	11.1741	12.281	coding	NM_181844	NP_862827	B-cell CLL/lymphoma 6, member B
DCN	0.00301042	2.71344	down	9.73516	12.4833	9.31141	12.1769	10.2416	11.0199	10.5194	11.0848	8.80386	8.73496	8.70642	10.4712	9.43078	10.1613	7.72146	8.81073	10.2149	10.9467	7.22293	10.4192	coding	NM_001920	NP_598014	Decorin
EFEMP2	0.000901497	2.01602	down	8.33986	9.80685	8.67228	10.0567	9.15578	9.51185	9.49116	9.4337	7.98387	9.04682	7.83913	9.44134	7.728	9.06577	7.1087	8.96472	9.27959	9.38795	8.25072	9.24847	coding	NM_016938	NP_058634	EGF-containing fibulin-like extracellular matrix protein 2
CDH23	0.0137243	2.31191	down	7.14475	8.18822	6.56626	9.23861	7.33832	6.89028	7.97494	8.12748	5.24893	8.81504	6.49221	8.37325	6.67329	8.34458	7.7774	8.59526	6.90271	6.88752	7.67719	8.42659	coding	NM_001171930	NP_443068	Cadherin-related 23
FOS	0.00313691	2.72085	down	15.2126	16.9745	15.4763	16.164	16.2894	16.9528	16.2377	16.8642	13.0265	14.6369	13.7787	16.8894	13.6027	17.122	13.3423	15.1229	14.7876	14.8549	16.4562	17.0689	coding	NM_005252	NP_005243	FBJ murine osteosarcoma viral oncogene homolog
PRSS21	0.00257991	2.03116	down	7.3817	8.20379	6.26481	7.4164	6.39312	6.13474	6.58885	7.34916	6.55134	8.19229	6.91721	8.82024	5.8243	8.23251	6.18194	7.09105	6.58566	7.02631	8.40735	8.85277	coding	NM_144957	NP_659206	Protease, serine, 21 (testisin)
C1QB	0.00192006	2.73024	down	14.5051	15.7291	12.2092	15.2065	15.1279	15.13	15.1047	15.5587	13.9965	15.3324	14.9893	16.1155	12.9797	16.1132	13.9687	16.3498	15.5348	16.1482	14.965	16.1879	coding	NM_000491	NP_000482	Complement component 1, q subcomponent, B chain
SGCA	0.000379149	2.14994	down	7.49774	8.91013	8.52958	9.57239	7.63847	7.79171	7.82779	8.18024	5.95779	7.20829	6.71392	8.07282	5.84313	8.14243	6.71694	8.29732	6.36685	6.91177	7.24569	8.2938	coding	NM_001135697	NP_001129169	Sarcoglycan, alpha (50kDa dystrophin-associated glycoprotein)
SIRPA	0.0144191	2.12477	down	11.6896	12.672	11.0526	12.9797	12.4815	11.9846	12.9497	13.0395	11.342	13.2045	12.1509	13.6078	10.24	13.5735	11.9113	12.8031	12.5031	12.3265	12.3435	13.3462	coding	NM_080792	NP_542970	Signal-regulatory protein alpha
RARRES2	0.0103813	2.27555	down	11.4136	13.6881	11.4178	13.7713	12.9223	12.0181	13.1905	12.8915	11.9536	13.4839	11.9172	13.4555	11.5596	13.4272	10.8908	12.9142	12.4125	12.3657	11.3877	12.912	coding	NM_002889	NP_002880	Retinoic acid receptor responder (tazarotene induced) 2
PDLIM1	0.00483556	2.11924	down	10.7235	12.8405	11.3302	13.2515	11.981	12.7639	12.4956	12.8797	11.4857	11.6581	11.5145	12.5637	11.2093	11.7503	9.4545	12.2005	12.5908	12.4859	11.0079	12.2344	coding	NM_020992	NP_066272	PDZ and LIM domain 1
HSPB7	0.0010162	2.07261	down	7.26595	8.62407	7.25655	8.43389	7.2916	7.04222	7.67073	7.74447	6.06777	7.36415	5.94718	7.80179	5.77366	7.3216	6.02983	7.51987	6.48072	6.98252	6.7719	8.23578	coding	NM_014424	NP_055239	Heat shock 27kDa protein family, member 7 (cardiovascular)
SYNPO	0.000454786	2.03772	down	11.6073	12.6805	11.3497	12.4397	11.5092	11.9405	11.5042	12.0016	10.7772	12.0137	10.6419	12.1429	10.2844	12.0428	9.98965	11.9225	11.6452	11.7166	11.2938	11.9712	coding	NM_007286	NP_009217	Synaptopodin
FPR1	0.00195368	2.74692	down	10.5809	12.2837	11.249	14.356	12.3579	13.775	12.8568	13.4549	11.639	12.3509	12.271	13.1152	9.34488	12.5622	11.4132	13.0594	13.5002	13.3163	11.4724	12.9901	coding	NM_002029	NP_002020	Formyl peptide receptor 1
DUSP1	0.00546169	3.14372	down	16.4638	17.4668	15.9004	17.3118	16.4903	17.0036	16.6873	17.0203	14.0895	15.3348	14.2587	16.9598	13.1009	17.246	12.4187	16.2504	15.6764	15.6589	15.5621	16.9204	coding	NM_004417	NP_004408	Dual specificity phosphatase 1
PLA2G4C	0.00370741	2.3931	down	7.07536	8.21347	6.12023	8.39099	7.36385	7.64149	8.32733	8.22173	7.15348	8.1751	7.78976	8.96185	4.72803	7.91814	5.66974	7.87873	7.33173	7.66086	7.29833	8.38426	coding	NM_003706	NP_003697	Phospholipase A2, group IVC (cytosolic, calcium-independent)
SOX17	2.93524e-05	4.21698	down	7.61166	9.34601	7.61444	10.9766	7.84797	9.84327	8.61399	10.1283	7.3867	8.31408	7.66612	9.99679	5.8826	9.35863	7.52948	9.89193	8.23435	9.32175	7.23555	9.20758	coding	NM_022454	NP_071899	SRY (sex determining region Y)-box 17
C13orf1	8.38834e-05	2.8189	down	7.23801	9.16629	7.7162	8.49579	7.72993	9.28704	8.5767	9.32635	6.72677	7.8688	7.28217	8.91624	6.94292	8.17607	5.39294	8.31287	7.63577	8.46244	6.94709	9.12794	coding	NM_020456	NP_065189	Chromosome 13 open reading frame 1
OTUD1	0.000478569	2.56648	down	6.88837	8.03779	6.64128	9.09027	7.45973	8.18575	8.53205	9.19764	6.34845	7.60416	6.53649	8.95014	6.22709	8.61266	6.60715	7.95433	7.08556	7.22072	7.99321	9.06385	coding	NM_001145373	NP_001138845	OTU domain containing 1
SERPINB6	0.00295856	2.16552	down	10.9778	13.1643	10.8296	11.5887	11.4842	11.9928	11.9761	11.8469	10.4772	11.5699	10.8152	12.0828	10.9169	11.6956	8.67989	11.6203	11.4724	12.1242	11.0502	12.1413	coding	NM_004568	NP_004559	Serpin peptidase inhibitor, clade B (ovalbumin), member 6
CSF3R	0.012777	2.70062	down	8.05256	11.2278	9.11565	12.0121	10.9108	10.7707	10.9002	11.1138	9.50316	11.328	10.3339	11.6178	7.78773	11.3852	9.58793	10.6905	11.6326	10.8045	9.53105	10.7381	coding	NM_172313	NP_758519	Colony stimulating factor 3 receptor (granulocyte)
ADAMTS8	0.000118132	2.22878	down	5.66986	7.9368	5.81601	7.49076	6.24406	6.61891	6.82373	7.12042	5.16555	6.30124	5.41369	6.56543	5.12963	6.14736	5.40171	6.56207	5.54336	6.73076	5.00297	6.29937	coding	NM_007037	NP_008968	ADAM metallopeptidase with thrombospondin type 1 motif, 8
ID2	0.000219997	2.62183	down	12.4627	14.8786	13.7959	15.2386	13.1776	13.9651	13.6412	14.2992	12.9251	13.5982	12.2639	14.0402	11.9536	14.3922	11.2424	12.7883	13.2742	13.6453	12.7125	14.509	coding	NM_002166	NP_002157	Inhibitor of DNA binding 2, dominant negative helix-loop-helix protein
SOCS3	0.00591294	3.44212	down	13.2168	16.5981	13.9752	17.2611	14.6962	16.9856	15.0442	16.7362	13.3539	13.0507	14.0989	16.253	12.5306	16.6672	12.4683	13.1852	16.2568	15.6898	14.9989	16.0461	coding	NM_003955	NP_003946	Suppressor of cytokine signaling 3
ADRB1	0.000329959	7.21137	down	10.2459	12.1308	9.87056	13.3525	11.3607	13.882	11.8029	13.7096	7.2206	12.1046	9.5573	12.7293	7.73186	12.147	7.90956	12.827	8.81658	9.89018	12.5554	12.8011	coding	NM_000684	NP_000675	Adrenergic, beta-1-, receptor
MATN2	0.00127428	2.49253	down	7.25181	9.08791	8.57714	9.40987	6.56955	8.26064	7.68182	8.75191	7.18123	8.64512	5.58331	8.17722	7.36433	7.85115	5.01709	7.3187	7.76654	7.25825	6.68959	8.09775	coding	NM_030583	NP_085072	Matrilin 2
MSR1	0.00616232	3.78335	down	9.57492	10.5659	7.45346	12.5081	12.4806	12.8923	12.9761	13.4009	7.91478	9.15546	11.8905	13.6453	9.83601	13.3864	7.99122	11.9755	11.6464	11.6684	10.7082	12.4704	coding	NM_002445	NP_619730	Macrophage scavenger receptor 1
MATN2	0.00408844	2.15388	down	7.31411	9.2957	8.62604	9.43815	6.69703	7.89805	7.74741	8.82488	7.33443	8.44707	5.87819	8.24124	7.9734	7.83945	5.27106	7.32108	7.83925	7.30708	7.11105	8.24866	coding	NM_002380	NP_085072	Matrilin 2
GYPC	0.000575739	2.58375	down	8.49968	11.138	8.4662	10.4091	9.42305	9.72777	9.68369	9.9447	7.9725	8.80179	8.49921	10.27	7.74788	10.1093	7.91151	9.38795	9.50842	10.1561	8.29631	9.75837	coding	NM_002101	NP_058131	Glycophorin C (Gerbich blood group)
CLEC3B	0.000494681	5.16473	down	7.39431	11.9789	9.04117	11.7539	9.53706	10.5605	9.84781	10.9575	7.4467	9.4754	8.47551	10.9747	7.4139	11.0538	6.587	10.2526	9.16994	9.06747	8.3527	10.8783	coding	NM_003278	NP_003269	C-type lectin domain family 3, member B
ANXA2	0.00482719	2.40486	down	10.4246	12.2918	10.2776	11.5574	10.8362	11.9939	11.0511	11.9348	9.38186	9.36223	11.1602	11.8508	10.4314	10.7969	7.49064	10.7047	11.1054	11.4669	8.60915	11.4683	coding	NM_004039	NP_004030	Annexin A2
FCER1A	0.00196511	3.19405	down	8.14243	8.56755	6.68919	9.24509	7.15187	8.55318	8.34376	8.90457	5.966	8.84612	5.53676	8.7208	4.95047	8.26552	5.67216	7.38556	8.21742	8.39186	8.10703	8.65068	coding	NM_002001	NP_001992	Fc fragment of IgE, high affinity I, receptor for; alpha polypeptide
CCR1	0.00377858	2.48376	down	11.4768	12.3648	9.00066	12.4947	12.8154	13.671	13.3393	13.5635	11.2798	11.8649	12.2512	13.3519	10.4063	13.3043	11.3568	12.1489	13.301	13.8992	12.119	13.8083	coding	NM_001295	NP_001286	Chemokine (C-C motif) receptor 1
ECSCR	0.0010006	3.57269	down	7.93426	11.117	8.47435	10.8064	10.0329	10.5023	10.67	10.7631	7.55625	10.1894	9.08855	10.7446	7.34324	10.4116	7.19116	10.2696	10.2826	10.5229	8.88701	10.5038	coding	NM_001077693	NP_001071161	Endothelial cell-specific chemotaxis regulator
TSC22D1	0.0126896	2.81758	down	9.91557	12.2289	8.62298	11.5657	10.8663	11.2129	11.1707	11.2048	8.1872	8.88483	9.2689	10.7495	10.7273	10.1445	6.126	9.76456	10.5243	11.0544	7.03965	10.5833	coding	NM_006022	NP_904358	TSC22 domain family, member 1
SYNPO2	0.0031799	3.59425	down	7.30743	10.4617	8.12345	10.3469	8.44993	8.59872	9.59699	9.3253	6.60087	9.2669	6.68306	9.35451	6.74889	9.33031	6.17519	8.86647	8.66328	8.10591	7.59405	10.7433	coding	NM_001128933	NP_597734	Synaptopodin 2
SFTPA1	0.000448009	5.31585	down	9.21536	12.6879	7.74983	12.5298	11.337	12.7316	11.1481	12.1862	5.92031	7.62208	10.6168	12.2194	7.0101	10.8484	6.64584	10.0697	11.2014	11.5578	8.51833	11.0133	coding	NM_001164647	NP_005402	Surfactant protein A1
FAM125B	0.000257679	2.35972	down	12.0252	12.7854	11.4497	13.2578	11.5974	12.5235	12.068	12.9288	11.0589	13.1249	11.3669	13.0601	10.9972	13.2548	11.6093	12.5711	11.4117	11.5626	12.2858	13.1873	coding	NM_033446	NP_258257	Family with sequence similarity 125, member B
CXorf36	0.00283102	2.32194	down	7.77551	10.4698	8.73072	10.9679	9.09881	9.3647	9.80264	9.55247	7.20567	9.24402	8.17557	9.12034	7.44458	9.19539	7.99502	8.8346	9.87454	10.3188	8.51206	9.70049	coding	NM_024689	NP_789789	Chromosome X open reading frame 36
BMP2	0.00933085	2.82236	down	9.05858	10.8676	10.6731	12.7247	11.5832	11.8299	12.0586	12.4296	9.11037	11.3486	8.71548	11.8045	10.632	12.1068	6.52958	10.5926	10.0878	9.80888	11.7815	11.6859	coding	NM_001200	NP_001191	Bone morphogenetic protein 2
