# Supplementary material for: Long non-coding RNA stabilizes the Y-box-binding protein 1 and regulates the epidermal growth factor receptor to promote lung carcinogenesis
Source: Oncotarget. 2016 Jun 14;7(37):59556–71. doi: 10.18632/oncotarget.10006 (PMC5312331; doi:10.18632/oncotarget.10006)
Supplement: Supplementary file 4 [file oncotarget-07-59556-s004.xlsx]

## Sheet: HPR-Tumor vs Normal_up
Upregulated lncRNAs in samples from HPR
Condition pairs: Tumor VS Normal
Fold-change cut off: 2.0
p-value cut off: 0.05
	P-value	Fold change and Regulation		Normalized Intensity												Annotations
seqname	p-value	FCAbsolute	regulation	[747, Tumor_1](normalized)	[748, Normal_1](normalized)	[759, Tumor_1](normalized)	[760, Normal_1](normalized)	[790, Tumor_1](normalized)	[792, Normal_1](normalized)	[797, Tumor_1](normalized)	[799, Normal_1](normalized)	[835, Tumor_1](normalized)	[836, Normal_1](normalized)	[843, Tumor_1](normalized)	[844, Normal_1](normalized)	type	GeneSymbol	relationship	Associated_gene_name	Associated_protein_name
uc003vkf.1	0.00782562	12.4031	up	6.26174	5.89464	10.0977	5.40651	10.0693	5.41652	11.1531	5.48926	6.89723	5.14499	11.0935	6.42493	noncoding	AK057037	intergenic
ENST00000419190	0.000549094	8.82053	up	9.55017	6.15525	7.98033	6.21471	8.90623	5.69583	9.08037	4.48305	6.41676	4.06079	9.03818	5.51723	noncoding	RP11-465N4.4	bidirectional	ELF3	ETS-related transcription factor Elf-3
ENST00000433201	0.00598431	7.88288	up	8.86516	5.40834	11.5377	6.73752	5.85543	5.00487	10.1177	5.63707	8.82863	7.39223	8.30127	5.45362	noncoding	AC104759.2	intergenic
ENST00000417884	0.00598749	6.87884	up	8.26155	6.4714	11.9405	6.92575	9.17254	6.84349	10.7082	6.41663	7.43199	5.88833	7.95598	6.23213	noncoding	RP3-340N1.2	intergenic
ENST00000392141	0.0195461	6.7234	up	11.3632	7.04918	9.98051	7.47525	12.2866	6.57042	7.5878	6.58582	10.4765	7.95214	7.19386	6.76041	noncoding	RP11-541J2.2	intergenic
uc002mip.2	0.000138637	6.13177	up	12.6872	10.0059	12.4909	9.66762	12.7105	9.76931	12.2177	9.65475	10.3049	8.84883	12.3273	9.09423	noncoding	DKFZp761K0816	exon sense-overlapping	FLJ22184	hypothetical protein LOC80164
ENST00000508037	0.00268983	5.99175	up	9.72567	6.5781	8.87476	6.34558	10.3607	5.95973	8.47579	6.07854	8.69456	6.6216	6.86963	5.91974	noncoding	RP11-352J21.1	intergenic
ENST00000411913	0.00137249	5.33624	up	8.38067	5.52577	7.79414	5.55715	9.08649	5.0693	7.27046	5.14633	7.63918	5.728	6.32376	4.9732	noncoding	HMGB3L2	intergenic
AK128410	0.0112672	5.28089	up	7.49417	6.35155	9.50942	5.46749	5.44039	5.22517	8.92745	6.62453	9.89095	6.07752	8.4966	5.60803	noncoding		intergenic
ENST00000429316	0.0242563	5.27787	up	11.6361	7.67859	11.1511	7.49398	10.586	6.72084	9.69812	8.48428	10.2478	7.87326	7.0692	7.73778	noncoding	AC103563.5	intergenic
chr10:127700955-127703336	0.00189342	4.90437	up	10.1816	7.26841	9.37459	7.93727	11.1187	7.3939	9.99379	7.6654	10.5079	8.31923	8.53651	7.36447	noncoding	CAR Intergenic 10	exon sense-overlapping	ADAM12	disintegrin and metalloproteinase
ENST00000436492	0.0354863	4.73847	up	12.9375	8.15596	11.1585	6.68414	7.55268	7.45293	9.86212	8.41049	8.85445	7.21751	8.14623	7.12394	noncoding	RP1-125N5.2	intergenic
ENST00000433260	0.041326	4.64334	up	11.1503	7.35845	9.82414	7.402	12.2614	7.19321	7.39361	7.36187	10.1177	8.31689	7.56417	7.38801	noncoding	RP11-84P7.1	intergenic
uc003voy.2	0.0128423	4.48785	up	11.6132	8.28818	10.5051	7.31192	10.6047	7.39693	9.84954	7.45078	7.36155	7.31729	8.0784	7.25119	noncoding	BC035417	exon sense-overlapping	LOC100287482	hypothetical protein LOC100287482
AK058030	0.0362752	4.30541	up	7.6756	6.2784	7.71996	6.12029	9.6933	5.71781	10.4594	5.8442	5.9573	6.12404	6.86644	5.65035	noncoding		intergenic
ENST00000416221	0.0287961	4.1079	up	11.1969	6.80107	8.82466	8.34235	10.1785	8.20037	10.9304	7.39103	8.8147	8.5104	9.5341	8.0036	noncoding	RP11-295G20.2	bidirectional	TSNAX	translin-associated protein X
ENST00000421896	0.010459	4.10751	up	8.99406	6.42196	7.85478	6.63217	9.12315	5.07116	8.06699	5.54209	8.98833	7.79671	7.38945	6.72309	noncoding	RP11-288G3.2	intergenic
uc001ekp.3	0.044841	3.85468	up	10.8125	7.95674	11.377	10.2219	13.0517	9.107	12.7823	9.07637	11.1712	11.0986	9.61992	9.67434	noncoding	AL050141	intergenic
ENST00000403118	0.0045517	3.56688	up	7.02155	5.27888	7.68503	5.83825	7.02759	4.14813	7.27968	4.39702	7.37645	6.46092	5.42989	4.68902	noncoding	AC005102.1	intergenic
ENST00000428055	0.00153617	3.51241	up	8.32089	5.3155	7.17152	5.45477	6.11345	4.47195	6.67146	5.88239	7.23228	5.30426	6.49208	4.69803	noncoding	AC103563.2	intergenic
NR_026761	0.0118388	3.50702	up	7.7643	6.69992	9.90643	7.37713	8.71889	6.52346	10.1767	6.7787	7.97514	7.82711	8.23536	6.70906	noncoding	C1orf97	intergenic
uc004aaz.1	0.0137722	3.49272	up	10.5171	8.90001	11.1854	9.72104	10.8282	9.95955	12.9655	10.0009	9.21104	8.78117	12.6333	9.15193	noncoding	CR607939	intergenic
G36544	0.0417018	3.39213	up	8.23602	5.32176	7.75195	5.45199	9.18193	5.09194	5.29475	5.05124	6.24577	5.49395	5.61364	5.34004	noncoding		natural antisense	HMGB3	high mobility group protein B3
U76681	0.0417474	3.36708	up	11.9257	9.03396	11.1898	7.69425	10.3841	8.07493	8.47177	8.87816	11.4308	9.24873	8.41353	8.37664	noncoding		intergenic
ENST00000398010	0.00117266	3.30334	up	12.8975	11.4296	14.1421	12.0409	13.4839	11.3877	13.5026	12.2194	12.1394	11.3032	14.1185	11.5596	noncoding	KRT8P14	intergenic
uc003fbc.2	0.0435787	3.26356	up	7.32138	5.31826	8.5337	5.43651	4.47441	5.25554	9.20803	6.29159	5.21962	4.80503	7.34931	4.76086	noncoding	AK311218	intergenic
ENST00000512617	0.00609366	3.20128	up	8.70716	5.87149	7.06009	5.80762	8.36805	5.68383	7.27782	5.89859	6.41071	5.91083	7.00912	5.5887	noncoding	PVT1	intergenic
ENST00000502715	0.0389601	3.19229	up	10.655	9.47714	12.6774	8.40933	8.2296	8.46915	11.4506	9.44448	10.6745	9.34848	9.90926	8.40024	noncoding	RP11-738E22.1	intronic antisense	IGFBP7	insulin-like growth factor-binding protein 7
ENST00000440936	0.0137133	3.19013	up	13.1072	10.8657	13.7282	11.9031	13.7134	11.1187	14.2115	11.5292	12.5622	12.6326	12.903	12.1346	noncoding	AC103796.1	intergenic
ENST00000417262	0.00189646	3.13227	up	11.9717	9.54384	10.53	9.22175	10.7602	9.2053	11.5591	9.40805	9.34282	8.80697	10.5533	8.64793	noncoding	RP11-480I12.3	intergenic
uc011aix.1	0.00836694	3.13139	up	18.4713	17.2746	17.9447	15.1851	17.0462	14.9904	17.9869	17.6635	18.0718	15.5284	17.2082	16.2062	noncoding	LM25	intergenic
ENST00000510337	0.000745052	3.13007	up	14.2143	13.1534	14.7167	12.5847	14.6606	12.9251	15.3795	13.2613	13.3506	12.4833	14.9289	12.9655	noncoding	KRT18P16	intergenic
ENST00000439811	0.00167538	3.12806	up	11.6469	10.7783	12.5306	10.7385	12.0807	10.402	13.1635	10.798	10.6527	9.77925	12.6402	10.3469	noncoding	RP11-506B6.2	intergenic
ENST00000404956	0.00134704	3.11621	up	14.5475	13.756	15.0677	13.0387	15.3203	13.225	15.7291	13.6383	13.7674	12.8834	15.2987	13.3506	noncoding	AL121652.3	intergenic
S70517	0.0314764	3.11578	up	11.97	8.40677	7.66923	7.18598	9.52037	7.11769	8.72137	7.29598	6.38813	6.56108	9.12366	6.98775	noncoding		exon sense-overlapping	CEL	bile salt-activated lipase precursor
ENST00000427083	0.00518917	3.08201	up	8.30908	7.41111	8.9469	7.46186	8.553	7.14637	10.0195	7.33712	7.24218	6.5604	9.37745	6.78802	noncoding	KRT18P49	intergenic
ENST00000423200	0.0136464	3.05558	up	13.1905	12.1726	14.337	12.1874	15.0595	11.6932	13.6735	11.9217	12.6488	11.6555	13.0444	12.6545	noncoding	RP11-433O3.1	intergenic
uc002sva.1	0.0440483	3.03546	up	9.66875	6.86149	10.0914	9.15872	9.61481	7.30086	11.8581	8.41196	9.57519	9.23412	8.37556	8.60516	noncoding	DKFZp667P0924	intergenic
ENST00000425245	0.00109406	3.01857	up	12.2988	11.0006	12.6833	11.3882	12.2716	10.9118	13.695	11.1218	11.2333	10.2038	12.9338	10.9265	noncoding	KRT18P12	intronic antisense	PTPN14	tyrosine-protein phosphatase non-receptor type
uc010tyv.1	0.0184009	3.01751	up	11.5145	8.4863	11.0708	8.52371	10.0985	9.37143	11.4887	9.87811	10.5197	8.82287	9.81156	9.86132	noncoding	AF245314	intergenic
ENST00000434763	0.00262594	3.01747	up	10.656	9.07851	11.2969	9.53586	11.4162	8.74924	10.3118	9.42417	10.0523	9.2957	11.0358	9.12549	noncoding	RP11-66N11.5	intergenic
NR_015424	0.000387433	3.01719	up	10.8256	9.54277	9.54758	7.29677	7.4164	6.41899	10.6871	9.09183	8.60095	6.60175	8.60732	7.17363	noncoding	FLJ40330	intergenic
AB019562	0.00125818	3.01288	up	7.14143	5.45224	7.2906	5.40369	7.02698	4.98126	5.70459	4.87114	7.50973	5.29379	6.1608	5.28513	noncoding		natural antisense	SPP1	osteopontin isoform c precursor
ENST00000435622	0.000277491	3.00065	up	10.4103	9.15918	11.2135	9.71417	11.0421	8.84201	10.9816	9.43461	9.90784	8.85507	11.1791	9.21776	noncoding	KRT18P23	intergenic
ENST00000392293	0.0268383	2.9986	up	8.45844	6.41295	9.46501	7.61473	9.16944	5.79521	6.69467	7.05302	7.85165	7.00559	8.65508	6.90705	noncoding	RP6-227L5.2	intergenic
AB007975	0.0306894	2.9908	up	8.67698	8.08556	9.10204	8.15199	9.78743	7.68887	11.8395	8.1968	8.05645	7.97189	10.674	8.55813	noncoding		intron sense-overlapping	NOS1AP	carboxyl-terminal PDZ ligand of neuronal nitric
BC016000	0.0027998	2.97467	up	12.6425	10.439	13.6065	11.878	13.2238	11.225	12.8376	10.8873	11.8482	11.5591	13.1009	11.8347	noncoding		intergenic
ENST00000422823	0.0120225	2.95961	up	7.9382	7.01862	8.27742	7.7636	9.98922	7.16955	9.2682	6.76478	8.50985	7.84981	9.29445	7.31853	noncoding	RP11-416N13.1	intergenic
BC037793	0.0387489	2.94327	up	7.77725	5.93245	8.68312	7.61766	8.25171	4.97526	9.26063	6.40871	7.02195	7.36519	7.96857	7.31944	noncoding		exon sense-overlapping	ZNF664	zinc finger protein 664
NR_001587	0.0125363	2.94109	up	9.13472	7.72134	9.42583	8.188	8.06568	7.56869	10.8499	7.43671	9.41517	8.39086	9.67804	7.92559	noncoding	AURKAPS1	intron sense-overlapping	RAB3GAP2	rab3 GTPase-activating protein non-catalytic
ENST00000505048	0.00283928	2.93205	up	9.67395	8.58494	9.97208	8.97884	9.73797	8.4196	11.2994	8.70538	8.62926	7.58249	10.5113	8.24124	noncoding	KRT18P42	intergenic
ENST00000458624	0.00315401	2.93185	up	12.5235	10.3086	11.5979	9.95376	11.3975	9.79591	11.6003	9.56242	8.99835	8.81231	10.5322	8.90565	noncoding	AC007009.1	bidirectional	ICA1	islet cell autoantigen 1
ENST00000504966	0.00137471	2.92176	up	13.3656	12.4017	13.8188	12.5114	13.9186	12.1924	14.7468	12.5177	12.6011	11.7273	14.2845	12.104	noncoding	KRT18P51	intergenic
ENST00000427733	0.000882792	2.91531	up	13.0228	12.191	13.7247	12.2412	13.5403	11.9088	14.4329	12.195	12.3306	11.2585	13.9374	11.9324	noncoding	KRT18P27	intergenic
ENST00000402024	0.000651942	2.88844	up	14.0866	12.9181	14.2827	13.0628	14.1999	12.6326	15.2102	12.8945	13.061	12.0421	14.65	12.7586	noncoding	KRT18P22	intergenic
ENST00000452970	0.00127279	2.88373	up	12.903	11.8939	13.3506	12.0193	13.2656	11.6194	14.3056	12.0006	11.9928	11.1496	13.691	11.6581	noncoding	RP11-441F11.1	intergenic
ENST00000432816	0.000618002	2.87957	up	12.7241	11.6759	13.1272	11.8533	13.0309	11.4512	14.0614	11.7683	11.9622	10.8787	13.4272	11.5504	noncoding	RP11-163B6.2	intergenic
ENST00000397031	0.00204221	2.86755	up	13.7369	12.942	14.363	13.0938	14.4388	12.5755	15.1697	12.9623	12.9895	12.1429	14.6939	12.5564	noncoding	KRT18P29	intergenic
BC029383	0.00290254	2.85896	up	7.00988	5.16954	8.65248	6.73295	7.2916	5.20137	8.1296	6.34735	7.46233	7.20368	7.68043	6.47849	noncoding		intron sense-overlapping	RERE	arginine-glutamic acid dipeptide repeats protein
ENST00000392131	0.00764841	2.85833	up	9.14391	7.13885	10.5411	8.90593	9.77547	7.64126	8.52999	8.35804	8.49461	7.7162	10.3676	8.00139	noncoding	AC079305.6	intergenic
ENST00000447938	0.0016948	2.85496	up	13.7014	12.727	14.1541	12.9655	14.0895	12.4825	15.1136	12.7706	12.8427	11.9682	14.5127	12.4194	noncoding	KRT18P2	intergenic
ENST00000515347	0.00139357	2.83935	up	5.97577	4.84663	7.23255	5.93284	6.88752	4.91239	7.05964	5.45565	5.46087	4.73962	7.19278	4.88863	noncoding	CTC-512J14.2	intergenic
ENST00000431919	0.0020362	2.82315	up	13.8083	13.0329	14.402	13.073	14.307	12.7792	15.2166	12.8594	13.0387	12.1169	14.6115	12.5389	noncoding	RP13-465B17.3	intergenic
ENST00000510488	0.019594	2.80174	up	9.97291	7.89563	10.794	9.18295	10.7959	7.79584	8.30908	8.54906	9.70049	8.57871	10.0092	8.66142	noncoding	RP11-438D8.3	intergenic
uc001uzl.2	0.00693996	2.78276	up	11.9968	9.29053	9.70553	7.65617	9.86465	8.24207	10.0175	8.81341	8.88437	8.34154	8.90786	8.17388	noncoding	BC025370	intergenic
HIT000047909	0.0206366	2.75999	up	8.2269	7.52199	8.50428	7.60428	8.24515	6.83082	10.1222	7.2814	6.27582	6.03446	9.24082	6.5542	noncoding		intergenic
ENST00000425960	0.00382585	2.75878	up	8.10561	7.10016	9.31183	7.87061	8.55813	6.87815	9.38394	7.82252	7.35559	6.85825	9.64777	7.04899	noncoding	AP000925.2	intronic antisense	SIK2	serine/threonine-protein kinase SIK2
ENST00000414673	0.00332763	2.75227	up	10.5411	10.1706	12.4518	10.336	10.9849	9.86585	12.6747	10.5271	10.9347	9.66627	11.8255	10.0831	noncoding	KRT16P2	intergenic
ENST00000513396	0.00671624	2.73543	up	7.67155	6.79989	8.43758	7.75638	7.89481	6.27628	9.64189	6.96808	6.51524	5.69245	8.73363	6.69102	noncoding	KRT18	intergenic
ENST00000499273	0.00715	2.7222	up	9.10063	7.12663	7.75521	6.9514	8.30968	6.70303	8.21496	6.14712	6.09846	5.97294	8.22471	6.13388	noncoding	AC011603.2	natural antisense	PRKAG1	5'-AMP-activated protein kinase subunit gamma-1
ENST00000415349	0.00383166	2.71358	up	14.2058	13.6562	14.9069	13.6065	15.0332	13.1873	15.5851	13.4585	13.4475	12.7309	15.1737	13.0716	noncoding	AC125238.4	intergenic
ENST00000422599	0.000266634	2.70277	up	6.76427	4.82963	7.47009	6.12121	7.12088	5.73073	6.61234	5.19038	5.98205	5.18475	7.31107	5.59739	noncoding	KRT18P4	intergenic
ENST00000451602	0.00118258	2.69686	up	14.1001	13.2168	14.5686	13.3629	14.572	13.0909	15.5446	13.2863	13.3602	12.404	14.9169	13.1137	noncoding	KRT18P3	intergenic
ENST00000421567	0.00732479	2.68202	up	6.59078	5.29768	7.38339	6.32551	8.06686	5.55671	6.57493	5.28542	6.79168	6.53253	7.53092	5.40078	noncoding	AC112229.1	intergenic
uc003wne.1	0.0108317	2.66467	up	8.13566	6.39073	9.05398	6.26481	7.88104	6.49294	7.49297	6.5982	6.44993	6.28574	7.67434	6.17176	noncoding	LOC645249	bidirectional	MNX1	motor neuron and pancreas homeobox protein 1
AK026079	0.0107298	2.64895	up	7.8882	5.2503	8.16585	6.87935	6.9984	5.39368	7.44928	5.47076	8.07799	7.83537	7.6784	6.99614	noncoding		intergenic
ENST00000399792	0.0263565	2.63055	up	10.7602	8.69735	11.3155	9.91428	11.4802	8.53286	8.9945	9.31658	10.3316	9.3917	10.6218	9.27879	noncoding	AP000902.2	intergenic
ENST00000501104	0.0106229	2.62066	up	8.3828	5.39877	6.10704	5.46606	6.11978	5.42395	7.05183	5.51888	6.22795	5.10217	6.27295	4.91294	noncoding	AC079089.1	intronic antisense	SLCO5A1	solute carrier organic anion transporter family
BX952962	0.0345903	2.617	up	8.13783	6.55747	9.60434	6.75631	8.83332	6.51043	8.97136	7.39805	8.43522	8.28305	7.82083	7.9701	noncoding	lincRNA-OBFC2A-2	intergenic
ENST00000508931	0.00664315	2.60559	up	8.56616	6.84558	9.12794	7.07924	9.07428	6.86227	7.92511	7.54505	7.99439	7.40329	8.90944	7.5722	noncoding	RP11-333E13.3	intergenic
ENST00000431167	0.0287311	2.58918	up	8.47844	7.35862	9.20191	7.77628	7.45406	6.98566	10.7797	7.24856	8.79561	8.02922	8.15933	7.23571	noncoding	AF015726.1	intergenic
ENST00000399791	0.0309791	2.58603	up	11.7984	9.87056	12.3249	10.5121	12.6739	9.79805	10.0172	10.4526	11.3801	10.573	11.6112	10.375	noncoding	AC079948.1	intronic antisense	MSRB3	methionine-R-sulfoxide reductase B3 isoform 2
ENST00000449496	0.0227197	2.57147	up	9.03396	6.87627	9.7225	8.47763	9.76134	7.04423	7.4457	7.72037	8.66999	7.64099	9.25971	7.95815	noncoding	KRT18P38	intergenic
ENST00000313598	0.0122707	2.56463	up	8.37016	6.75417	7.22566	6.49371	9.40349	7.35255	9.93923	7.32148	7.62837	7.00829	7.84534	7.32952	noncoding	FAM172B	intergenic
ENST00000395181	0.0283662	2.56247	up	11.3882	9.37843	12.0807	10.5318	12.3145	9.42859	9.78117	10.102	11.0578	10.2484	11.3364	10.1244	noncoding	KRT18P19	intergenic
BC008699	0.0302974	2.55646	up	10.0157	7.30863	8.84075	6.47551	8.56523	6.66519	6.49935	6.40051	6.05652	5.67166	7.24458	6.57575	noncoding		intergenic
ENST00000505463	0.0289007	2.55422	up	11.1028	9.16944	11.795	10.3386	12.0011	9.09183	9.51745	9.87088	10.7631	9.93718	11.2009	9.85509	noncoding	RP11-414P19.1	intronic antisense	LCORL	ligand-dependent nuclear receptor
ENST00000452408	0.020328	2.53939	up	10.311	8.28801	11.0232	9.60397	11.0488	8.3828	8.80948	9.02407	10.0604	9.14105	10.4234	9.16944	noncoding	KRT18P1	intergenic
ENST00000399124	0.022247	2.53617	up	7.09134	6.31278	9.67275	8.35641	9.75355	8.96297	11.0816	7.8163	11.0511	9.62994	9.73553	9.25157	noncoding	KRT16P1	intergenic
ENST00000344851	0.0351891	2.52295	up	8.64715	6.93396	9.5335	8.59653	8.96382	6.89454	10.2927	7.30896	8.91396	9.04636	8.62533	8.18548	noncoding	RP1-274L14.2	intergenic
CR595169	0.0401258	2.5229	up	8.9771	6.32551	8.86691	6.70541	8.52769	6.6111	7.37359	6.36363	8.20274	7.25716	6.80585	7.48057	noncoding		intergenic
ENST00000515767	0.0128917	2.52145	up	8.90865	8.52009	9.92568	9.05307	9.29104	8.0993	11.073	8.59385	8.1444	7.38789	10.3909	8.07397	noncoding	RP11-447B21.1	intergenic
ENST00000419546	0.0115491	2.49355	up	9.43696	8.02258	10.1733	8.97551	8.8081	8.11669	10.8198	7.9088	10.3776	9.69062	9.89926	8.89156	noncoding	AC002069.5	intergenic
ENST00000462572	0.0408446	2.48071	up	8.40338	7.7596	9.16229	8.23049	7.83412	7.04974	10.7357	7.29647	7.94151	7.72134	9.23801	7.39282	noncoding	RP11-307I2.2	intergenic
AF191495	0.0237917	2.46586	up	9.18827	7.86418	11.0426	10.2085	11.664	9.01804	11.8462	9.51745	10.0586	9.79525	10.2484	9.83213	noncoding	lincRNA-F11R	exon sense-overlapping	TSTD1	thiosulfate sulfurtransferase/rhodanese-like
ENST00000428736	0.0240591	2.46325	up	9.56618	9.01162	11.0589	9.92206	10.5274	9.14042	11.8418	8.78415	9.16707	8.98479	10.772	9.28704	noncoding	AC007559.1	intronic antisense	DNER	delta and Notch-like epidermal growth
ENST00000392566	0.00707602	2.46093	up	9.6951	8.65401	10.5084	9.70671	10.556	9.49831	11.734	8.98833	9.91845	9.0169	10.2192	8.97166	noncoding	AC073465.1	intergenic
AK024988	0.0497825	2.45535	up	7.11033	5.63812	8.30127	7.12592	7.61589	5.43779	9.35019	6.29498	7.21208	7.11133	6.35424	6.56031	noncoding		intergenic
ENST00000428643	0.00492584	2.42263	up	14.4671	12.7735	14.7631	13.121	13.506	12.9566	14.7029	12.6425	13.4564	13.0042	13.774	12.5122	noncoding	RP11-216B9.7	intergenic
uc002ecl.3	0.025248	2.38198	up	5.83355	4.90606	6.15985	6.02113	7.08473	5.23228	8.31827	5.56034	6.42419	6.02113	7.15187	5.71856	noncoding	C16orf67	intergenic
uc001yrs.2	0.0169093	2.37335	up	18.3244	17.9447	17.2611	15.6957	17.6055	15.464	18.4399	18.2422	17.9447	15.7291	17.8635	16.8819	noncoding	IGH@	intergenic
ENST00000426284	0.0331121	2.37293	up	12.8242	10.9899	13.828	11.1202	13.2884	11.494	11.2344	11.3246	12.6307	12.256	12.3672	11.5081	noncoding	AC096772.4	intergenic
NR_033385	0.0170291	2.35446	up	8.92982	8.04899	9.42342	7.33188	8.50197	7.01662	7.62427	7.32411	6.91858	6.56483	9.01072	6.70998	noncoding	KLHDC9	exon sense-overlapping	KLHDC9	kelch domain-containing protein 9 isoform a
ENST00000453086	0.0348127	2.35347	up	8.7971	6.77851	9.3631	8.00714	9.35552	6.53531	7.51135	6.76208	9.10681	8.60253	7.54471	7.58429	noncoding	RP5-1091N2.3	intergenic
ENST00000399580	0.0111925	2.32475	up	10.4971	8.38489	10.817	9.51745	10.4167	8.88058	10.5265	8.8739	8.92117	8.95316	10.2905	9.55658	noncoding	RP11-62C22.1	intergenic
uc011aio.1	0.00762254	2.30373	up	11.0183	9.49226	10.349	8.36387	9.86101	8.42378	10.1229	10.1702	9.38421	8.21253	10.0504	8.8994	noncoding	10a.872B9 (locus 10a)	intergenic
ENST00000422107	0.0156053	2.24877	up	10.6613	8.29613	8.91043	8.03469	9.80685	8.26822	8.4662	7.63544	7.98972	7.9829	8.83056	7.43283	noncoding	RP4-677H15.4	intronic antisense	SRSF11	serine/arginine-rich splicing factor 11 isoform
ENST00000469825	0.0070769	2.24709	up	6.85329	6.51308	8.49097	7.14921	8.20635	6.27098	7.4641	6.78652	7.21672	6.36311	8.20216	6.34235	noncoding	KRT18P43	intergenic
ENST00000443015	0.0340699	2.23708	up	7.71324	6.96402	8.03618	7.86822	7.60443	5.40771	8.43848	5.99343	6.14148	5.95789	7.7099	6.48275	noncoding	AC133141.1	intronic antisense	RARB	retinoic acid receptor beta isoform 2
NR_015395	0.0379344	2.22823	up	11.4537	9.94315	11.7645	9.6731	11.5982	9.89369	11.5606	9.73376	10.9732	11.3934	10.197	9.97471	noncoding	LOC541471	intergenic
ENST00000407465	0.00918874	2.20062	up	13.1193	11.7197	12.9623	12.1879	12.6731	11.5225	13.8036	11.5282	12.1314	11.8685	13.0123	12.0477	noncoding	RP3-323M4.3	intergenic
uc.407+	0.0411811	2.19457	up	6.74714	6.04695	8.35162	7.30699	8.57224	6.17408	8.79393	6.45357	7.1654	7.10947	7.19331	6.92895	noncoding	uc.407	exon sense-overlapping	NFAT5	nuclear factor of activated T-cells 5 isoform c
ENST00000435815	0.00771124	2.19428	up	13.757	12.5847	13.691	12.9754	13.5143	12.1597	14.6004	12.3404	13.1249	12.7233	13.8624	12.9642	noncoding	AC011533.1	intergenic
AF086529	0.012774	2.18729	up	6.63461	4.89393	6.33544	5.09517	7.11598	5.215	6.53385	5.13173	6.00764	5.61072	5.4906	5.39671	noncoding		intergenic
AK097151	0.0372556	2.17464	up	8.58455	6.82627	8.16861	7.15882	8.94669	6.79064	8.16435	6.29534	8.01145	7.92005	7.47379	7.63366	noncoding		intergenic
ENST00000425442	0.00825627	2.17083	up	13.0464	11.6361	12.7646	12.0245	12.7218	11.5644	13.7603	11.5478	12.159	11.8116	12.8834	12.0416	noncoding	AC011747.5	intergenic
ENST00000378958	0.0320805	2.17004	up	11.2773	11.0888	12.7666	11.2211	11.2149	10.9216	13.4119	10.7637	10.9164	10.2422	11.8539	10.4971	noncoding	CKS1BP6	intergenic
ENST00000438350	0.00708961	2.15103	up	12.1301	10.8454	12.0085	11.3409	11.8299	10.6838	12.912	10.7119	11.3732	10.9204	12.1895	11.3107	noncoding	RP11-40H20.3	intergenic
uc.455-	0.0313307	2.14545	up	9.17287	7.28074	9.7328	8.97252	9.28304	7.46292	9.50316	7.59405	8.81504	8.33194	8.14261	8.39965	noncoding	uc.455	intron sense-overlapping	RBM39	RNA-binding protein 39 isoform b
NR_002734	0.0436201	2.14363	up	11.7068	10.4139	11.4486	10.5124	9.96099	10.1816	13.2904	10.4472	11.9425	11.2819	11.3028	10.2149	noncoding	PTTG3P	intronic antisense	SGK3	serine/threonine-protein kinase Sgk3 isoform 1
ENST00000454651	0.0342421	2.13659	up	5.8158	5.55454	7.47438	5.72939	6.68653	4.79076	6.70688	5.14926	5.06916	5.45105	6.65182	5.15769	noncoding	RP11-134G8.7	natural antisense	CSRP1	cysteine and glycine-rich protein 1 isoform 1
AJ420543	0.0452193	2.13284	up	6.37344	4.97133	6.54089	5.75441	7.24904	4.67819	6.00122	4.25329	5.33116	5.33451	5.22309	5.17046	noncoding		intergenic
NR_024159	0.031929	2.11959	up	8.19521	7.21776	7.70686	6.59231	8.26174	7.22187	10.2465	7.58766	7.28971	7.43283	7.96277	7.10759	noncoding	DGCR9	intergenic
ENST00000440334	0.019784	2.11556	up	12.7136	11.0863	13.6601	11.6649	13.2824	11.6741	11.3433	11.3227	12.6167	12.2357	12.2757	11.4218	noncoding	RP11-527F13.2	intergenic
ENST00000450217	0.00910541	2.10587	up	8.62647	7.96733	8.84612	8.21819	9.96913	7.93532	9.13555	7.84243	8.17308	7.82362	9.17779	7.69476	noncoding	TSSC2	intergenic
ENST00000442248	0.0373459	2.09874	up	11.8758	10.2927	11.9569	11.3719	11.7734	10.4212	13.2069	10.6942	11.3481	11.4122	11.5922	11.1438	noncoding	RP1-321E8.2	intergenic
ENST00000442226	0.0241283	2.0976	up	9.10848	8.37466	10.2489	8.48807	9.18878	8.66065	10.655	8.25446	8.18933	7.55333	8.39466	8.0416	noncoding	RP3-340N1.5	intronic antisense	UBXN10	UBX domain-containing protein 10
BC002831	0.000333907	2.0915	up	7.82887	6.70963	6.84119	5.65605	7.59856	6.40306	7.00931	6.18934	6.94477	6.3317	7.5025	6.04818	noncoding		intergenic
ENST00000419682	0.00487161	2.05691	up	12.0206	10.7683	12.0421	11.1443	11.6977	10.7947	12.4727	10.4948	11.1702	10.7478	11.8406	11.0511	noncoding	AC093162.3	intronic antisense	TCF7L1	transcription factor 7-like 1
AK057998	0.04335	2.05597	up	6.34899	5.98266	7.61184	6.08055	7.60268	5.02499	6.80329	5.63187	5.38588	5.47845	5.9397	5.25496	noncoding		intergenic
ENST00000412780	0.00613951	2.03383	up	9.74452	8.55727	10.6323	8.97166	9.93278	8.52877	9.6025	8.42886	9.04711	8.54205	8.9247	8.71015	noncoding	CTD-2340F8.1	intergenic
ENST00000427353	0.0419961	2.0247	up	9.30526	8.48344	9.54339	9.42583	9.64619	7.5805	10.4159	8.25968	8.16879	8.12977	9.5289	8.62298	noncoding	AC115283.1	intergenic
ENST00000482834	0.0108587	2.0206	up	8.24493	7.49343	8.63231	7.97877	9.06164	7.09461	8.49227	7.47769	7.78366	7.57316	8.78394	7.2924	noncoding	RP11-111F10.3	intergenic
ENST00000502317	0.00562731	2.00998	up	8.27742	7.53631	8.56078	8.03718	9.26518	7.33846	8.64403	7.59637	8.09855	7.54217	8.86373	7.61611	noncoding	AC226119.1	intergenic
CR613601	0.0370315	2.00848	up	11.0884	8.71664	11.4146	10.2563	10.2017	9.53549	10.8026	9.3514	10.3771	9.79853	9.54913	9.73858	noncoding		natural antisense	SLC4A5	electrogenic sodium bicarbonate cotransporter 4

## Sheet: HPR-Tumor vs Normal_down
Downregulated lncRNAs in samples from HPR
Condition pairs: Tumor VS Normal
Fold-change cut off: 2.0
p-value cut off: 0.05
	P-value	Fold change and Regulation		Normalized Intensity												Annotations
seqname	p-value	FCAbsolute	regulation	[747, Tumor_1](normalized)	[748, Normal_1](normalized)	[759, Tumor_1](normalized)	[760, Normal_1](normalized)	[790, Tumor_1](normalized)	[792, Normal_1](normalized)	[797, Tumor_1](normalized)	[799, Normal_1](normalized)	[835, Tumor_1](normalized)	[836, Normal_1](normalized)	[843, Tumor_1](normalized)	[844, Normal_1](normalized)	type	GeneSymbol	relationship	Associated_gene_name	Associated_protein_name
NR_028501	0.00151432	12.4185	down	5.7379	11.0526	7.12481	11.0852	5.9533	10.7944	7.27884	10.9859	7.75207	10.1244	9.8377	11.4486	noncoding	ECEL1P2	intergenic
ENST00000421606	0.000581744	8.93258	down	8.28801	11.8685	10.3771	13.0116	8.28373	12.082	8.34357	12.9436	11.4517	13.3678	10.271	12.6961	noncoding	CES4	intergenic
BC010527	0.00113554	8.38283	down	5.80362	9.74201	6.05936	9.59543	5.68822	9.70851	6.13112	9.75785	6.50319	7.97233	7.87435	9.68837	noncoding		intergenic
AK023947	0.00256823	8.19878	down	5.47864	9.77165	7.03863	9.25947	5.58148	9.19516	4.92078	9.49256	8.55921	9.7248	7.57162	9.91917	noncoding		intron sense-overlapping	LDB2	LIM domain-binding protein 2 isoform a
uc002rng.2	0.0130344	7.79237	down	6.15938	11.428	7.28555	10.8991	6.3625	10.8493	7.50267	10.39	9.13082	9.28177	9.14619	10.5113	noncoding	AK123934	intergenic
AJ420439	0.0148769	6.84315	down	5.72997	10.8022	6.79707	10.1652	5.46384	10.1776	9.09027	10.0823	7.35643	8.28862	8.25994	9.82968	noncoding		intergenic
ENST00000504363	0.0129076	6.79623	down	6.7421	10.9002	8.66818	10.7991	5.92371	10.769	6.86732	10.4952	9.48116	9.4492	8.78165	10.6399	noncoding	AC011526.1	intergenic
uc003cmy.1	0.00585555	6.74139	down	5.54114	9.29925	5.76851	8.7532	4.02409	8.21865	5.47221	9.04711	6.23867	6.60268	7.05994	8.70196	noncoding	AK124776	intergenic
NR_023938	0.00875061	6.46866	down	8.53768	12.984	9.34679	12.2264	8.84612	12.2866	8.7142	12.5645	10.3618	10.8715	10.8861	11.9205	noncoding	C14orf132	intergenic
uc001szi.3	0.00708826	6.36185	down	7.94405	11.5836	9.22432	11.705	6.99959	11.6305	8.19121	11.3481	10.1396	10.556	9.79149	11.4836	noncoding	CR613944	intergenic
BC150253	0.000981845	5.95443	down	8.19746	11.7498	9.25689	11.6944	8.88408	11.6586	7.83124	11.3309	10.5402	11.7001	9.84211	11.862	noncoding	lincRNA-SEMA6D-3	exon sense-overlapping	SEMA6D	semaphorin-6D isoform 1 precursor
AK095715	0.000702622	5.88138	down	5.65402	9.66971	6.00896	8.3477	5.60298	8.71116	6.76403	8.75226	8.34338	10.3527	7.26133	9.13804	noncoding		intergenic
AF087976	0.0220218	5.66851	down	5.31929	10.5525	7.03475	9.79006	5.65205	9.62364	7.93208	9.84929	6.85455	7.35165	8.73297	9.37639	noncoding		intergenic
uc003tcp.1	0.000738363	5.29248	down	7.19247	10.0774	7.08556	9.89926	6.31879	9.83689	7.43126	9.55347	7.11963	8.56972	8.44762	10.0823	noncoding	BC043188	intron sense-overlapping	PDE1C	"calcium/calmodulin-dependent 3',5'-cyclic"
uc004cic.2	0.0483249	5.2468	down	7.13501	11.4486	7.64588	10.9058	6.05121	11.2608	9.26424	10.2723	8.73171	7.96806	9.28415	10.6052	noncoding	AF161442	intergenic
AK090694	0.00361519	5.12941	down	6.87991	10.4526	8.9672	10.9778	7.26395	10.4411	7.75638	10.9766	9.06236	10.302	9.54057	10.4729	noncoding		intergenic
AK123390	0.000848888	5.11454	down	6.84679	8.35479	7.25181	9.3631	6.36124	8.80967	5.22039	8.77419	9.16171	10.6938	6.94477	9.91876	noncoding		intergenic
uc001phs.2	0.00310367	4.7971	down	6.89188	10.0633	7.907	10.0417	6.70647	9.71732	7.21792	10.4302	8.24238	9.18574	7.89181	8.99217	noncoding	CASP12	exon sense-overlapping	CASP12	inactive caspase-12
NR_027082	0.0481979	4.74367	down	7.17181	11.8995	10.3745	11.2814	6.673	11.7229	8.86535	10.7209	9.5912	10.2632	10.8891	11.1531	noncoding	SFTA1P	intergenic
ENST00000460407	0.0063892	4.68348	down	7.26778	11.1553	9.62961	11.2378	7.24458	10.8477	9.95036	10.8918	9.49899	11.0578	9.44518	11.2114	noncoding	RP11-38P22.2	intergenic
uc002fjk.1	0.000752152	4.61653	down	5.4122	8.36084	6.19623	8.68633	6.06293	8.39996	5.72617	8.58877	6.33439	7.53817	7.75114	9.14984	noncoding	CR605298	intergenic
AL832164	0.00754988	4.53711	down	9.53928	11.7984	9.70671	11.8527	8.67786	11.5956	7.74173	11.6919	10.4324	10.7393	10.1118	11.6226	noncoding		exon sense-overlapping	RORA	nuclear receptor ROR-alpha isoform c
uc001pjf.3	0.00852987	4.52452	down	6.77899	10.8636	9.31038	11.3176	8.87283	11.0578	7.27552	10.379	10.7199	11.5539	10.2743	11.1266	noncoding	AK001875	intergenic
AK131566	0.0412712	4.40423	down	13.4916	14.8143	11.4368	15.4763	11.8242	16.0528	10.9899	14.1335	15.6495	15.5851	16.0744	16.2377	noncoding	lincRNA-NR4A1	exon sense-overlapping	NR4A1	nuclear receptor subfamily 4 group A member 1
AK021484	0.0124309	4.35349	down	11.2339	13.5313	10.4006	13.2359	9.84285	13.3753	10.9534	12.4664	12.0076	11.7111	11.6372	14.4887	noncoding	lincRNA-SYNPO2	intron sense-overlapping	SYNPO2	synaptopodin-2 isoform c
uc003ijq.1	0.0479415	4.26163	down	6.00412	10.2864	8.95452	10.4904	5.01221	9.81443	8.9968	9.73516	9.86212	9.92526	8.80016	9.92674	noncoding	CR620567	natural antisense	HHIP	hedgehog-interacting protein precursor
ENST00000446372	0.0350011	4.23619	down	5.93478	10.171	8.68402	9.80264	5.57976	9.82339	7.12423	9.14915	7.91902	8.62158	9.28868	9.45929	noncoding	SFTA1P	intergenic
NR_026989	0.011667	4.19622	down	7.9992	11.8389	9.83416	11.7261	8.10703	11.4857	9.73018	11.4368	10.1459	11.3321	10.935	11.3464	noncoding	LOC339524	intergenic
NR_026779	0.00968175	4.10679	down	8.47821	11.7872	9.58886	11.473	7.2483	10.9508	9.5335	11.2374	9.78576	10.4895	10.078	11.0027	noncoding	C14orf139	intergenic
AK021606	0.0166494	4.09648	down	6.42554	9.63458	7.45372	9.44984	5.93245	9.7261	7.32621	9.6971	8.23484	8.40569	8.24493	8.91068	noncoding		intergenic
ENST00000420287	0.021614	3.95906	down	10.4043	13.9135	12.9279	14.5234	10.1652	14.0198	11.3632	13.4453	13.9715	14.6393	14.1492	14.3509	noncoding	RP11-505F3.4	intergenic
ENST00000439042	0.0161189	3.92582	down	11.2785	14.6171	13.6792	15.2622	10.9278	14.5105	11.8236	14.1254	14.4352	15.2856	14.8078	14.9893	noncoding	RP11-381L18.2	intronic antisense	ATP7B	copper-transporting ATPase 2 isoform a
AB073355	0.00531615	3.9121	down	5.85642	8.82488	6.12708	8.50959	6.25299	8.36997	5.32319	8.22519	6.40079	6.94401	7.15703	8.05151	noncoding		natural antisense	USP47	ubiquitin carboxyl-terminal hydrolase 47
AL109959	0.00699929	3.89729	down	5.16452	8.49164	5.81658	7.94283	4.87531	7.80122	6.22554	8.11773	6.40489	6.83697	6.37682	7.44809	noncoding		natural antisense	ZSCAN2	zinc finger and SCAN domain-containing protein 2
AK024584	0.0152363	3.89132	down	6.55674	9.31206	6.73638	8.5562	4.15891	8.33548	8.00804	9.54057	6.13194	7.05839	8.62011	9.17097	noncoding		intergenic
ENST00000405071	0.000892076	3.88602	down	9.84327	12.0351	10.073	12.2046	9.35992	12.2731	9.78224	11.9276	10.7587	11.7311	10.5888	11.9841	noncoding	RP11-132M7.2	intergenic
AK130977	0.0184358	3.88452	down	5.22707	7.88267	6.73868	8.42191	4.24749	8.25595	5.47686	7.98526	6.9326	7.18949	7.40428	8.0381	noncoding		intergenic
NR_024283	0.000267886	3.82754	down	7.34354	9.57239	8.56221	10.2645	7.53418	10.0553	8.09618	10.3946	8.69872	9.78663	8.98145	10.7614	noncoding	LOC158376	intergenic
AK095453	0.0161137	3.82702	down	8.34946	9.39811	8.96577	10.871	8.78093	10.9221	6.4954	9.67497	10.7145	10.607	7.42347	10.8735	noncoding		natural antisense	CD59	CD59 glycoprotein preproprotein
uc003jox.1	0.00896357	3.82355	down	6.94245	10.5711	9.38535	10.2298	7.08705	10.124	8.21761	9.98232	8.76686	9.75917	8.98616	10.3286	noncoding	AK097288	intergenic
ENST00000458175	0.019111	3.7938	down	11.0843	14.3577	13.3989	15.0766	10.6629	14.4046	11.9225	13.8433	14.2719	14.9779	14.588	14.8103	noncoding	AP000640.1	intronic antisense	STX3	syntaxin-3 isoform 2
U79293	0.0358678	3.78866	down	5.8267	9.92702	7.87745	10.1644	5.88544	9.40908	9.67463	9.98922	7.50574	8.6042	9.80092	10.0071	noncoding		intron sense-overlapping	THSD4	thrombospondin type-1 domain-containing protein
uc002hlt.1	0.0265232	3.75759	down	9.18097	9.84598	9.18751	11.6812	7.94567	12.0719	6.91984	8.98328	9.76732	9.5939	10.1342	12.4181	noncoding	D63785	intergenic
ENST00000451264	0.0296741	3.75251	down	8.3675	8.62277	6.86464	8.74598	3.56586	8.33099	6.30914	8.21145	7.62588	8.47301	6.54807	8.34402	noncoding	AC004540.4	natural antisense	SNX10	sorting nexin-10 isoform 1
NR_027921	0.0214906	3.70972	down	6.68246	9.86551	8.13589	9.13766	6.14992	8.93955	6.3416	9.3508	9.71325	9.29603	7.57812	9.35953	noncoding	CCL14-CCL15	exon sense-overlapping	CCL14	C-C motif chemokine 14 isoform 1 precursor
ENST00000313342	0.0128805	3.65919	down	7.30551	7.7082	6.67049	8.79345	6.0241	8.87631	4.97205	8.18351	8.0813	8.46182	5.80123	8.06055	noncoding	WI2-1896O14.1	intronic antisense	NBPF9	hypothetical protein LOC400818
NR_027868	0.0172745	3.6008	down	5.42981	7.58552	7.09999	9.22916	4.19426	8.35922	7.02404	7.83738	7.07095	7.93874	7.03609	7.99502	noncoding	PDCD6IP	exon sense-overlapping	PDCD6IP	programmed cell death 6-interacting protein
AL049240	0.00413077	3.59206	down	5.29485	8.27237	5.29088	7.70596	4.96527	7.25877	5.96141	7.52812	5.89586	6.32743	6.80944	8.19392	noncoding		exon sense-overlapping	RUNX1T1	protein CBFA2T1 isoform B
ENST00000443818	0.00608995	3.54751	down	7.12072	9.7939	8.90404	11.2627	8.42702	10.6338	8.84513	11.3384	8.7208	9.7225	10.9137	11.1409	noncoding	AC011742.3	intergenic
ENST00000504050	0.0154934	3.5314	down	5.23602	8.59171	5.9046	8.23251	5.37627	8.18593	6.323	7.88999	6.35545	7.04678	6.77779	6.94764	noncoding	RP11-125O18.1	intergenic
ENST00000513357	0.00719101	3.51878	down	6.14834	7.26706	5.78201	7.78976	3.67043	7.19264	5.82698	7.58925	6.85812	7.36868	6.14819	8.11713	noncoding	RP11-241F15.7	intergenic
AK022198	0.00763736	3.48796	down	9.45218	12.2227	10.8411	12.8242	9.34512	12.5431	11.7798	12.6343	10.9064	12.1879	11.6312	12.3579	noncoding		intergenic
ENST00000477993	0.0135063	3.48363	down	11.9755	14.736	13.8984	15.482	11.4895	14.8978	12.5497	14.5501	14.7565	15.5348	15.0782	15.3507	noncoding	FABP5L3	bidirectional	MLL3	histone-lysine N-methyltransferase MLL3
ENST00000437705	0.00445337	3.46669	down	7.66731	8.82141	6.23285	8.52977	5.62979	8.59129	5.82406	8.02847	6.88172	7.33159	6.51322	8.20775	noncoding	RP11-248N6.2	intergenic
uc003hcu.1	0.0229471	3.43984	down	6.22664	9.1389	6.83795	8.97761	6.02598	8.78494	6.62259	9.27819	6.67757	7.23244	9.04844	8.72115	noncoding	BC039452	intergenic
ENST00000463158	0.00288458	3.41962	down	7.81611	9.10316	6.27061	8.47459	5.92481	8.52629	5.64805	8.14456	6.95362	7.49937	6.59997	8.10822	noncoding	GS1-388B5.4	intergenic
ENST00000455754	0.00940579	3.41616	down	11.5107	12.842	11.1461	13.7713	10.7466	13.8106	11.89	14.105	10.9312	11.1145	11.1385	12.3538	noncoding	AC106875.1	intergenic
ENST00000426212	0.00534005	3.37774	down	7.68061	8.78524	6.01163	8.83176	5.72096	8.39546	5.90744	7.90956	6.82156	7.29677	6.57561	8.03534	noncoding	RP11-389K14.1	intergenic
uc001phz.2	0.00527795	3.37262	down	5.97813	8.72475	7.89438	8.97684	6.13989	8.80153	6.24535	8.53261	7.90718	8.61057	7.7058	8.74762	noncoding	LOC643733	intergenic
AK055652	0.00271728	3.35241	down	9.24368	11.5995	9.76288	11.1943	8.09307	10.7065	9.0598	11.2475	10.198	10.7466	9.34126	10.6754	noncoding		exon sense-overlapping	CCDC50	coiled-coil domain-containing protein 50 short
BX647543	0.0307821	3.34049	down	9.5278	10.8081	9.49831	11.9789	8.42466	12.38	10.2653	10.8133	11.488	11.5069	9.82104	11.9784	noncoding		intergenic
ENST00000445529	0.00535579	3.32449	down	7.15864	8.11872	5.50371	8.21886	5.19881	7.81234	5.22699	7.43383	6.2937	6.85603	6.08767	7.42855	noncoding	RP11-61N16.1	intergenic
ENST00000514634	0.00773545	3.305	down	6.9725	8.23129	5.4995	8.47486	5.1893	8.03557	6.03964	7.45601	6.34012	6.80706	6.27075	7.65495	noncoding	RP11-93K22.10	intergenic
CR595807	0.040378	3.29473	down	5.98744	9.55775	7.57852	9.45708	5.70696	9.2012	8.12855	9.08306	7.51387	7.63277	8.91436	9.21879	noncoding		exon sense-overlapping	PKIA	cAMP-dependent protein kinase inhibitor alpha
ENST00000344740	0.00895194	3.26119	down	6.53613	7.74613	5.34633	7.9175	4.51411	7.58972	5.21399	6.84921	5.88915	6.12475	5.52984	7.03463	noncoding	OR7E12P	intergenic
ENST00000418778	0.0139626	3.25045	down	5.42125	8.0784	5.90034	7.56455	5.42981	7.99598	6.08131	8.4903	6.56795	6.29631	6.81623	7.99519	noncoding	RP11-488P11.1	intergenic
CR605870	0.0363942	3.23607	down	5.34108	7.9413	4.92757	8.33122	6.01883	8.31429	6.06264	8.12124	5.81113	5.87936	7.60095	7.34026	noncoding		intergenic
ENST00000432567	0.00990162	3.2296	down	10.0384	10.289	10.9043	13.8882	10.3804	13.1009	9.80137	11.08	11.6014	12.7699	10.9143	12.6603	noncoding	RP11-364B6.3	intergenic
ENST00000503470	0.0238996	3.21987	down	8.02973	10.7495	7.73198	10.0456	6.64333	9.92702	9.71654	9.91917	7.72834	9.04797	9.88137	10.164	noncoding	RP11-215P8.3	intergenic
AL713738	0.0447392	3.21797	down	12.3957	13.5794	12.7471	14.5353	10.2122	14.736	12.7224	14.6456	12.8296	12.9744	13.2412	13.7945	noncoding		intergenic
ENST00000442796	0.00160053	3.20881	down	5.90576	7.69065	6.38524	8.33483	4.98103	7.4233	7.72016	8.29065	7.37123	8.64585	7.32108	9.39145	noncoding	LOH3CR2A	intergenic
AK092378	0.00402091	3.16013	down	7.53351	9.94908	7.67413	9.83041	7.09351	9.65067	8.31662	9.48875	8.27281	8.96987	8.19701	9.15872	noncoding		intergenic
uc004aqf.1	0.0483779	3.14918	down	7.3793	11.3057	9.49899	11.4704	8.35903	11.2839	11.1208	11.591	9.3923	10.1156	11.1284	11.0421	noncoding	BC042431	exon sense-overlapping	SHC3	SHC-transforming protein 3
ENST00000503990	0.0126365	3.12534	down	7.39313	8.0859	5.70818	8.43075	5.19198	8.09237	5.57072	7.35891	6.42451	6.67911	6.02316	7.52872	noncoding	AC007881.5	intergenic
U09197	0.0166649	3.11944	down	8.04374	10.5958	8.63825	10.2489	7.20325	10.203	8.19411	10.1502	9.4172	9.31527	9.45785	10.289	noncoding		intergenic
ENST00000416124	0.0328366	3.08996	down	6.23635	8.40469	6.98159	8.87439	5.66167	8.96662	6.176	8.28882	7.9613	7.24636	7.11814	8.11968	noncoding	RP11-101C21.1	intergenic
NR_027706	0.0212448	3.08897	down	5.32725	8.65715	5.91063	8.24996	5.92923	8.22125	7.55456	7.76064	7.09026	7.832	7.05086	7.90453	noncoding	FLJ11235	bidirectional	EPB41L4A	band 4.1-like protein 4A
AF052115	0.025345	3.08742	down	5.6337	8.10334	4.81781	7.05779	4.05714	7.04181	5.28555	6.77484	6.37633	5.81097	5.17641	6.31658	noncoding		intergenic
AF086261	0.0126111	3.08634	down	6.11197	9.52935	7.23639	8.90509	6.27592	8.35833	8.55595	9.72941	7.71859	8.13026	7.53551	8.53729	noncoding		intergenic
uc003fck.2	0.0101878	3.08288	down	6.82078	9.18851	7.06256	8.96472	6.18181	8.67083	6.62562	8.3865	7.59956	7.3546	7.14442	8.61527	noncoding	AY070437	intergenic
G42993	0.00402197	3.07741	down	6.34086	7.77871	7.54028	9.34997	6.41888	8.73664	5.98071	8.5829	8.49777	8.96382	8.21742	9.31418	noncoding		intergenic
uc010jub.1	0.0303194	3.07221	down	7.14384	9.79261	8.8685	10.0727	6.03987	9.37946	9.1226	11.1357	11.9162	11.5762	7.68182	8.53183	noncoding	AK293020	intergenic
ENST00000428211	0.00424874	3.0621	down	6.42655	7.20313	5.95223	8.16916	4.39278	7.07536	6.26595	7.6946	6.6465	7.33377	6.21529	8.11038	noncoding	RP11-1281K21.1	intergenic
ENST00000510480	0.0128514	3.0503	down	7.0882	7.98409	5.3676	8.16761	5.1845	7.92511	5.31802	6.97157	6.12907	6.25938	5.78814	7.22149	noncoding	RP11-1396O13.18	intergenic
NR_003945	0.0393867	3.04822	down	5.95277	8.09836	7.44046	8.95537	4.54095	8.09818	6.62992	8.9968	7.31768	6.86481	7.42868	7.94475	noncoding	GVIN1	intergenic
ENST00000503512	0.0143557	3.04197	down	8.88676	12.2639	10.4344	11.8268	9.59028	11.7988	10.4841	11.821	10.7446	11.0133	10.6957	11.7421	noncoding	AC090971.2	intergenic
CR596491	0.00933282	3.02713	down	10.24	13.2359	11.2114	12.8427	10.6496	12.3349	10.3155	12.4909	10.2667	10.6461	11.8594	12.5797	noncoding		exon sense-overlapping	NEDD4L	E3 ubiquitin-protein ligase NEDD4-like isoform
uc001ebn.1	0.00591373	3.01082	down	9.12166	11.6772	10.0293	11.7439	9.33179	11.4064	9.40251	11.4777	10.1029	10.4782	10.7711	11.5168	noncoding	AK023457	intergenic
ENST00000513236	0.0180713	3.0032	down	7.36247	8.46464	8.26634	9.21171	7.31678	8.63526	5.33557	9.16196	7.91942	8.75097	7.99143	9.48649	noncoding	AC139099.3	intergenic
uc001uyq.1	0.00331625	2.92892	down	10.5405	12.9686	11.9479	12.8544	10.0023	12.4947	11.5872	12.9744	11.7111	12.735	11.8156	12.8797	noncoding	AK054970	intergenic
uc010ayj.1	0.00754187	2.92399	down	9.17477	11.3162	8.68848	10.6813	8.01626	10.5438	9.67	11.1616	9.43952	9.55525	9.57317	10.5916	noncoding	HBT8	intergenic
uc001dbm.2	0.0284571	2.91662	down	7.78998	10.4838	8.28746	10.671	9.7405	10.2595	7.63827	10.4111	9.32009	9.17374	9.69678	10.7396	noncoding	CR594506	intergenic
uc001yao.2	0.0166339	2.90175	down	8.42341	9.63682	7.25684	9.92401	7.37211	10.2053	7.75002	9.16022	8.15233	8.13702	8.63885	9.75171	noncoding	BC050357	exon sense-overlapping	SLC24A4	sodium/potassium/calcium exchanger 4 isoform 3
AK098142	0.00631208	2.86976	down	6.80691	9.44296	8.34515	9.70049	7.52586	9.67463	7.21283	8.8119	9.53819	10.6573	9.0995	9.36676	noncoding		intergenic
NR_027391	0.0281853	2.86941	down	7.407	8.01862	9.64152	10.2868	7.2906	9.9686	5.71686	9.07311	9.68122	10.1557	8.39523	9.75419	noncoding	SLC15A3	exon sense-overlapping	SLC15A3	solute carrier family 15 member 3
ENST00000416673	0.0238528	2.86499	down	8.02883	8.65569	8.85656	9.70971	8.1182	9.28267	6.04115	9.66394	8.80589	9.54833	8.21364	10.3151	noncoding	RPL23AP7	bidirectional	RABL2A	rab-like protein 2A
NR_026813	0.00898198	2.86314	down	9.0595	11.6938	9.76975	11.6429	9.08433	11.3257	10.7322	12.0101	10.8433	11.1001	10.9611	11.7832	noncoding	C15orf5	intron sense-overlapping	PEAK1	pseudopodium-enriched atypical kinase 1
AK057987	0.0272548	2.85536	down	6.36049	9.04104	7.68008	9.5081	6.93681	9.61778	7.84282	9.48423	8.873	8.48852	8.43694	9.07251	noncoding		natural antisense	SLC29A2	equilibrative nucleoside transporter 2
uc.75-	0.00670519	2.82028	down	10.2979	11.704	11.4292	12.7096	10.2459	12.0259	9.02564	11.8363	12.1619	12.4236	11.0133	12.4496	noncoding	uc.75	exon sense-overlapping	ZEB2	zinc finger E-box-binding homeobox 2 isoform 2
AK124993	0.0045172	2.81538	down	5.95523	7.77494	5.33858	7.21983	4.4943	6.98904	5.40158	6.92636	5.33976	5.8829	5.96468	6.66103	noncoding		intronic antisense	MAFK	transcription factor MafK
uc010mam.2	0.00761718	2.81374	down	9.61576	11.9431	9.68524	11.3961	9.59419	11.5574	9.77317	11.6273	10.6813	10.6323	10.756	11.9044	noncoding	AF131817	exon sense-overlapping	RUNX1T1	protein CBFA2T1 isoform B
NR_027674	0.00245765	2.79874	down	5.22352	6.21369	5.1017	7.3187	4.92164	6.48917	5.12782	6.95336	5.8851	6.34387	5.14994	6.99959	noncoding	ADARB1	exon sense-overlapping	ADARB1	double-stranded RNA-specific editase 1 isoform
BC064139	0.00273564	2.77829	down	8.08091	10.1403	8.57424	10.0553	7.7826	9.91557	8.23602	10.0504	8.28255	9.01011	9.70583	10.3356	noncoding		intergenic
NR_027392	0.0106342	2.77494	down	5.21935	8.10352	5.82199	7.47953	5.3202	6.75619	5.96589	7.80671	5.78051	6.51487	6.16316	6.44502	noncoding	INTS4L2	intergenic
nc-HOXA1-59+	0.00596905	2.75841	down	9.39509	11.2657	9.36025	10.6433	7.94983	10.6599	9.32953	10.6992	10.3548	10.7053	9.69062	10.8896	noncoding	nc-HOXA1-59	intergenic
AF052119	0.0122315	2.75678	down	6.26453	8.98305	6.1131	8.23839	5.96817	7.70803	7.30615	8.46321	5.04503	6.0138	7.54017	7.60859	noncoding		exon sense-overlapping	SLC25A4	ADP/ATP translocase 1
CR604509	0.0373778	2.75034	down	7.54978	10.1274	7.79254	9.75986	6.47912	9.57137	9.98286	10.0535	8.41523	8.60656	8.47259	9.33116	noncoding		intronic antisense	TM6SF1	transmembrane 6 superfamily member 1 isoform 2
AF038185	0.00975646	2.73889	down	7.02698	9.02895	5.92133	8.31989	6.7719	8.77764	7.88288	8.83975	7.31822	7.32427	7.96541	9.31778	noncoding		intergenic
ENST00000431458	0.00635278	2.73714	down	13.0594	13.1128	13.9284	15.9176	13.4205	15.7147	12.2956	13.943	14.6171	15.7503	13.8892	15.4878	noncoding	FTLL2	intergenic
AK021820	0.00921247	2.71568	down	7.93946	10.0511	8.35804	10.3222	7.26553	9.69894	8.71197	9.80527	9.00442	9.24141	9.61289	10.4212	noncoding		exon sense-overlapping	SCAI	protein SCAI isoform 2
AK125090	0.0286878	2.70352	down	7.11298	10.299	8.72585	10.395	7.78784	10.0384	9.94435	10.0297	9.51668	10.1453	10.0186	10.8081	noncoding		intergenic
CR596712	0.00379535	2.70219	down	9.0003	10.5659	9.67601	10.8499	9.16777	10.8692	7.04733	9.63581	9.49289	10.1152	9.99238	10.9454	noncoding		natural antisense	IL17D	interleukin-17D precursor
AF086278	0.0223225	2.69323	down	6.61374	9.27903	6.4354	8.54045	6.37559	8.46244	7.39491	8.72137	7.33392	7.1552	7.7826	8.3537	noncoding		intergenic
NR_024008	0.00255353	2.69099	down	6.22049	8.42828	7.12347	8.80649	6.44982	8.4772	7.51513	8.50907	6.74139	7.45334	7.32517	8.26991	noncoding	C4orf38	bidirectional	WWC2	protein WWC2
NR_026740	0.00543261	2.65405	down	9.53005	10.45	9.29053	11.2944	9.01536	11.5878	9.49159	10.7168	9.86955	10.4677	9.80163	10.9312	noncoding	LOC389033	intergenic
NR_003613	0.00812239	2.65271	down	13.0977	14.5985	13.0139	14.9152	12.6553	15.0677	13.7924	15.464	12.8756	13.0075	13.124	13.951	noncoding	PMS2L1	natural antisense	SPDYE3	speedy protein E3
AL049435	0.00565518	2.64945	down	4.96947	6.74295	5.92409	6.51892	4.25395	6.27335	4.86025	7.00156	6.44217	6.83018	5.53876	7.05588	noncoding		exon sense-overlapping	IRAK3	interleukin-1 receptor-associated kinase 3
AK093598	0.00283723	2.64507	down	5.22875	7.36708	5.3234	6.86669	4.90837	6.84248	5.76907	7.20169	5.14346	6.07452	6.23957	6.68001	noncoding		intronic antisense	LONP2	"lon protease homolog 2, peroxisomal"
ENST00000455449	0.0098268	2.64095	down	14.2883	14.3818	14.96	16.8069	14.5933	16.9629	13.6963	15.1403	16.0998	16.8215	14.9335	16.8642	noncoding	AC073115.5	intergenic
NR_003191	0.0239321	2.5887	down	10.2294	11.8295	11.1069	12.8195	9.61684	12.6663	11.2119	12.1308	12.3946	12.2723	11.5414	12.6161	noncoding	GGTA1	intergenic
uc002dok.2	0.0420074	2.58303	down	5.78051	8.06381	7.30574	8.28277	4.76322	8.18875	7.64588	8.31172	6.73778	7.44719	6.96171	7.11497	noncoding	BC044845	intronic antisense	NSMCE1	non-structural maintenance of chromosomes
CR612530	0.0290974	2.58126	down	13.1716	15.2874	14.6916	15.6421	12.2456	15.4109	14.5205	15.6565	14.8078	14.8382	14.7609	15.5712	noncoding		intronic antisense	C20orf118	hypothetical protein LOC140711
NR_029461	0.0233403	2.57074	down	7.49844	9.00156	9.12166	10.6385	7.21411	10.2177	7.38556	9.04464	9.13689	9.2566	9.38449	9.75526	noncoding	LST1	exon sense-overlapping	LST1	leukocyte-specific transcript 1 protein isoform
uc001rgu.1	0.0355543	2.56857	down	6.37002	9.09258	7.52176	9.19451	6.15582	8.84978	8.76186	8.90565	7.41111	7.87131	7.90304	8.37556	noncoding	AK090817	bidirectional	RASSF8	ras association domain-containing protein 8
uc003jew.2	0.00185183	2.55666	down	6.96402	8.89671	6.31442	7.853	5.60957	7.58744	7.36403	8.25486	5.57997	6.21554	6.80311	7.95312	noncoding	U52827	intergenic
ENST00000402383	0.00117762	2.5544	down	8.05364	9.72857	9.51504	10.9762	7.89532	9.9112	9.00851	10.2349	10.1834	10.7273	9.85749	11.0531	noncoding	RP11-162L10.1	intergenic
ENST00000504027	0.00307483	2.52918	down	6.96749	7.82871	5.94091	7.92859	5.14837	7.25545	5.59345	7.00369	5.96158	6.54454	5.94741	7.03026	noncoding	RP11-803B1.1	intergenic
AK024375	0.0220856	2.52456	down	6.82932	8.88306	7.00841	8.83997	6.0873	8.77578	8.35945	8.46668	7.00422	7.65579	7.72834	8.41196	noncoding		intergenic
uc003wns.2	0.0152109	2.51917	down	8.40569	10.3607	8.89314	10.7246	8.12481	10.5217	9.10826	10.2913	9.31717	9.31141	9.49159	10.1286	noncoding	BC034557	intronic antisense	PTPRN2	receptor-type tyrosine-protein phosphatase N2
ENST00000423261	0.000111264	2.51867	down	8.99535	10.2851	10.674	11.4296	9.50492	11.0951	9.32869	10.7711	10.5377	11.9784	9.89127	11.3685	noncoding	GLRXP	intergenic
uc002wlw.2	0.0146255	2.49652	down	11.0476	12.582	11.3182	12.6747	9.67657	12.6161	11.387	12.1597	11.3967	11.8812	11.5437	12.3756	noncoding	BC015432	intergenic
BC087862	0.0217195	2.48979	down	6.02749	8.15699	7.69799	9.29946	6.52203	9.0995	7.5074	8.18214	7.62683	7.54592	7.33235	8.32622	noncoding		natural antisense	PRKCE	protein kinase C epsilon type
G43333	0.0149178	2.4894	down	7.10617	9.13365	7.92668	9.3821	6.94258	9.24571	7.14499	8.62699	8.47035	8.34559	7.93789	8.68939	noncoding		natural antisense	GUCY1A3	guanylate cyclase soluble subunit alpha-3
AF136408	0.02988	2.48767	down	7.77038	10.615	7.65092	9.66316	7.4415	9.30216	9.38587	9.69255	8.02276	8.31482	8.55165	9.12418	noncoding		intronic antisense	TRAF3IP2	adapter protein CIKS isoform 2
uc003iwb.1	0.0232785	2.4868	down	9.655	10.4611	8.24943	10.4001	8.73631	10.4437	7.47344	10.0474	9.06525	8.99242	9.37808	10.0985	noncoding	AK001394	intergenic
uc003fdu.2	0.00658432	2.48619	down	7.67348	9.50582	7.76147	9.42638	7.11234	8.82381	7.34427	8.88806	8.75165	8.6576	7.95815	9.18333	noncoding	AK055323	intergenic
ENST00000504996	0.031075	2.48446	down	8.13452	9.11741	8.89236	9.8133	7.04788	9.52556	6.85073	9.61576	9.32758	9.28646	8.77488	9.54706	noncoding	RP11-429B11.1	intergenic
uc003pyw.1	0.0166739	2.47064	down	8.18861	10.5953	8.25415	10.4234	8.76468	10.2856	9.66018	10.3093	9.02206	9.06981	9.43815	10.4738	noncoding	BC022047	intergenic
BC042520	0.00170185	2.46858	down	7.92167	9.57824	8.00841	9.44079	7.6454	9.12034	7.52731	9.05192	8.58338	8.83176	8.29487	9.78005	noncoding		intergenic
ENST00000452846	0.026691	2.46814	down	8.32465	10.46	10.0079	10.7696	7.2213	10.2328	9.47463	10.1381	8.71548	9.18132	9.24693	10.0297	noncoding	RP4-639F20.1	bidirectional	CNN3	calponin-3
AK093901	0.0143311	2.44672	down	6.2576	7.95854	6.73613	8.18861	5.772	7.86217	5.46801	7.45789	7.10662	7.02195	7.38875	7.98504	noncoding		intergenic
AF086367	0.0338896	2.4459	down	7.93492	9.41553	8.62604	10.1613	6.35143	9.57918	8.72856	9.61154	8.70268	8.96956	8.78494	9.13365	noncoding		intergenic
uc.75+	0.0245704	2.44434	down	7.13339	8.32012	7.5074	9.25436	6.81649	9.05632	6.11709	8.32486	8.33054	8.00932	7.41421	8.09083	noncoding	uc.75	natural antisense	ZEB2	zinc finger E-box-binding homeobox 2 isoform 2
AF070565	0.00763188	2.44367	down	6.87935	9.14008	6.7598	8.53306	6.34954	7.80691	7.35224	8.55434	6.25069	7.14898	7.82564	7.96818	noncoding		intergenic
BC042023	0.0208416	2.43182	down	5.44062	7.8946	4.96643	7.20325	5.94613	6.60213	5.87966	6.99959	5.75778	5.71676	6.25387	7.52037	noncoding		intergenic
CR598426	0.016434	2.42922	down	6.06729	8.67652	7.33356	8.67946	6.27931	8.21162	7.84549	8.84978	7.89563	8.10139	8.19791	8.78339	noncoding		intergenic
AK094982	0.000632609	2.42458	down	7.50451	8.76796	6.3145	7.80617	6.79509	7.94391	6.4207	8.36609	6.71804	7.4387	6.95465	8.0511	noncoding		intergenic
AK022255	0.018394	2.41778	down	8.69844	10.7433	9.49448	10.2919	8.15251	10.585	9.17405	10.8	9.69987	9.76371	10.2529	10.9304	noncoding		intron sense-overlapping	DENND3	DENN domain-containing protein 3
ENST00000513251	0.00251969	2.39945	down	8.00023	9.21284	10.2126	12.4745	9.96829	11.4467	9.52258	10.2615	10.0068	10.9267	10.4088	11.3732	noncoding	CTC-566C5.1	intergenic
uc002kmd.1	0.0256625	2.38602	down	8.80244	9.25871	8.50888	10.6608	8.39774	11.0092	8.5929	8.63627	8.77578	9.84364	8.71326	9.90998	noncoding	AX721193	intergenic
NR_024016	0.0115372	2.38156	down	6.18408	8.52423	6.59387	8.36022	6.19832	7.48322	7.0462	8.45475	6.11066	6.585	7.90154	8.13869	noncoding	C3orf55	exon sense-overlapping	C3orf55	putative uncharacterized protein C3orf55 isoform
uc001gch.1	0.00559959	2.37106	down	10.6351	12.7883	10.423	12.3115	11.4467	12.1662	10.962	11.7872	11.0679	11.6355	10.6224	11.9415	noncoding	AF268386	intergenic
ENST00000515543	0.0390172	2.37009	down	5.03622	7.53092	7.1087	8.56312	5.10665	7.03	5.5457	6.9363	6.90953	7.82925	8.27998	7.56683	noncoding	RP11-815N9.3	intronic antisense	C4orf45	hypothetical protein LOC152940
AK026718	0.00646016	2.36835	down	6.58088	8.64829	6.76616	8.44513	5.98363	7.45246	6.9668	8.225	6.69139	6.82403	7.09999	7.95724	noncoding		intergenic
G43501	0.0357656	2.36493	down	5.34016	7.86281	6.86977	8.2165	5.25816	7.60404	7.63004	7.57282	6.68974	6.87627	6.41134	7.51754	noncoding		natural antisense	CREB5	cyclic AMP-responsive element-binding protein 5
ENST00000398413	0.00318986	2.35832	down	8.53286	9.32293	7.85238	9.12727	7.16657	9.25157	7.27689	8.90812	7.88915	8.38267	7.83319	8.98503	noncoding	OR7E84P	intergenic
AK022184	0.0144908	2.35689	down	7.7431	10.0723	7.15882	8.89784	6.98168	7.79473	7.56187	9.25384	6.95436	7.73891	7.11963	7.18314	noncoding		intron sense-overlapping	MCF2L	guanine nucleotide exchange factor DBS isoform
ENST00000482368	0.00489283	2.35265	down	5.72063	7.39581	6.97171	8.0143	5.97901	7.9337	6.2115	7.41049	7.64051	7.77614	6.71758	8.11623	noncoding	CTD-2013N24.2	bidirectional	C3orf64	AER61 glycosyltransferase
GQ479958	0.00130216	2.33338	down	9.79006	11.1022	10.1966	11.3497	8.95165	10.9854	9.96556	11.0215	10.9951	11.6143	9.98113	11.1415	noncoding	HOTAIRM1	bidirectional	HOXA1	homeobox protein Hox-A1 isoform a
uc002ckl.1	0.0168263	2.32967	down	5.39102	7.33173	6.10719	7.89805	5.09228	7.27838	5.85056	6.22961	5.98014	6.72201	6.11978	6.40195	noncoding	CR596832	intronic antisense	LMF1	lipase maturation factor 1
ENST00000446770	0.0168259	2.31555	down	5.95689	6.3548	7.19867	9.33893	6.46452	8.68113	6.48286	6.77634	7.61628	8.45762	7.19174	8.57026	noncoding	RP11-383H17.3	intronic antisense	IPO5	importin-5
BX093283	0.023528	2.31512	down	5.58594	7.98165	5.6009	7.54666	4.87398	6.59125	7.06733	7.25035	5.29958	5.7183	5.95125	6.55729	noncoding	lincRNA-KLF5-1	intergenic
AK124939	0.0209892	2.30886	down	5.85511	8.33332	5.52848	7.0877	6.10967	7.47898	6.01655	6.97261	6.50453	6.25226	5.93386	7.06639	noncoding		intergenic
NR_002158	0.00365595	2.30879	down	7.8253	9.26714	8.50065	9.45113	7.54431	8.94152	7.528	9.51624	8.46553	8.72946	8.87028	10.0714	noncoding	OR2A20P	intergenic
G36947	0.00875945	2.30388	down	7.57023	8.13099	7.05779	8.29175	7.48096	8.49638	5.66361	7.84144	8.23507	8.61476	5.82896	7.68569	noncoding		natural antisense	UACA	uveal autoantigen with coiled-coil domains and
AK000998	0.0378185	2.29501	down	6.87856	9.2503	8.14623	9.02729	5.74228	8.32824	8.84683	8.83305	8.01681	8.5027	7.47597	8.35612	noncoding		intergenic
NR_033390	0.0174235	2.29468	down	12.6301	13.2051	13.2012	14.2255	12.3595	14.4352	11.3838	13.4519	13.5564	13.5263	12.7862	14.2629	noncoding	TYROBP	exon sense-overlapping	TYROBP	TYRO protein tyrosine kinase-binding protein
G36911	0.0420854	2.29444	down	8.11077	10.6127	7.84997	9.84034	7.56467	9.51858	10.3621	10.2144	8.43791	8.84018	9.44659	9.93466	noncoding		natural antisense	FGFR1OP2	FGFR1 oncogene partner 2 isoform 1
ENST00000426153	0.0046463	2.29225	down	12.7035	13.9563	13.3369	15.0547	13.1022	14.2155	12.9676	14.767	14.375	14.4869	13.5727	14.7582	noncoding	ANXA2P2	intergenic
uc001lpy.2	0.0106712	2.29119	down	6.5368	8.43694	6.55053	8.09836	6.03878	7.85381	7.47139	8.73226	6.20799	6.85689	7.55845	7.56225	noncoding	AX748330	natural antisense	C11orf35	hypothetical protein LOC256329
NR_003573	0.013369	2.29012	down	11.8685	13.104	13.5499	14.3911	12.4158	13.4358	11.3951	13.8745	13.7992	13.9135	12.6167	14.0989	noncoding	ANXA2P2	intergenic
ENST00000404883	0.00581116	2.28762	down	10.6369	12.7532	12.7113	13.7653	11.5426	13.0309	12.0612	13.2158	12.7493	12.9151	12.1201	13.3043	noncoding	ANXA2P3	intergenic
NR_027254	0.0218542	2.28723	down	5.81782	8.13174	6.40933	6.8166	5.80714	7.47139	5.63558	7.60739	5.99883	6.47	6.54234	6.87554	noncoding	LOC388387	intergenic
NR_003670	0.039609	2.28649	down	7.20726	9.33312	7.30785	9.03262	7.53631	8.73421	6.97561	8.95765	7.30228	6.57184	7.72421	8.5829	noncoding	KGFLP2	intergenic
BC035129	0.00221401	2.28588	down	6.26524	7.88053	6.19356	8.04236	6.49424	7.7026	6.3917	7.6262	6.33941	6.84145	6.24522	6.99271	noncoding		intronic antisense	TBC1D14	TBC1 domain family member 14 isoform a
ENST00000512179	0.00138387	2.28566	down	8.93394	10.399	10.7716	12.6307	10.3075	11.556	9.87088	10.7756	10.183	11.3292	10.7959	11.328	noncoding	RP11-489P20.1	intergenic
AK091357	0.000244543	2.27791	down	7.55238	9.27787	7.86583	8.96544	7.23127	8.60964	7.61303	8.6758	7.13575	8.13589	7.65591	8.51579	noncoding		intergenic
ENST00000412485	0.000706112	2.27574	down	8.32848	9.11366	8.896	9.77091	8.27897	9.54546	8.40692	9.95294	8.15596	9.06714	8.62556	10.3598	noncoding	GS1-600G8.5	intergenic
uc010vhg.1	0.0171552	2.25246	down	9.68926	10.9549	11.3397	11.8413	10.1355	11.4407	11.1559	13.7688	10.9058	11.1936	10.3537	11.4096	noncoding	MTE	intergenic
BC033590	0.0173101	2.25103	down	7.82545	10.3469	8.28725	9.17477	7.63544	8.80064	8.32151	9.77127	8.43694	8.44915	7.45933	8.44666	noncoding		natural antisense	MRC2	C-type mannose receptor 2
HIT000056709	0.0105896	2.2496	down	5.52511	7.59405	5.34929	7.12042	5.06985	6.5563	6.65449	7.05855	5.11765	6.0681	6.06303	6.40001	noncoding		intergenic
uc001jef.2	0.0165183	2.23956	down	5.67481	5.90696	4.72503	7.32539	5.73778	6.70154	5.70656	6.54426	5.9001	6.79312	5.44892	6.90123	noncoding	LOC643650	intergenic
ENST00000456305	0.000329881	2.23356	down	9.55658	10.868	11.8445	13.5635	11.1622	12.2137	10.3633	11.4141	11.2944	12.3624	11.6597	12.4151	noncoding	RP4-655N15.3	intergenic
G43551	0.0468009	2.23072	down	5.38124	7.59693	6.17818	7.72742	5.15064	7.60078	6.48601	7.07432	6.94412	6.69682	6.80516	7.19414	noncoding		natural antisense	AP1S2	AP-1 complex subunit sigma-2
ENST00000462623	0.0165678	2.22525	down	11.0517	10.9915	10.5309	12.039	10.7505	12.0482	9.7309	10.9467	11.5801	12.2396	10.3289	12.6317	noncoding	RP11-154D3.1	intronic antisense	PTPRG	receptor-type tyrosine-protein phosphatase gamma
AK056249	0.0173373	2.22258	down	5.69595	7.87298	6.59697	7.49758	5.57699	6.90993	5.62875	7.55996	6.07834	6.39794	6.41888	6.67088	noncoding		intronic antisense	PTPN21	tyrosine-protein phosphatase non-receptor type
ENST00000450396	0.013755	2.21909	down	6.07872	8.34619	6.12798	7.63034	6.18781	7.51368	6.984	8.1899	6.64557	7.03538	6.87457	7.08295	noncoding	AC093787.1	intergenic
AK126296	0.0241731	2.21879	down	6.76041	9.14645	7.81037	8.62926	6.49048	8.17631	7.35819	8.90149	7.11569	7.09758	8.06255	8.54523	noncoding		intergenic
NR_001447	0.00786504	2.21746	down	7.50891	9.70739	9.80471	10.3729	8.26064	9.89724	9.57943	10.706	8.61819	9.14437	8.66787	9.50534	noncoding	MT1L	intergenic
uc002ubv.3	0.00202024	2.21631	down	12.9901	14.5966	14.224	15.3134	14.096	15.4667	13.7945	15.2301	14.3436	14.5985	14.2229	15.3551	noncoding	BC073897	intronic antisense	PSMD14	26S proteasome non-ATPase regulatory subunit 14
CR598366	0.00866267	2.21587	down	5.15906	7.51162	6.1654	7.3867	5.61504	6.71322	5.88462	7.04489	5.8945	6.29115	6.47151	7.12978	noncoding		intergenic
NR_027134	0.0488274	2.2104	down	7.36403	8.40504	6.82286	9.02077	6.50576	9.19486	7.60382	8.343	7.3063	7.41292	8.46876	8.56078	noncoding	DKFZp779M0652	intergenic
CR608789	0.0125362	2.21024	down	6.64152	8.46443	7.10577	8.50593	7.78038	7.94019	6.26905	7.98467	7.13018	7.40038	6.68626	8.18278	noncoding		intergenic
U79271	0.00333359	2.20794	down	11.0766	11.714	9.25282	11.3546	10.4635	11.3296	10.03	11.3689	10.3183	11.097	9.94908	11.0823	noncoding		natural antisense	SDCCAG8	serologically defined colon cancer antigen 8
ENST00000427833	0.0236377	2.20604	down	6.56626	7.59871	7.17553	8.43537	6.53092	8.20684	5.09663	7.55491	7.14499	7.29001	7.27383	7.55109	noncoding	RP11-196I18.4	intergenic
CR592158	0.00827043	2.18621	down	5.97055	8.31598	7.33428	8.26134	6.39532	7.7194	7.21148	7.77884	6.77166	7.41421	6.914	7.87813	noncoding		natural antisense	CEP57	centrosomal protein of 57 kDa
CR592477	0.00910678	2.18519	down	8.57595	10.9267	9.32724	10.2747	8.80134	10.095	8.77875	9.84657	9.50553	9.95788	9.00827	9.66275	noncoding		natural antisense	IL15RA	interleukin-15 receptor subunit alpha isoform 1
AK095074	0.00573301	2.17892	down	9.84747	11.0875	10.4253	11.3433	9.55499	11.1309	9.01954	10.8477	10.8896	11.0065	10.3261	11.3888	noncoding		intergenic
ENST00000393938	0.00557512	2.17877	down	12.4475	13.5967	13.5809	14.5949	12.6983	13.8992	12.5463	14.3671	14.084	14.1526	13.086	14.5736	noncoding	ANXA2P1	intronic antisense	TRIM2	tripartite motif-containing protein 2 isoform 2
uc002cuo.1	0.0427759	2.17311	down	6.19915	8.61967	7.74034	9.0575	6.63585	8.61671	7.93223	9.00556	7.3546	7.24655	8.35903	8.39378	noncoding	FLJ39639	intergenic
AF339797	0.00744384	2.1698	down	6.83846	7.97475	6.19014	8.0447	5.92211	7.6381	6.69912	7.50267	6.49105	6.6142	6.81468	7.8865	noncoding		intergenic
ENST00000519624	0.00825784	2.16758	down	8.43928	9.23387	8.3828	10.2676	8.63905	10.3914	9.12549	10.5113	8.80948	9.28212	9.2006	9.6069	noncoding	RP11-459E5.1	intronic antisense	PEBP4	phosphatidylethanolamine-binding protein 4
ENST00000508517	0.0296681	2.15402	down	5.65895	7.90472	6.21936	7.96976	6.14186	7.6461	6.41432	7.41068	5.89721	6.09395	6.80092	6.74961	noncoding	AC010226.4	intronic antisense	TMED7-TICAM2	TRAM adaptor with GOLD domain isoform 2
AF007132	0.0471758	2.15303	down	8.12481	9.90784	8.81527	10.6514	8.24358	10.556	9.7116	9.47193	9.21562	9.30375	9.77986	10.6381	noncoding		exon sense-overlapping	ABHD5	1-acylglycerol-3-phosphate O-acyltransferase
G36724	0.0434871	2.1518	down	7.79084	9.33736	7.5709	9.53706	7.35264	9.38504	7.58724	8.99013	8.05333	7.8308	8.53814	8.44596	noncoding		natural antisense	PAPSS1	bifunctional 3'-phosphoadenosine
BF328678	0.0326187	2.14645	down	10.0092	9.85127	9.00515	10.5435	9.7586	11.8116	9.29339	9.71292	8.97286	11.038	9.00215	9.69586	noncoding	lincRNA-ST14	intergenic
AK123438	0.004597	2.13719	down	7.14666	8.83949	8.60687	9.40165	7.53315	8.68161	7.38111	9.06355	8.11872	8.3675	8.20356	9.21058	noncoding		intergenic
NR_028505	0.0158282	2.13719	down	7.04678	7.22391	6.81266	8.70585	7.24199	8.72549	6.71242	7.99321	8.69923	8.84813	7.56225	9.15302	noncoding	C17orf91	bidirectional	WDR81	WD repeat-containing protein 81 isoform 2
AK023096	0.0308821	2.13594	down	9.0641	10.3573	9.35808	10.6328	9.68764	10.5624	7.88896	10.2364	11.3961	10.9575	9.60361	10.8214	noncoding		exon sense-overlapping	PCSK5	proprotein convertase subtilisin/kexin type 5
NR_002932	0.0300181	2.12256	down	11.5437	14.3043	11.5168	12.2646	11.3329	12.5146	11.8363	12.8714	12.4391	12.6961	12.5497	13.0822	noncoding	GSTM2P1	intergenic
AK091805	0.0150245	2.11424	down	7.23039	9.28022	7.3682	8.74176	6.58711	8.30058	8.25628	8.81754	6.95718	7.28819	8.01595	8.46763	noncoding		intergenic
ENST00000429284	0.0284249	2.10211	down	6.73697	8.79943	6.39815	8.0859	6.98024	8.33737	6.98231	7.93929	7.13541	6.73958	7.5094	8.27194	noncoding	AC124789.1	intronic antisense	ARHGAP23	rho GTPase-activating protein 23
BC041955	0.042148	2.10207	down	6.03975	8.04963	8.18875	7.84081	6.19063	6.86669	5.30872	7.62588	8.18333	8.99046	6.70168	7.67027	noncoding		intergenic
AK095534	0.00670891	2.10028	down	6.42808	7.97204	7.80215	8.5762	6.37102	7.8895	6.66179	8.27675	7.75437	7.89054	7.77328	8.60915	noncoding		intergenic
ENST00000498161	0.00504037	2.09601	down	14.8549	16.2138	16.4082	17.1267	16.8683	17.4123	14.7445	16.7378	16.6898	17.3514	16.2457	17.3753	noncoding	L29074.1	intergenic
NR_027374	0.0238805	2.09585	down	9.56433	10.8214	9.51212	10.7626	9.09455	10.7726	9.09479	11.1228	10.425	10.3253	10.3502	10.6414	noncoding	LOC723809	intronic antisense	LHFPL3	lipoma HMGIC fusion partner-like 3 protein
AF319524	0.0126997	2.09581	down	8.2744	8.71326	8.28185	9.66509	8.24866	9.38449	7.52415	9.28704	8.77962	8.81872	7.83778	9.48291	noncoding		intergenic
uc003huc.1	0.00646065	2.09492	down	5.49701	7.21569	5.37327	6.81633	4.86149	6.46281	6.1284	6.66564	4.88266	5.31407	5.82727	6.49695	noncoding	AK098333	intergenic
BC047114	0.0144014	2.08923	down	9.14209	11.0374	9.90252	11.0053	9.14737	10.7134	10.5023	11.0615	9.94908	9.89369	9.79882	11.1087	noncoding		exon sense-overlapping	RAB11A	ras-related protein Rab-11A isoform 1
ENST00000503502	0.000583216	2.07762	down	9.23501	10.6663	11.4109	12.8472	10.8873	11.9283	9.88429	10.9252	10.7707	11.5191	10.9961	11.6278	noncoding	RP11-308D13.1	intronic antisense	SETD7	histone-lysine N-methyltransferase SETD7
NR_024618	0.0101513	2.07606	down	10.4083	11.8196	10.6369	11.6278	9.59519	11.724	10.4828	11.3882	10.5309	10.9033	10.6018	11.1161	noncoding	LOC100129550	intergenic
ENST00000428431	0.0104532	2.07287	down	7.84634	8.29175	8.5892	9.65413	8.56333	9.03544	6.83127	8.42378	9.30239	10.0023	7.90976	9.9447	noncoding	RP13-100A9.2	intergenic
ENST00000419923	0.0126761	2.07108	down	12.4216	13.2863	12.4296	13.99	11.9479	13.8634	12.7382	14.1037	11.9989	12.4031	12.61	12.802	noncoding	POLR2J4	natural antisense	UBE2D4	ubiquitin-conjugating enzyme E2 D4
NR_026911	0.0474547	2.06289	down	14.2211	14.8572	14.5017	15.1879	13.8228	14.9114	11.9129	14.8048	14.8727	14.8805	13.887	14.8444	noncoding	RPL21P28	exon sense-overlapping	RPL21	60S ribosomal protein L21
NR_026986	0.000215676	2.06193	down	5.92062	6.71955	6.55578	7.38972	5.53139	6.83664	5.3194	6.72419	6.42463	7.53315	6.26481	7.07737	noncoding	LOC339524	intergenic
ENST00000434063	0.00604	2.06176	down	9.43497	10.4698	9.40402	10.3881	8.00754	9.94192	9.58308	9.89816	9.98804	10.6406	9.08433	10.4267	noncoding	HOTAIRM1	bidirectional	HOXA1	homeobox protein Hox-A1 isoform a
AK095147	0.00528369	2.06157	down	6.22614	8.21206	6.94039	7.82637	6.03491	7.34354	7.17993	7.86404	6.0459	6.49731	6.46109	7.40752	noncoding		natural antisense	SMAD9	mothers against decapentaplegic homolog 9
AK131565	0.0272195	2.05751	down	7.99696	10.4192	8.5683	9.57764	8.57203	8.70104	10.1107	10.3758	6.9859	8.26214	8.7392	9.88265	noncoding		natural antisense	HEBP1	heme-binding protein 1
ENST00000511784	0.0156304	2.05744	down	6.09605	7.72677	5.625	7.32089	5.21656	6.68616	6.20822	7.12108	6.93289	6.78652	6.91721	7.59962	noncoding	AL136981.2	intergenic
NR_026718	0.0128445	2.05664	down	12.8714	14.6032	13.0379	14.2221	12.7809	13.9295	13.4173	14.9924	13.2589	13.1249	13.3402	14.0763	noncoding	FOXO3B	exon sense-overlapping	ZNF286B	putative zinc finger protein 286B
uc002ixb.2	0.00174595	2.05366	down	5.50842	5.81852	5.61395	6.48904	4.89669	6.41548	5.33379	6.63175	5.39997	6.5827	5.64633	6.69082	noncoding	BC017255	intronic antisense	SKA2	spindle and kinetochore-associated protein 2
ENST00000432195	0.00841896	2.03676	down	8.80542	10.3587	9.47214	10.2448	8.65025	10.022	8.90623	10.6122	9.13163	9.60221	9.11073	9.39424	noncoding	RP4-575N6.4	bidirectional	S1PR1	sphingosine 1-phosphate receptor 1
CR618381	0.00267783	2.03634	down	6.04999	7.76865	6.68157	7.47556	6.04472	7.17225	6.04831	7.39267	6.38657	6.92575	6.59975	7.2319	noncoding		intergenic
uc002afm.2	0.0186621	2.03403	down	10.3441	12.2209	11.3565	12.068	10.1836	11.9267	11.4891	11.8401	10.5758	10.711	10.7944	12.1229	noncoding	unknown	intergenic
ENST00000331267	0.0288083	2.03204	down	11.0116	11.7416	11.4252	12.2005	10.3979	11.8629	9.19901	11.5596	11.8706	11.7734	10.8692	11.773	noncoding	RP1-164F3.6	intergenic
nc-HOXA4-66-	0.00301244	2.01921	down	7.2776	7.95292	8.11579	9.23527	7.38139	8.34675	6.79427	7.17018	8.65715	9.89437	7.39474	9.10421	noncoding	nc-HOXA4-66	exon sense-overlapping	HOXA5	homeobox protein Hox-A5
CR607695	0.0197953	2.01388	down	10.2319	12.1879	10.7205	12.2322	10.553	12.0294	11.4598	12.0016	11.3397	11.4557	11.4831	11.941	noncoding		natural antisense	ESRP2	epithelial splicing regulatory protein 2
NR_023351	0.00396215	2.01328	down	5.63076	6.19041	6.38408	7.70302	6.0812	6.71882	5.72033	6.98553	6.55042	7.11033	6.10894	7.8249	noncoding	C13orf1	exon sense-overlapping	C13orf1	SPRY domain-containing protein 7 isoform 1
AL161983	0.0319775	2.01087	down	7.31822	9.47463	8.45782	9.56783	7.40316	9.15193	8.96281	9.25254	8.11713	8.09959	8.74762	9.50717	noncoding		exon sense-overlapping	EIF4E3	eukaryotic translation initiation factor 4E type
AK125235	0.022716	2.01025	down	9.42638	11.3696	10.3321	11.0027	9.67497	10.9594	9.75951	11.3198	10.4698	10.2672	10.4395	11.2278	noncoding		intergenic
ENST00000449155	0.00804645	2.00909	down	7.57995	7.57179	7.36752	9.08004	7.62278	9.01363	6.59727	7.57397	7.90629	8.8758	7.38413	8.38198	noncoding	FTLP	intergenic
CR597075	0.0184967	2.00831	down	10.1218	11.625	9.90459	11.4806	9.67337	11.4946	11.2938	11.4598	10.5773	10.8569	11.08	11.7698	noncoding		exon sense-overlapping	MAPRE2	microtubule-associated protein RP/EB family
G36807	0.0180009	2.00059	down	7.39938	8.83384	7.38645	8.39648	6.94111	8.35995	6.41024	8.08067	7.53791	7.26294	7.35891	8.10267	noncoding		natural antisense	LAMTOR3	ragulator complex protein LAMTOR3

## Sheet: CR-Tumor vs Normal_up
Upregulated lncRNAs in samples from CR
Condition pairs: Tumor VS Normal
Fold-change cut off: 2.0
p-value cut off: 0.05
	P-value	Fold change and Regulation		Normalized Intensity								Annotations
seqname	p-value	FCAbsolute	regulation	[101, Tumor_2](normalized)	[102, Normal_2](normalized)	[103, Tumor_2](normalized)	[104, Normal_2](normalized)	[105, Tumor_2](normalized)	[106, Normal_2](normalized)	[107, Tumor_2](normalized)	[108, Normal_2](normalized)	type	GeneSymbol	relationship	Associated_gene_name	Associated_protein_name
AK055647	0.0049027	18.7296	up	10.2001	4.96222	8.93571	4.30037	7.86009	5.24039	8.69188	4.27577	noncoding		intergenic
ENST00000436492	0.0186434	7.63647	up	11.6372	7.55093	8.29452	7.12203	10.3587	6.85865	10.0092	7.03641	noncoding	RP1-125N5.2	intergenic
AK123661	0.0471887	4.83102	up	10.5388	6.431	9.09063	6.72493	7.47653	6.71537	8.49553	6.64093	noncoding		natural antisense	GLB1L3	beta-galactosidase-1-like protein 3
uc010bcp.1	0.0304887	4.08498	up	7.39836	5.97102	7.19802	6.33644	8.88539	5.95286	10.4058	7.50589	noncoding	AK057625	natural antisense	SPTBN5	"spectrin beta chain, brain 4"
BX647686	0.000168961	4.07919	up	9.83733	7.90326	11.4669	9.61289	10.2979	8.05133	10.8695	8.79104	noncoding	lincRNA-CCR6	exon sense-overlapping	CCR6	C-C chemokine receptor type 6
uc.63-	0.00854004	4.07486	up	7.6255	6.47098	7.14666	4.46795	7.83688	5.90185	9.04195	6.70321	noncoding	uc.63	intron sense-overlapping	XPO1	exportin-1
AK021803	0.0202607	3.98083	up	6.98715	4.88495	5.57488	4.83637	6.95735	4.6066	8.22313	5.44231	noncoding		exon sense-overlapping	EBF1	transcription factor COE1
AB007953	0.0469929	3.87246	up	6.90625	6.56519	9.24263	6.0078	7.27179	5.17918	8.45026	6.30575	noncoding		intergenic
ENST00000428055	0.0182151	3.7323	up	7.79655	5.13942	5.31568	4.54167	7.09183	5.16777	7.90588	5.66082	noncoding	AC103563.2	intergenic
uc003fbc.2	0.000137496	3.55357	up	6.44402	4.69583	6.81907	5.15035	6.45286	4.47253	7.28013	5.36028	noncoding	AK311218	intergenic
BC029383	0.00554773	3.52531	up	8.3574	6.20578	7.77725	6.08199	7.15071	5.99476	8.72774	6.45956	noncoding		intron sense-overlapping	RERE	arginine-glutamic acid dipeptide repeats protein
BC018099	0.0184201	3.41626	up	7.77842	5.33178	6.98385	4.70325	6.15678	5.36826	7.46065	5.88674	noncoding		intergenic
ENST00000412472	0.0316374	3.39563	up	14.9871	12.4051	12.2217	11.7848	14.6674	12.6843	13.9752	11.9225	noncoding	CTA-246H3.7	intergenic
AL110130	0.000914963	3.38878	up	7.75934	5.79633	5.82655	4.31367	6.62497	5.072	7.96818	5.954	noncoding		intergenic
NR_024334	0.00159943	3.38826	up	7.26553	5.76928	7.83755	5.62266	7.00196	5.41333	8.3527	6.61028	noncoding	LOC645431	natural antisense	FUT8	"alpha-(1,6)-fucosyltransferase isoform b"
ENST00000431981	0.00232088	3.36759	up	10.2735	7.99616	9.18634	7.59332	8.68134	7.21764	9.71417	8.04139	noncoding	RP11-112J3.16	intergenic
NR_015424	0.0233364	3.32883	up	10.464	8.35084	7.70338	7.15408	10.2038	8.27844	10.6807	8.32848	noncoding	FLJ40330	intergenic
NR_021492	0.00792911	3.22519	up	7.71711	6.77047	8.22056	6.15184	8.17577	6.09265	9.21309	7.55402	noncoding	LOC100144603	bidirectional	CHKB	choline/ethanolamine kinase
NR_026761	0.0164245	3.21985	up	9.45369	7.20715	9.29339	7.10997	7.74577	6.98385	8.94984	7.39374	noncoding	C1orf97	intergenic
uc002suu.2	0.00343332	3.21491	up	9.71732	7.56291	9.62233	7.75034	8.97191	7.58897	9.70426	8.37449	noncoding	AK055967	intergenic
ENST00000508851	0.0392179	3.19462	up	8.43505	5.9427	7.34687	6.96082	6.79929	5.27067	8.91274	6.61719	noncoding	RP11-893F2.9	intergenic
ENST00000417262	0.000818121	3.17645	up	10.5518	8.99428	11.0106	9.29403	10.2568	8.84018	11.1093	9.13043	noncoding	RP11-480I12.3	intergenic
ENST00000421896	0.00916553	3.13775	up	7.12246	5.43508	9.46857	7.48072	6.14657	5.28197	7.72815	5.66907	noncoding	RP11-288G3.2	intergenic
AK123765	0.00786732	3.08283	up	7.88392	5.52152	7.79376	6.2567	7.55983	6.35712	8.7772	7.38235	noncoding		intergenic
BG219312	0.00333476	3.08096	up	7.49542	6.36685	8.16818	6.60974	7.70246	5.68857	8.57892	6.78632	noncoding	lincRNA-SOCS5-1	intergenic
AK125234	0.0154523	3.004	up	7.37379	5.15411	5.99057	4.95624	6.35984	5.31468	7.49489	5.44655	noncoding		bidirectional	SAMM50	sorting and assembly machinery component 50
ENST00000433201	0.00326672	2.98689	up	6.08643	4.24329	6.65934	5.61823	7.73219	6.06661	8.50907	6.74433	noncoding	AC104759.2	intergenic
AK125314	0.00884702	2.96276	up	9.85207	7.64574	8.72137	7.71202	9.11611	7.77513	10.0559	8.34483	noncoding		intron sense-overlapping	PSMG4	proteasome assembly chaperone 4 isoform b
ENST00000483609	0.00191229	2.8781	up	9.80923	7.89513	8.30584	7.10394	7.75693	6.2371	9.05106	7.58642	noncoding	AC008746.12	intergenic
AK021558	0.00638239	2.87188	up	7.39167	5.32505	6.40015	5.33451	7.00964	5.73738	8.11536	6.43188	noncoding		bidirectional	ZBTB2	zinc finger and BTB domain-containing protein 2
uc010tki.1	0.0344651	2.8717	up	8.14077	5.96256	8.45827	6.46865	6.61804	6.27366	8.6644	7.08899	noncoding	FLJ41484	intronic antisense	GAS6	growth arrest-specific protein 6 isoform 1
AK022164	0.000402812	2.86035	up	8.45645	6.97752	7.84949	6.42196	8.82141	7.43242	9.56494	7.79563	noncoding		intron sense-overlapping	C9orf5	transmembrane protein C9orf5
BC008292	0.0451587	2.84716	up	7.75417	5.19963	6.04731	5.4397	5.6877	4.78342	6.89004	4.91838	noncoding		bidirectional	WIBG	partner of Y14 and mago isoform 2
AK055670	0.0147592	2.82404	up	10.5084	8.30814	9.21684	8.42702	9.85509	8.51206	10.871	9.21309	noncoding		intron sense-overlapping	SLC39A10	zinc transporter ZIP10 precursor
AK128128	0.00190903	2.81054	up	7.87836	6.00857	6.73076	5.50531	6.32159	4.77097	7.94804	6.63051	noncoding		intergenic
ENST00000440936	0.0484177	2.80031	up	14.0436	11.2839	13.3842	11.8445	12.8663	12.1838	13.5392	12.5789	noncoding	AC103796.1	intergenic
uc.3-	0.0287341	2.74813	up	9.53892	7.3939	9.30731	7.27271	9.19539	8.25365	9.89055	9.17811	noncoding	uc.3	intron sense-overlapping	CASZ1	zinc finger protein castor homolog 1 isoform b
ENST00000458624	0.046521	2.74538	up	9.73716	9.34126	12.5022	9.93197	10.5681	9.18878	11.3829	9.90028	noncoding	AC007009.1	bidirectional	ICA1	islet cell autoantigen 1
AK127488	0.0415118	2.7343	up	7.93554	5.90434	7.88686	5.56971	7.2294	6.58803	8.2852	7.47024	noncoding		intergenic
uc001uzl.2	0.0185132	2.67733	up	9.91917	7.91693	8.31989	7.71675	10.3581	8.62556	9.00066	7.65544	noncoding	BC025370	intergenic
ENST00000515403	0.0176228	2.65724	up	8.70861	6.90572	8.77578	6.93327	6.54935	5.98309	8.37792	6.94987	noncoding	RP11-844P9.2	intergenic
uc001yrs.2	0.029859	2.65064	up	18.7091	16.2602	17.112	16.3083	18.3869	17.2746	18.0066	16.7461	noncoding	IGH@	intergenic
uc010miw.1	0.00651181	2.6402	up	6.6203	4.66092	7.27981	5.8523	5.80499	4.58479	6.72958	5.73407	noncoding	CDKN2BAS	intronic antisense	CDKN2B	cyclin-dependent kinase 4 inhibitor B isoform 2
ENST00000493458	0.0138195	2.62938	up	11.8299	9.87128	11.2985	9.69657	10.6508	9.96192	11.7117	10.3822	noncoding	AC009120.3	intergenic
AK124971	0.00499219	2.62349	up	7.54767	6.10429	7.65423	5.7945	6.35143	5.39405	7.85396	6.5485	noncoding		natural antisense	CRKL	crk-like protein
BC043564	0.0406689	2.59436	up	6.19003	4.60997	5.39284	5.19299	7.02001	5.19246	7.79263	5.89859	noncoding	lincRNA-KCNA2-1	exon sense-overlapping	KCNA2	potassium voltage-gated channel subfamily A
BC035612	0.00826031	2.58954	up	7.73338	6.2291	7.87281	6.15158	7.48649	6.75673	8.73319	7.19769	noncoding		intergenic
AK022442	0.00184194	2.58026	up	7.72677	6.59328	7.29293	5.71781	7.1332	5.98174	8.248	6.638	noncoding		intron sense-overlapping	RREB1	ras-responsive element-binding protein 1 isoform
uc011aix.1	0.0176952	2.55346	up	18.4713	16.5811	16.4562	15.9004	18.2422	16.8471	17.9231	16.3543	noncoding	LM25	intergenic
GD141660	0.0305901	2.5523	up	8.08201	6.55756	9.30083	7.03573	7.07184	6.18276	8.25171	7.52315	noncoding	lincRNA-BAZ1A	intergenic
uc003gqk.2	0.0143763	2.50418	up	6.69327	4.69136	7.33846	6.09728	6.21234	5.46658	7.33542	6.02691	noncoding	BC014938	intergenic
uc010fhh.2	0.0489626	2.4952	up	8.71197	6.99411	6.42721	6.33566	8.29911	6.47263	9.26487	7.62414	noncoding	FLJ40330	intergenic
AK022228	0.0337469	2.49352	up	9.21334	7.12462	9.37341	7.80906	9.08333	8.68186	10.1321	8.91396	noncoding		intergenic
NR_001558	0.0354147	2.48704	up	8.57203	7.3153	10.1883	7.84385	7.97855	7.24171	8.609	7.68925	noncoding	C20orf56	intergenic
AK055014	0.000460561	2.4827	up	9.20758	7.81925	8.21253	6.99203	7.94046	6.79283	9.15516	7.66398	noncoding		natural antisense	LOC100128071	hypothetical protein LOC100128071
AK097151	0.0209171	2.47934	up	8.46668	6.64912	6.98954	6.48733	7.32453	6.06127	8.71015	7.05333	noncoding		intergenic
uc003njk.2	0.010173	2.45769	up	6.04417	4.34931	5.56639	4.18471	5.32808	4.67046	5.79958	4.34452	noncoding	BC035101	intergenic
ENST00000400311	0.00628701	2.45502	up	10.7556	8.92854	10.0706	9.10119	9.91103	8.80649	10.9246	9.64263	noncoding	RP11-394A14.3	intergenic
AK025552	0.0192518	2.44254	up	6.876	5.8314	6.85937	6.07058	6.44521	5.20575	7.90346	5.82278	noncoding		intron sense-overlapping	NPTN	neuroplastin isoform c precursor
ENST00000501016	0.0250779	2.43992	up	6.22418	4.16382	5.94091	5.19568	5.25825	4.42153	6.64543	5.1404	noncoding	SNORA72	natural antisense	RPL30	60S ribosomal protein L30
AK094156	0.03986	2.43979	up	8.88651	6.99354	7.45843	7.21735	8.92148	7.61094	9.55658	7.85414	noncoding		intergenic
NR_003595	0.0179738	2.43925	up	8.72307	7.06186	8.95598	7.14748	8.05005	7.40549	8.69844	7.66695	noncoding	CDC14C	intergenic
CR624151	0.00162601	2.43266	up	7.6935	6.31526	6.96857	5.43458	6.13247	5.14934	7.29772	6.06293	noncoding		intergenic
ENST00000501254	0.0102222	2.42145	up	7.84353	6.21301	6.38428	5.71941	6.33355	5.08709	7.69575	6.13411	noncoding	AC078983.2	intergenic
CR613812	0.00936616	2.42065	up	7.11993	5.2424	6.38458	5.48372	6.0241	4.95562	7.27921	6.02449	noncoding		natural antisense	KANK1	KN motif and ankyrin repeat domain-containing
uc003twl.2	0.00997321	2.4142	up	9.82042	8.79664	8.95619	7.98711	9.07637	7.8926	10.1577	8.24817	noncoding	WBSCR20C	natural antisense	POM121	nuclear envelope pore membrane protein POM 121
AF143879	0.0247196	2.40582	up	9.53851	7.39581	8.53869	7.55665	7.94513	7.16219	9.07582	7.91737	noncoding		intergenic
AK096059	0.0260459	2.38373	up	7.8063	5.80605	6.65568	5.6961	6.68141	6.08353	7.52141	6.06625	noncoding		intergenic
NR_024016	0.0170538	2.36921	up	8.48203	7.82711	7.89054	6.92262	8.39505	6.68358	9.22298	7.57967	noncoding	C3orf55	exon sense-overlapping	C3orf55	putative uncharacterized protein C3orf55 isoform
ENST00000440088	0.0430898	2.36123	up	10.2913	7.98573	8.47504	7.82505	8.79798	7.70652	9.55017	8.63905	noncoding	AC090421.1	bidirectional	RSBN1L	round spermatid basic protein 1-like protein
uc003kwu.1	0.0361521	2.35922	up	8.66163	6.51372	7.85665	7.07957	7.50827	6.85515	8.23713	6.86201	noncoding	BX538252	bidirectional	SLC22A5	solute carrier family 22 member 5
AB019562	0.044879	2.35262	up	6.6901	5.15924	5.31326	5.10613	5.92409	4.67346	7.16293	5.21446	noncoding		natural antisense	SPP1	osteopontin isoform c precursor
BC038747	0.0112732	2.3511	up	7.06274	5.33089	5.67743	4.38835	5.8726	5.21446	7.13381	5.87952	noncoding		intergenic
ENST00000425785	0.040174	2.34175	up	10.6414	8.41887	9.03262	8.23041	9.37498	8.71831	10.2001	8.9711	noncoding	RP11-145D11.2	intronic antisense	DPYD	dihydropyrimidine dehydrogenase [NADP+] isoform
ENST00000429734	0.0338365	2.33164	up	6.97441	6.56472	8.10542	6.10207	7.31344	5.96853	8.20114	7.0737	noncoding	RP11-44D15.3	intergenic
ENST00000443948	0.000609489	2.32933	up	7.13565	5.94128	7.1219	5.96707	6.61574	5.53429	8.21364	6.76463	noncoding	AC012454.4	intergenic
NR_027440	0.0177281	2.3282	up	9.24263	7.25991	8.34005	7.28404	8.188	7.24057	8.9801	8.08938	noncoding	LOC100272217	bidirectional	FUBP3	far upstream element-binding protein 3
ENST00000454651	0.0272499	2.32422	up	5.58679	4.53376	6.96202	4.89277	5.31043	4.6578	6.10679	5.01473	noncoding	RP11-134G8.7	natural antisense	CSRP1	cysteine and glycine-rich protein 1 isoform 1
BC011766	0.00132233	2.31228	up	9.60323	8.64512	9.89899	8.46506	9.59356	8.45169	10.2222	8.91882	noncoding		intergenic
AK091251	0.000831033	2.31134	up	7.39018	5.92422	6.92255	5.81756	6.09537	5.00766	7.38014	6.20388	noncoding		bidirectional	FSIP1	fibrous sheath-interacting protein 1
ENST00000436665	0.0148591	2.30672	up	10.2057	8.30019	9.44607	8.40835	8.9962	8.15916	9.91683	8.87368	noncoding	AC013268.5	intergenic
ENST00000499895	0.0453874	2.29342	up	8.00738	6.10047	5.70936	5.22215	7.34821	6.68071	8.76347	7.0351	noncoding	AC127024.1	intergenic
uc003khf.1	0.01298	2.28617	up	9.0537	7.44046	8.57105	7.37459	7.81505	7.24458	8.83201	7.44046	noncoding	AK096014	bidirectional	ZCCHC9	zinc finger CCHC domain-containing protein 9
NR_024321	0.0350444	2.27278	up	9.90196	7.82564	8.61614	8.04926	8.48233	7.57053	9.77785	8.59501	noncoding	NCRNA00115	intergenic
CR622406	0.0493545	2.25265	up	6.73422	6.28535	6.50986	4.65419	5.81494	5.17994	7.21352	5.46658	noncoding		natural antisense	SIX5	homeobox protein SIX5
AK024405	0.00408511	2.25055	up	7.80886	6.57152	6.44914	5.35312	6.42441	5.60205	7.86462	6.33923	noncoding		intron sense-overlapping	TNRC18	trinucleotide repeat-containing gene 18 protein
ENST00000407196	0.0105712	2.24887	up	7.17637	6.21095	7.03153	5.25152	6.46776	5.53966	7.49917	6.4959	noncoding	RP3-395C13.1	intergenic
BC025792	0.031831	2.23888	up	8.19318	6.12029	9.26927	8.42637	8.7498	7.96604	9.55219	8.60062	noncoding		bidirectional	SF1	splicing factor 1 isoform 1
ENST00000428643	0.0155008	2.23518	up	13.6065	12.3839	14.8048	13.01	13.6012	12.8069	13.6613	12.8315	noncoding	RP11-216B9.7	intergenic
NR_028597	0.0279161	2.22369	up	9.24903	7.67533	8.59329	7.42059	8.10493	7.77223	9.80137	8.26864	noncoding	SRD5A1P1	intergenic
BC014254	0.0189391	2.22142	up	7.46559	6.40991	5.9533	5.42767	7.03378	5.72131	8.34432	6.63217	noncoding		intergenic
NR_026808	0.00229386	2.21313	up	7.85342	6.97813	7.62393	6.50388	7.54244	6.40258	8.6847	7.23555	noncoding	C15orf28	intron sense-overlapping	ANP32A	acidic leucine-rich nuclear phosphoprotein 32
ENST00000392722	0.0317639	2.21179	up	9.80053	8.6113	9.85084	7.8926	8.91724	8.36387	9.58886	8.70884	noncoding	RP3-514P16.1	intergenic
uc011dmf.1	0.017735	2.20803	up	9.04546	8.1814	7.957	6.16517	7.59637	6.89163	8.67989	7.46949	noncoding	UNQ6501	intergenic
AK095023	0.0201011	2.19605	up	8.7899	7.86491	9.016	7.17003	8.12481	7.43699	9.27404	8.19318	noncoding		intergenic
uc.37-	0.0405406	2.18227	up	6.24935	4.99959	5.82001	5.54114	6.70613	5.58889	8.0381	6.18067	noncoding	uc.37	exon sense-overlapping	CSDE1	cold shock domain-containing protein E1 isoform
AK092616	0.0142872	2.17187	up	6.78783	5.63832	5.74228	5.05613	5.80394	4.87125	6.7598	5.05238	noncoding		intergenic
uc004exm.2	0.0194496	2.16982	up	10.5949	8.80179	9.03364	8.38985	8.70695	7.7641	9.5262	8.43561	noncoding	BC007360	intergenic
ENST00000451977	0.00314471	2.16949	up	7.4295	6.20889	6.64745	5.90109	7.49693	6.16956	6.77649	5.60139	noncoding	AC010984.4	intergenic
AK056890	0.018406	2.16413	up	7.43837	5.94316	6.47779	6.05452	7.18496	5.9832	8.08303	6.7481	noncoding		intergenic
AK128466	0.0127526	2.14807	up	7.99556	6.36236	7.57967	6.45561	7.39282	6.76041	8.04196	7.01948	noncoding		natural antisense	ZNF506	zinc finger protein 506 isoform 2
AK096651	0.0195585	2.14128	up	7.88915	6.49527	7.14314	6.67286	6.89375	5.9059	7.85665	6.31475	noncoding		intergenic
BX952962	0.0364677	2.1327	up	8.68186	7.80018	8.35394	8.01916	8.32255	6.81687	9.32635	7.67777	noncoding	lincRNA-OBFC2A-2	intergenic
ENST00000412378	0.00430642	2.12919	up	6.49208	5.62392	7.03939	6.16629	6.41001	5.23874	7.20924	5.76055	noncoding	RP11-7O11.3	bidirectional	IPO13	importin-13
AK092850	0.0136061	2.11934	up	8.76686	7.18551	8.05446	7.40847	8.67652	7.81559	9.42376	8.17757	noncoding		natural antisense	SVIL	supervillin isoform 2
BX648801	0.00539356	2.11788	up	7.44825	6.46647	7.09667	6.14372	7.675	6.80373	9.19539	7.67091	noncoding		intergenic
uc001ytj.2	0.00130581	2.1136	up	9.81156	8.96845	9.471	8.40315	9.58002	8.29435	10.513	9.39079	noncoding	HERC2P7	intergenic
uc010tyv.1	0.0438461	2.10606	up	11.6961	10.0063	9.81784	9.6188	10.979	9.93387	10.7824	9.41819	noncoding	AF245314	intergenic
uc003tvu.2	0.0321663	2.09295	up	7.26426	7.00653	7.32915	5.78551	6.79338	5.6396	8.18486	6.87786	noncoding	BC017910	intergenic
uc002mip.2	0.00282805	2.08716	up	10.6102	9.43038	10.5791	9.75322	10.4277	9.51705	10.9549	9.62512	noncoding	DKFZp761K0816	exon sense-overlapping	FLJ22184	hypothetical protein LOC80164
AL832122	0.018171	2.08448	up	10.0959	8.40527	9.06894	8.22341	8.71817	8.06434	9.92596	8.87719	noncoding		intergenic
uc002bgx.2	0.0322089	2.07679	up	8.77122	7.24719	7.75859	7.00196	8.38765	7.96898	9.52154	8.00345	noncoding	AK097432	exon sense-overlapping	GOLGA6L10	putative golgin subfamily A member 6-like
ENST00000366761	0.0123881	2.07526	up	8.80203	7.2519	7.94333	7.29251	8.00345	7.1417	8.87862	7.72815	noncoding	AL136378.2	natural antisense	JMJD4	jmjC domain-containing protein 4 isoform 2
NR_027156	0.0272429	2.07226	up	9.39385	7.74613	9.21587	7.8929	8.3865	7.81826	8.87631	8.21043	noncoding	TUBBP5	intergenic
NR_026785	0.0193776	2.06854	up	7.57641	6.39125	6.48333	5.27485	5.88251	5.50027	7.09471	5.67613	noncoding	C8orf51	bidirectional	RHPN1	rhophilin-1
BC013821	0.00912834	2.05384	up	12.0575	11.2877	12.0121	11.0071	10.8842	10.0389	12.2482	10.7149	noncoding		natural antisense	SLC9A3	sodium/hydrogen exchanger 3
AK127217	0.00139458	2.05288	up	6.95297	6.03708	8.10162	6.98835	6.12863	4.87389	6.98708	6.1204	noncoding		bidirectional	SP2	transcription factor Sp2
AK057956	0.0184076	2.04244	up	8.04986	6.46795	6.93997	6.43155	8.14767	7.17651	8.98654	7.92685	noncoding		intergenic
uc003fxi.2	0.0484402	2.03084	up	10.24	8.61502	10.3305	10.2026	10.1428	8.95692	10.6448	9.49531	noncoding	MFI2	exon sense-overlapping	MFI2	melanotransferrin isoform 1 precursor
AK124281	0.019304	2.0294	up	10.8804	10.135	11.3379	9.65369	10.553	9.73675	11.0843	10.2459	noncoding		intergenic
ENST00000452804	0.0112908	2.02073	up	6.8339	6.22536	6.99518	6.04634	6.40465	5.39243	7.67091	6.181	noncoding	RP11-243J18.3	natural antisense	GON4L	GON-4-like protein isoform a
uc004bxu.2	0.0341559	2.0147	up	6.72792	5.91667	6.18317	5.82744	6.00532	4.73998	7.44649	5.83656	noncoding	BC094873	intergenic
uc004baj.3	0.00948859	2.01108	up	8.73048	7.70338	8.95071	7.47537	7.36941	6.54506	8.60314	7.89805	noncoding	BC030123	bidirectional	STX17	syntaxin-17
AK023843	0.0433589	2.0018	up	5.27096	4.96408	6.52437	5.3644	5.36014	4.54232	6.75541	5.03488	noncoding		exon sense-overlapping	PGF	placenta growth factor isoform 1 precursor

## Sheet: CR-Tumor vs Normal_down
Downregulated lncRNAs in samples from CR
Condition pairs: Tumor VS Normal
Fold-change cut off: 2.0
p-value cut off: 0.05
	P-value	Fold change and Regulation		Normalized Intensity								Annotations
seqname	p-value	FCAbsolute	regulation	[101, Tumor_2](normalized)	[102, Normal_2](normalized)	[103, Tumor_2](normalized)	[104, Normal_2](normalized)	[105, Tumor_2](normalized)	[106, Normal_2](normalized)	[107, Tumor_2](normalized)	[108, Normal_2](normalized)	type	GeneSymbol	relationship	Associated_gene_name	Associated_protein_name
CR592555	0.0239113	8.64706	down	10.1983	15.1279	11.1208	14.6348	10.6569	12.1514	11.8236	14.3344	noncoding		intron sense-overlapping	DHFR	dihydrofolate reductase
BC015134	0.02327	7.9387	down	9.96493	12.1096	9.01915	14.0086	10.0341	12.9134	10.8676	12.8098	noncoding		intergenic
uc010vhg.1	0.00864675	4.88325	down	10.8532	12.1213	11.5069	14.0267	11.648	14.6878	11.9217	14.2453	noncoding	MTE	intergenic
uc001szi.3	0.0235852	4.10214	down	8.65874	11.52	9.06496	11.9044	10.3219	11.7439	11.0452	12.068	noncoding	CR613944	intergenic
BC150253	0.041951	3.97295	down	8.64214	12.3376	10.022	11.7757	10.1204	11.4983	10.8868	12.0206	noncoding	lincRNA-SEMA6D-3	exon sense-overlapping	SEMA6D	semaphorin-6D isoform 1 precursor
uc004cic.2	0.00971655	3.70145	down	7.52279	10.321	8.35013	10.1313	9.02521	10.3297	9.64841	11.3169	noncoding	AF161442	intergenic
AK131566	0.0383703	3.61998	down	13.4925	16.7461	14.7425	16.77	14.2883	15.1537	14.4352	15.7126	noncoding	lincRNA-NR4A1	exon sense-overlapping	NR4A1	nuclear receptor subfamily 4 group A member 1
ENST00000502804	0.00345177	3.53604	down	9.28465	10.8535	9.7248	12.0772	9.99189	11.9682	9.9949	11.3859	noncoding	RP11-88J6.1	intergenic
ENST00000404638	0.00636161	3.48829	down	9.57943	11.7397	10.5254	12.6731	10.9723	12.8333	11.4683	12.5094	noncoding	AC012498.1	intergenic
ENST00000421314	0.0114294	3.33562	down	13.8492	14.7823	14.1654	16.1821	14.4627	16.8542	14.4941	16.1047	noncoding	MTL1	intergenic
ENST00000421424	0.0128994	3.26013	down	14.237	15.1826	14.8342	16.6163	14.8671	17.367	14.8769	16.4689	noncoding	C20orf127	intergenic
NR_028505	0.0198128	3.22041	down	7.73526	9.98433	8.38936	10.7281	8.43817	9.80961	8.68052	9.47025	noncoding	C17orf91	bidirectional	WDR81	WD repeat-containing protein 81 isoform 2
NR_023938	0.0130972	3.19985	down	9.72041	12.2881	10.1236	11.8136	10.6406	11.9113	11.0407	12.2243	noncoding	C14orf132	intergenic
NR_026740	0.000586504	3.19697	down	9.69297	11.2737	9.81388	11.8071	9.72142	11.2278	9.7416	11.3681	noncoding	LOC389033	intergenic
uc002swd.2	0.0105257	2.87068	down	9.94033	12.0943	10.3059	12.0708	11.258	12.3155	10.3982	11.5074	noncoding	CR599306	intergenic
NR_024283	0.0357703	2.85374	down	7.82045	10.5677	8.62776	9.64152	8.56849	9.83798	9.09598	10.1169	noncoding	LOC158376	intergenic
uc003hcu.1	0.00224276	2.81983	down	7.13309	8.61846	6.8861	8.7874	7.28862	8.45363	7.66986	9.10063	noncoding	BC039452	intergenic
BC042023	0.0344029	2.78892	down	4.99204	7.62322	5.81113	6.94355	5.60277	6.95863	6.57335	7.37272	noncoding		intergenic
NR_028501	0.000421715	2.77758	down	8.67267	10.0878	9.10632	10.5677	9.65242	11.3632	10.2161	11.5241	noncoding	ECEL1P2	intergenic
ENST00000455754	0.0337981	2.7114	down	10.9588	13.4657	11.3934	12.4468	11.6384	12.3664	11.7111	13.1789	noncoding	AC106875.1	intergenic
NR_028504	0.0214173	2.49826	down	5.91703	7.30175	7.11324	9.19066	6.73216	7.92207	7.26162	7.89326	noncoding	C17orf91	bidirectional	WDR81	WD repeat-containing protein 81 isoform 2
ENST00000443818	0.000633868	2.45796	down	9.01011	10.4944	9.25761	10.6542	9.97096	11.1663	10.2878	11.4015	noncoding	AC011742.3	intergenic
ENST00000434081	0.0421642	2.43554	down	6.20153	7.98193	6.49151	8.49532	6.84558	7.2061	6.79509	7.78733	noncoding	NCRNA00163	intergenic
ENST00000330974	0.00901936	2.4319	down	12.984	13.8066	13.4063	14.4451	13.317	15.0505	13.299	14.8324	noncoding	AP000358.3	intergenic
uc001jef.2	0.000262814	2.4003	down	6.37808	7.50847	5.85922	7.23639	6.00668	7.19035	6.20757	7.56921	noncoding	LOC643650	intergenic
AL832164	0.0496268	2.35162	down	10.5855	12.2153	10.0429	12.1718	11.0145	11.5982	11.5225	12.1147	noncoding		exon sense-overlapping	RORA	nuclear receptor ROR-alpha isoform c
AL049990	0.00571334	2.34611	down	11.4478	13.162	12.0618	13.2754	12.667	13.7509	13.0329	13.9424	noncoding		intergenic
ENST00000450396	0.00766461	2.33237	down	6.43866	7.69893	6.93853	8.33036	6.28363	7.83862	6.46822	7.14833	noncoding	AC093787.1	intergenic
uc001yao.2	0.0081366	2.32263	down	7.51594	9.00949	8.54021	9.18431	7.36069	8.69206	8.41353	9.80754	noncoding	BC050357	exon sense-overlapping	SLC24A4	sodium/potassium/calcium exchanger 4 isoform 3
ENST00000504050	0.0463074	2.29327	down	7.17093	8.45808	5.92357	8.11465	6.93075	7.66896	7.52085	8.09403	noncoding	RP11-125O18.1	intergenic
NR_023351	0.019673	2.27334	down	6.49239	8.25072	6.81381	7.50528	6.47924	7.96424	7.21148	8.01595	noncoding	C13orf1	exon sense-overlapping	C13orf1	SPRY domain-containing protein 7 isoform 1
AL109719	0.0354161	2.25562	down	7.7248	9.30197	8.27338	10.1366	8.62987	9.28812	9.00556	9.60099	noncoding		intergenic
ENST00000402383	0.0432086	2.23745	down	9.49226	10.9019	8.72734	10.7134	10.1635	11.0193	11.2973	11.6932	noncoding	RP11-162L10.1	intergenic
ENST00000418778	0.0369956	2.22104	down	5.40355	7.22584	6.51127	7.93171	7.03348	7.34821	6.70367	7.75114	noncoding	RP11-488P11.1	intergenic
NR_024110	0.0251799	2.20099	down	9.09668	10.871	9.04307	10.3715	9.08825	10.0514	9.34094	9.8276	noncoding	SBDSP1	intergenic
NR_001275	0.00926049	2.17554	down	9.59028	11.0271	9.90741	11.2261	11.0578	11.65	9.88299	11.0208	noncoding	CELP	intergenic
ENST00000513251	0.00760347	2.16089	down	9.23399	10.6074	8.92148	10.3527	9.16681	9.89229	10.5943	11.5107	noncoding	CTC-566C5.1	intergenic
ENST00000356006	0.0199924	2.13202	down	5.20871	6.32964	5.26717	6.23879	5.85143	6.40885	4.92903	6.64794	noncoding	RP11-544M22.1	natural antisense	ITLN2	intelectin-2 precursor
NR_001447	0.0494526	2.12774	down	9.00973	9.46629	8.97252	10.9732	9.10119	10.2999	10.2521	10.9534	noncoding	MT1L	intergenic
uc001rbb.3	0.0135954	2.10284	down	11.5248	13.138	10.7373	11.845	11.5447	12.4781	11.8182	12.4533	noncoding	TVAS4	intergenic
NR_003613	0.0149139	2.07446	down	13.2288	14.7929	13.2951	14.228	13.506	14.0737	13.4814	14.6276	noncoding	PMS2L1	natural antisense	SPDYE3	speedy protein E3
ENST00000416553	0.0215791	2.06775	down	6.41001	7.75722	6.16135	6.50027	5.88063	7.14125	5.57737	6.82286	noncoding	AP002856.5	intergenic
ENST00000413500	0.0152034	2.03272	down	15.8296	17.3361	15.2856	16.4526	16.0137	16.8785	16.164	16.7194	noncoding	AC023644.1	intergenic
ENST00000515374	0.00920062	2.02526	down	12.3502	13.0369	11.5121	12.9879	11.3597	12.4051	11.6003	12.4649	noncoding	AC010627.1	intergenic
ENST00000446372	0.00665845	2.0043	down	8.17471	9.20561	8.02182	9.41663	8.59782	9.28328	8.75577	9.65699	noncoding	SFTA1P	intergenic
AF070565	0.0431171	2.0019	down	8.14942	9.12418	7.47452	9.26248	7.42838	8.31954	8.45708	8.80868	noncoding		intergenic
