# Supplementary material for: Long non-coding RNA stabilizes the Y-box-binding protein 1 and regulates the epidermal growth factor receptor to promote lung carcinogenesis
Source: Oncotarget. 2016 Jun 14;7(37):59556–71. doi: 10.18632/oncotarget.10006 (PMC5312331; doi:10.18632/oncotarget.10006)
Supplement: Supplementary file 5 [file oncotarget-07-59556-s005.xlsx]

## Sheet: HRP-Tumor vs Normal_up
Upwnregulated mRNAs in samples from HPR
Condition pairs: Tumor VS Normal
Fold-change cut off: 2.0
p-value cut off: 0.05
	P-value	Fold change and Regulation		Normalized Intensity												Annotations
GeneSymbol	p-value	FCAbsolute	regulation	[747, Tumor_1](normalized)	[748, Normal_1](normalized)	[759, Tumor_1](normalized)	[760, Normal_1](normalized)	[790, Tumor_1](normalized)	[792, Normal_1](normalized)	[797, Tumor_1](normalized)	[799, Normal_1](normalized)	[835, Tumor_1](normalized)	[836, Normal_1](normalized)	[843, Tumor_1](normalized)	[844, Normal_1](normalized)	type	seqname	ProteinAccession	product
RGS17	0.00237561	22.6118	up	10.8715	5.88961	10.3448	5.98888	12.9655	5.90395	11.3957	5.37967	8.95692	6.71831	8.24959	5.9096	coding	NM_012419	NP_036551	Regulator of G-protein signaling 17
VGF	0.0236221	22.0989	up	13.3195	4.83777	11.9575	4.74668	9.8761	4.26016	7.52331	5.65729	5.36523	6.01186	8.43621	4.16875	coding	NM_003378	NP_003369	VGF nerve growth factor inducible
TUBB3	0.00351875	21.772	up	12.8756	6.97415	13.8846	7.77223	12.6755	7.3659	12.1489	7.01421	11.4127	10.8868	11.4399	7.75758	coding	NM_006086	NP_006077	Tubulin, beta 3
MMP11	0.0124515	21.2525	up	14.262	6.72958	12.721	7.5034	12.2474	7.16231	13.887	7.22423	11.2284	9.68346	10.2807	9.86618	coding	NM_005940	NP_005931	Matrix metallopeptidase 11 (stromelysin 3)
RHOV	0.0111036	18.0898	up	10.1546	9.6791	13.3322	6.06766	10.9508	5.32899	12.5532	6.32781	9.11216	5.99891	8.5641	6.20199	coding	NM_133639	NP_598378	Ras homolog gene family, member V
SPINK1	0.042177	16.0815	up	12.7427	6.32706	8.32442	7.55473	16.4689	7.63076	11.5755	5.36466	6.76869	6.80666	8.19341	6.34577	coding	NM_003122	NP_003113	Serine peptidase inhibitor, Kazal type 1
HMGB3	0.00397121	14.3967	up	14.0818	10.3214	13.2147	9.49256	16.2273	8.8578	12.8315	9.20979	11.7001	9.75704	11.3526	8.6834	coding	NM_005342	NP_005333	High-mobility group box 3
GJB2	0.00396786	13.7761	up	11.1988	5.97126	12.2482	7.28217	10.2149	7.43065	11.4782	5.84299	9.94706	6.68388	7.39917	6.57067	coding	NM_004004	NP_003995	Gap junction protein, beta 2, 26kDa
CCNO	0.00865988	12.8353	up	10.9743	11.4022	10.6651	7.62039	10.7231	5.63911	12.996	7.91555	9.29895	4.35138	10.6264	6.26291	coding	NM_021147	NP_066970	Cyclin O
COL17A1	0.0336084	10.1839	up	5.48046	6.35843	7.96325	4.89567	7.95922	4.15428	11.867	5.96558	6.75541	5.31157	11.2241	4.47455	coding	NM_000494	NP_000485	Collagen, type XVII, alpha 1
EPHA10	0.0069493	7.82606	up	8.34278	6.91721	11.1475	6.97624	9.05808	6.53359	11.878	6.98159	7.42378	6.63829	10.1988	6.19231	coding	NM_001099439	NP_775912	EPH receptor A10
NEK2	0.0100622	7.66719	up	10.3455	6.5217	10.6197	7.35039	7.02114	6.11532	12.1314	6.2872	9.0575	7.57346	8.8618	6.55683	coding	NM_002497	NP_002488	NIMA (never in mitosis gene a)-related kinase 2
C16orf59	0.0048286	7.04188	up	9.50392	7.43577	11.6068	7.99253	9.12888	7.14083	12.0596	7.57117	8.94324	8.18575	11.1553	7.17597	coding	NM_025108	NP_079384	Chromosome 16 open reading frame 59
SPP1	0.0132898	6.76048	up	11.9473	8.89358	12.5195	8.05364	12.5919	8.44804	8.7546	8.61025	13.4073	9.59877	10.03	9.10366	coding	NM_001040058	NP_001035149	Secreted phosphoprotein 1
CTHRC1	0.0320213	6.74905	up	12.3846	6.26922	10.2267	7.5694	12.0435	7.19025	8.39676	6.71346	12.0213	11.1249	8.6847	8.36219	coding	NM_138455	NP_612464	Collagen triple helix repeat containing 1
PVRL4	0.00885251	6.702	up	10.7008	10.4317	12.6864	9.67957	12.5654	9.54519	13.3272	8.50527	9.80353	8.24262	11.7775	7.98893	coding	NM_030916	NP_112178	Poliovirus receptor-related 4
MESP1	0.0091453	6.51079	up	9.33497	8.165	11.8665	8.08972	9.30459	7.55996	12.3306	7.2751	8.38688	7.26924	10.1696	6.81713	coding	NM_018670	NP_061140	Mesoderm posterior 1 homolog (mouse)
PCP4	0.0394581	6.3201	up	15.091	8.46244	8.97966	8.68848	12.5908	8.59526	9.92784	9.15358	10.8599	9.19987	11.3517	8.74154	coding	NM_006198	NP_006189	Purkinje cell protein 4
CLDN3	4.38639e-05	5.99152	up	14.8218	11.9296	14.3769	11.6464	14.2506	11.5832	14.2211	11.4337	11.8512	10.2313	14.029	11.2288	coding	NM_001306	NP_001297	Claudin 3
PHLDA2	0.00152321	5.93802	up	11.9464	9.42706	15.0484	10.8433	13.2379	10.9399	13.5374	10.3668	11.9526	10.5755	12.3869	10.5373	coding	NM_003311	NP_003302	Pleckstrin homology-like domain, family A, member 2
TMEM63C	0.0103623	5.85713	up	12.2209	7.9474	8.873	8.15759	10.3515	8.17471	13.0985	8.49511	9.49178	8.11038	10.0789	7.9282	coding	NM_020431	NP_065164	Transmembrane protein 63C
UBE2C	0.00485082	5.34451	up	10.0239	6.45242	11.1266	7.15382	6.60805	5.84966	9.03576	6.40709	9.8377	8.40272	8.62407	6.48203	coding	NM_007019	NP_861519	Ubiquitin-conjugating enzyme E2C
KIAA0101	0.0139009	5.24951	up	8.89864	5.35674	9.73586	7.10449	6.00466	5.07172	10.479	5.66532	8.68052	7.88711	8.00451	6.36471	coding	NM_014736	NP_055551	KIAA0101
SGPP2	0.00675958	5.13309	up	7.47421	7.3591	9.71042	7.35388	10.6025	6.45796	9.95655	7.15575	9.19121	6.98264	9.50646	6.97302	coding	NM_152386	NP_689599	Sphingosine-1-phosphate phosphatase 2
C16orf88	0.00793035	5.12336	up	8.40761	5.63176	9.77627	7.45231	9.76854	6.29926	10.9023	7.06733	7.53775	7.41409	8.54546	6.93063	coding	NM_001012991	NP_001013009	Chromosome 16 open reading frame 88
C2CD4A	0.000276291	5.06772	up	8.54021	6.36028	9.25792	6.04656	8.14963	6.00305	9.01536	6.04458	10.2615	8.75651	8.15481	6.1204	coding	NM_207322	NP_997205	C2 calcium-dependent domain containing 4A
FOXA3	0.0407384	5.04905	up	10.618	6.97048	6.35819	6.51291	10.8449	6.71943	10.6448	6.08632	6.59437	6.59962	8.20092	6.3563	coding	NM_004497	NP_004488	Forkhead box A3
KDELR3	0.00401794	4.81976	up	7.46097	5.78945	9.21031	6.16034	6.84493	5.19621	9.61909	5.90422	7.64921	6.9253	7.5878	4.78303	coding	NM_016657	NP_057839	KDEL (Lys-Asp-Glu-Leu) endoplasmic reticulum protein retention receptor 3
SPP1	0.0130985	4.7876	up	12.5522	9.83663	12.9557	9.48796	13.0185	9.86132	9.73553	9.67153	13.817	10.4289	10.7337	9.97045	coding	NM_000582	NP_001035149	Secreted phosphoprotein 1
MMP9	0.00120295	4.75477	up	13.1434	9.43231	12.4273	10.8814	12.5748	10.9661	12.4868	10.7072	12.9754	10.264	12.5341	10.3943	coding	NM_004994	NP_004985	Matrix metallopeptidase 9 (gelatinase B, 92kDa gelatinase, 92kDa type IV collagenase)
UBE2C	0.0129272	4.67317	up	9.71957	7.85609	12.2322	7.74727	7.66847	7.05608	10.5194	7.20408	9.70168	8.62776	9.09598	7.09952	coding	NM_181803	NP_861519	Ubiquitin-conjugating enzyme E2C
RAB26	0.00779112	4.63961	up	10.943	7.74204	8.73518	6.37481	6.67581	6.50858	9.40942	6.72394	6.61499	5.29503	9.08619	5.53615	coding	NM_014353	NP_055168	RAB26, member RAS oncogene family
RNF183	0.0233802	4.52804	up	10.534	7.17522	5.86547	5.82054	9.52154	6.50048	8.57268	6.34933	10.0139	5.92392	6.67088	6.33566	coding	NM_145051	NP_659488	Ring finger protein 183
B4GALNT4	0.00237422	4.5223	up	11.8609	8.04374	8.40315	6.64736	9.32953	6.54461	8.35457	6.8953	9.38023	7.59107	8.42559	6.96959	coding	NM_178537	NP_848632	Beta-1,4-N-acetyl-galactosaminyl transferase 4
XKRX	0.0421566	4.48972	up	8.05489	8.32182	11.2602	8.37425	8.24943	8.26737	11.3637	7.49048	7.52556	5.40627	11.774	7.36784	coding	NM_212559	NP_997724	XK, Kell blood group complex subunit-related, X-linked
ANKRD36	0.0487136	4.475	up	9.83962	7.35643	11.8268	10.0289	10.6066	8.34483	14.894	9.0466	10.1493	9.9914	9.57824	9.15516	coding	NM_001164315	NP_001157787	Ankyrin repeat domain 36
AKR7A3	0.0277817	4.35518	up	13.0042	8.31384	8.95219	7.78279	11.4136	7.59189	9.31806	7.87061	7.31157	6.60383	8.06801	7.1683	coding	NM_012067	NP_036199	Aldo-keto reductase family 7, member A3 (aflatoxin aldehyde reductase)
GPRIN1	0.0063741	4.32654	up	9.56015	6.99113	9.14042	7.31085	8.25387	7.38124	11.3364	7.40406	9.11037	8.1422	10.2001	7.6925	coding	NM_052899	NP_443131	G protein regulated inducer of neurite outgrowth 1
RASAL1	0.00570719	4.28959	up	10.5938	6.55158	7.67317	6.46629	8.21336	6.87583	8.2684	6.38079	6.67397	5.31214	9.26155	6.49257	coding	NM_004658	NP_004649	RAS protein activator like 1 (GAP1 like)
HES6	0.0156046	4.23139	up	14.9871	10.8646	11.2669	10.7617	13.0387	11.0795	13.7849	10.3816	11.4382	10.5398	11.9439	10.3459	coding	NM_001142853	NP_061115	Hairy and enhancer of split 6 (Drosophila)
ENC1	0.0335468	4.16968	up	7.77628	6.62774	9.71778	6.77124	10.7029	6.50319	9.90784	6.43931	7.17363	7.46065	7.82734	6.94401	coding	NM_003633	NP_003624	Ectodermal-neural cortex 1 (with BTB-like domain)
CEACAM1	0.0120326	4.14542	up	9.35195	8.74735	8.57203	8.27876	11.8733	8.44652	11.0319	8.13641	9.49572	7.30833	11.0436	8.14191	coding	NM_001024912	NP_001703	Carcinoembryonic antigen-related cell adhesion molecule 1 (biliary glycoprotein)
LMAN1	0.0310861	4.12635	up	8.78657	6.00205	10.1843	8.08109	8.98595	5.63347	10.4589	6.51346	8.15684	7.72465	7.04222	7.39089	coding	NM_005570	NP_005561	Lectin, mannose-binding, 1
DLGAP5	0.00935864	4.12616	up	7.93835	4.87125	8.7403	6.64939	6.31475	5.69517	9.92702	6.06264	8.49408	7.22763	7.68027	6.31986	coding	NM_014750	NP_055565	Discs, large (Drosophila) homolog-associated protein 5
C9orf140	0.0106866	4.07268	up	11.5872	8.57348	10.4799	8.76632	9.43497	8.64403	11.3504	7.33392	9.65275	8.69386	9.40908	7.74684	coding	NM_178448	NP_848543	Chromosome 9 open reading frame 140
KIAA0101	0.0108904	4.05139	up	8.95789	6.44651	10.6629	8.1182	7.14442	6.09548	10.6992	6.72475	9.41202	8.92117	8.74176	7.20152	coding	NM_001029989	NP_055551	KIAA0101
C15orf48	0.0327388	4.00931	up	8.10681	6.09948	13.7639	8.64733	8.31324	7.73405	9.32009	7.41004	9.62364	7.69799	8.05679	7.57546	coding	NM_197955	NP_922946	Chromosome 15 open reading frame 48
FAM64A	0.0356243	4.00498	up	10.4513	6.65055	10.0866	7.93805	7.09302	6.71694	11.2171	7.11208	9.56015	9.63327	8.9607	7.30726	coding	NM_019013	NP_061886	Family with sequence similarity 64, member A
CBX3	0.0415612	3.9756	up	9.29946	5.6389	9.36864	8.5501	9.72567	7.40502	11.4195	6.94909	8.42886	8.36067	8.6401	8.0314	coding	NM_016587	NP_057671	Chromobox homolog 3
MTDH	0.0343759	3.958	up	12.6885	9.25305	13.3472	11.8418	13.8946	10.5663	13.7045	10.1625	11.9587	12.1704	11.1978	10.8885	coding	NM_178812	NP_848927	Metadherin
UBE2T	0.0150983	3.95079	up	10.4653	8.37347	11.0835	7.94242	8.35185	8.08911	11.7832	7.97603	9.79149	8.92676	9.76893	8.04355	coding	NM_014176	NP_054895	Ubiquitin-conjugating enzyme E2T (putative)
OCIAD2	0.00083225	3.8922	up	12.2932	10.7154	12.5341	11.1605	13.0319	10.209	13.0427	10.7408	11.5893	10.4083	13.3309	10.8246	coding	NM_001014446	NP_689611	OCIA domain containing 2
CLIC6	0.00532023	3.88186	up	7.61001	6.66687	7.56467	6.44187	8.29397	5.76387	8.53286	5.84888	7.30699	6.18627	8.63526	5.29551	coding	NM_053277	NP_444507	Chloride intracellular channel 6
SYT7	0.0286471	3.83884	up	11.6877	8.86737	12.084	8.32331	10.3758	7.89606	7.85478	7.79603	7.50959	7.54375	10.5709	8.01214	coding	NM_004200	NP_004191	Synaptotagmin VII
TMEM132A	0.000587604	3.80746	up	11.8499	9.93996	12.8657	10.0227	12.4074	10.1372	12.3416	10.3167	11.5832	10.4437	10.9686	9.58308	coding	NM_017870	NP_821174	Transmembrane protein 132A
ADAM28	0.00918105	3.79541	up	7.80247	5.90834	8.18062	6.1172	8.97812	5.25261	6.66726	6.00992	8.14606	5.68622	5.77649	5.03119	coding	NM_014265	NP_068547	ADAM metallopeptidase domain 28
NUCKS1	0.0254617	3.78677	up	11.336	9.59699	12.2687	10.653	12.3964	9.7819	14.5353	10.0785	11.3459	11.2316	11.4588	10.4734	coding	NM_022731	NP_073568	Nuclear casein kinase and cyclin-dependent kinase substrate 1
SRRM2	0.0156355	3.7702	up	8.94127	7.02759	10.4625	8.84958	10.6938	7.34183	10.7521	7.38945	8.8994	8.95566	9.57764	8.27476	coding	NM_016333	NP_057417	Serine/arginine repetitive matrix 2
SPAG4	0.00217148	3.76421	up	10.706	9.22014	11.1133	7.82061	10.0432	7.55587	10.4134	9.21403	9.75445	8.34675	9.19215	7.59107	coding	NM_003116	NP_003107	Sperm associated antigen 4
RNF213	0.0246984	3.65855	up	10.9473	8.08776	12.9886	10.8175	11.892	10.1594	13.8433	9.95114	10.9534	11.0071	11.5127	10.8868	coding	NM_020954	NP_066005	Ring finger protein 213
DNAJC22	0.0125061	3.64362	up	7.3659	6.07242	6.93345	5.37456	9.37512	5.7933	8.85656	5.81807	7.06562	6.66799	7.14937	5.82744	coding	NM_024902	NP_079178	DnaJ (Hsp40) homolog, subfamily C, member 22
PMAIP1	0.033952	3.61859	up	9.62961	7.8973	12.484	9.60665	9.66875	9.66875	12.0895	7.77702	10.7069	9.03159	10.9054	10.3703	coding	NM_021127	NP_066950	Phorbol-12-myristate-13-acetate-induced protein 1
SMPDL3B	0.00274601	3.59894	up	11.4588	10.1362	11.9419	10.9252	12.0528	10.1199	13.1299	10.722	9.8262	8.58877	12.7072	9.53928	coding	NM_014474	NP_055289	Sphingomyelin phosphodiesterase, acid-like 3B
KCNK1	0.0406159	3.57709	up	8.51766	5.66407	8.6058	6.97603	10.2592	5.67346	6.22524	6.16583	7.44029	6.73022	7.26911	6.07497	coding	NM_002245	NP_002236	Potassium channel, subfamily K, member 1
DNMT1	0.0158165	3.54212	up	9.7465	8.13702	10.095	8.37705	9.55978	7.40752	11.5316	7.45647	9.66168	8.99835	8.75816	8.02867	coding	NM_001130823	NP_001370	DNA (cytosine-5-)-methyltransferase 1
MSL3L2	0.00275724	3.50486	up	9.13227	6.41324	8.09559	7.15605	8.88003	5.95651	8.08707	6.65847	7.3187	5.90648	7.95422	6.52102	coding	NM_001166217
EEA1	0.0343851	3.48991	up	7.45807	5.75684	9.00393	7.26044	9.3001	5.56391	8.95619	5.61932	7.40212	7.52984	6.98865	6.55958	coding	NM_003566	NP_003557	Early endosome antigen 1
UBE2C	0.0134754	3.47845	up	8.24648	5.68421	10.1041	6.43945	5.96589	5.61875	7.50157	5.67943	8.24044	6.88032	7.23228	6.19788	coding	NM_181801	NP_861519	Ubiquitin-conjugating enzyme E2C
RASEF	0.0141126	3.47408	up	6.89637	5.63286	10.7881	8.71831	10.5208	6.70048	7.93789	5.70798	6.62812	6.085	6.55282	5.69965	coding	NM_152573	NP_689786	RAS and EF-hand domain containing
PTPLAD1	0.024111	3.47219	up	9.27731	6.30486	9.79882	8.18469	10.7587	6.9122	8.63772	7.21097	9.2799	9.08075	9.14737	8.43125	coding	NM_016395	NP_057479	Protein tyrosine phosphatase-like A domain containing 1
TMEM184A	0.0345169	3.44657	up	9.29465	9.31121	9.98479	8.21518	8.8269	8.0731	11.8837	7.81597	8.10472	6.99354	10.6136	7.58839	coding	NM_001097620	NP_001091089	Transmembrane protein 184A
PTPN12	0.0438731	3.41473	up	7.88327	5.87622	10.4428	8.79993	9.48233	6.83544	10.7614	6.54103	7.70701	8.1007	8.43362	7.92649	coding	NM_002835	NP_002826	Protein tyrosine phosphatase, non-receptor type 12
COL9A3	0.00169478	3.41016	up	8.26693	7.03845	9.64476	7.3956	8.51292	6.37202	10.0351	7.56051	8.6941	8.07981	10.4183	8.50661	coding	NM_001853	NP_001844	Collagen, type IX, alpha 3
CLDN4	0.00329963	3.40302	up	14.626	13.7037	16.9629	13.8504	15.1537	13.9563	15.6474	13.3924	13.5769	12.3444	15.3033	13.4221	coding	NM_001305	NP_001296	Claudin 4
IFI6	0.0319907	3.37869	up	6.28949	5.41813	9.22045	5.66145	8.6357	4.99152	6.42684	5.07448	6.83941	6.19915	6.5836	6.11197	coding	NM_002038	NP_075011	Interferon, alpha-inducible protein 6
SFN	0.0478828	3.33222	up	12.3041	12.4933	15.0797	13.0207	13.5857	12.5908	16.6296	12.5976	14.1726	13.7688	16.0965	12.9782	coding	NM_006142	NP_006133	Stratifin
TNFRSF17	0.000613549	3.33051	up	10.5344	8.49334	9.59028	8.06231	7.46981	6.53626	10.6508	9.31443	8.90944	6.58897	9.13917	6.88416	coding	NM_001192	NP_001183	Tumor necrosis factor receptor superfamily, member 17
PACSIN1	0.0117969	3.32662	up	9.12926	7.22852	10.1152	6.76255	6.84333	6.76942	9.42977	7.11598	7.92333	6.69113	7.98224	6.45115	coding	NM_020804	NP_065855	Protein kinase C and casein kinase substrate in neurons 1
RAMP1	0.0191768	3.30277	up	14.8324	11.6019	12.05	11.9945	13.0444	12.1229	14.2165	12.0252	11.1228	10.0611	15.1652	12.2837	coding	NM_005855	NP_005846	Receptor (G protein-coupled) activity modifying protein 1
FOXA1	0.0087937	3.29293	up	11.9088	11.9594	12.381	11.002	13.6866	10.7521	12.8098	10.5901	12.0457	10.3053	12.7682	10.6749	coding	NM_004496	NP_004487	Forkhead box A1
CD24	0.00889558	3.27993	up	14.5908	12.6879	14.3029	12.0157	14.96	12.2569	12.0344	12.2357	13.3101	11.3063	13.5242	11.938	coding	NM_013230	NP_037362	CD24 molecule
PDCD7	0.0382057	3.27618	up	7.12108	4.92243	8.85363	7.6784	8.1031	5.20566	9.66316	5.90098	7.4751	7.50827	7.11133	6.83958	coding	NM_005707	NP_005698	Programmed cell death 7
NKAP	0.011946	3.25749	up	9.23655	7.24199	10.6754	8.54076	10.1263	7.62208	10.6848	7.8253	9.17097	8.92708	9.05453	8.56875	coding	NM_024528	NP_078804	NFKB activating protein
OCIAD2	0.000552904	3.25263	up	11.6891	10.1589	12.1229	10.7337	12.2693	10.5779	12.762	10.5051	11.1261	10.1581	12.8534	10.4795	coding	NM_152398	NP_689611	OCIA domain containing 2
MLEC	0.0326129	3.22426	up	6.77851	5.04202	8.29911	7.19612	9.81664	5.7873	8.19229	5.89347	7.65529	7.82857	7.25663	6.1172	coding	NM_014730	NP_055545	Malectin
ANKRD56	0.00731003	3.22078	up	7.58286	5.29129	8.02182	5.93107	6.92262	5.45477	7.38235	5.38627	5.37151	5.50264	8.16879	5.75944	coding	NM_001029870	NP_001025041	Ankyrin repeat domain 56
SP9	0.0163646	3.18654	up	7.22835	5.29315	8.40355	5.29475	8.04926	5.42419	7.095	5.8745	6.60357	6.7325	6.80788	5.5366	coding	NM_001145250	NP_001138722	Sp9 transcription factor homolog (mouse)
NFATC2IP	0.0356574	3.18194	up	7.31276	5.70229	8.93367	6.93962	8.56698	6.06332	10.2508	6.49615	7.28115	7.36752	6.94275	6.69982	coding	NM_032815	NP_116204	Nuclear factor of activated T-cells, cytoplasmic, calcineurin-dependent 2 interacting protein
WISP1	0.0121846	3.18142	up	10.1619	7.06307	9.34052	7.19802	8.74154	7.24775	8.65025	6.29937	9.54057	8.95647	7.99888	7.65092	coding	NM_003882	NP_543028	WNT1 inducible signaling pathway protein 1
FBXW11	0.0456047	3.10863	up	8.89098	6.4958	9.98084	8.88833	10.0063	7.1602	10.9064	7.39374	8.1861	8.48378	8.44425	8.17535	coding	NM_033644	NP_387449	F-box and WD repeat domain containing 11
HJURP	0.00578017	3.1056	up	7.36952	5.33313	7.73471	6.12945	5.6564	5.41934	7.77686	4.8677	7.7244	6.21761	6.76521	5.25063	coding	NM_018410	NP_060880	Holliday junction recognition protein
DNAH14	0.0158399	3.09395	up	6.65479	5.49426	7.72641	6.14512	6.66639	5.32069	9.33612	5.52848	6.18002	5.56476	6.6484	5.38211	coding	NM_144989	NP_659426	Dynein, axonemal, heavy chain 14
USP16	0.03505	3.08324	up	9.78077	8.04712	11.4976	8.89283	11.1302	8.73518	11.6027	8.4728	9.86736	10.1736	9.70778	9.51831	coding	NM_001001992	NP_006438	Ubiquitin specific peptidase 16
POSTN	0.0427194	3.0776	up	12.0813	9.08855	11.6574	9.89678	12.4933	9.76975	8.60558	8.64585	14.0447	11.3996	10.3158	10.6668	coding	NM_001135936	NP_006466	Periostin, osteoblast specific factor
HIST2H2AA4	0.0197872	3.05413	up	12.3358	11.3647	14.5036	11.9803	13.4508	12.1641	14.3687	10.9339	11.9867	10.7194	11.7709	11.5893	coding	NM_001040874	NP_001035807	Histone cluster 2, H2aa4
GPC2	0.00581011	3.05139	up	7.94019	7.2663	10.3098	7.26859	7.85731	6.84171	9.54642	7.40356	9.06688	7.61994	8.49438	7.15808	coding	NM_152742	NP_689955	Glypican 2
GALNT1	0.0347837	3.04271	up	11.1054	8.29466	11.7923	10.4139	12.1447	9.16458	11.5682	9.10292	11.0779	11.2486	10.3257	10.1573	coding	NM_020474	NP_065207	UDP-N-acetyl-alpha-D-galactosamine:polypeptide N-acetylgalactosaminyltransferase 1 (GalNAc-T1)
CCDC64	0.0108856	3.03922	up	10.4362	10.4144	10.325	9.55525	11.9663	9.35783	12.1542	9.85624	11.2602	9.23973	11.0159	9.11216	coding	NM_207311	NP_997194	Coiled-coil domain containing 64
PNOC	0.00131217	3.03226	up	8.64829	7.11361	8.00971	6.05352	6.03472	5.58489	8.528	6.74225	7.78816	5.60785	7.30506	5.60946	coding	NM_006228	NP_006219	Prepronociceptin
CILP2	0.0265747	3.01941	up	7.28154	5.32055	5.74565	4.66811	9.52286	5.8314	6.29326	5.69674	7.19542	5.16988	6.2342	6.02065	coding	NM_153221	NP_694953	Cartilage intermediate layer protein 2
KRT8	0.000296164	3.01434	up	15.3419	14.0828	16.2413	14.5818	15.9947	14.2308	16.3498	14.6636	14.5127	13.5552	16.4638	14.2388	coding	NM_002273	NP_002264	Keratin 8
ECE2	0.000950702	2.98377	up	11.5743	9.30266	11.3517	9.78896	10.6268	9.6535	11.2309	9.15122	10.5584	9.64476	11.2218	9.55978	coding	NM_032331	NP_115707	Endothelin converting enzyme 2
KRTCAP3	0.0460547	2.98114	up	7.77871	8.1031	8.50791	7.83519	10.2811	7.59582	10.711	7.44876	6.6983	6.16733	9.79632	7.16788	coding	NM_001168364	NP_776252	Keratinocyte associated protein 3
OVOL1	0.00474261	2.96327	up	9.73018	8.53449	10.6146	8.9191	10.7365	9.24795	11.2832	8.55236	8.55701	8.2123	10.4556	8.50791	coding	NM_004561	NP_004552	Ovo-like 1(Drosophila)
C16orf75	0.0171457	2.96301	up	9.25328	7.52472	10.7489	9.00097	8.21478	8.48286	11.4643	8.77023	9.45264	8.4852	10.8076	8.27515	coding	NM_152308	NP_689521	Chromosome 16 open reading frame 75
COPG	0.0474711	2.92902	up	9.56893	6.27765	10.8695	9.46836	11.3302	8.10139	8.24168	7.1929	10.1584	9.44233	7.99642	8.38007	coding	NM_016128	NP_057212	Coatomer protein complex, subunit gamma
GOLT1A	0.00324261	2.92411	up	11.735	10.6261	12.1687	10.2949	12.5184	10.2205	11.8858	10.0266	9.27571	8.96662	12.0229	10.184	coding	NM_198447	NP_940849	Golgi transport 1A
FBXO41	0.000347603	2.9149	up	10.4838	9.20979	11.0121	9.21855	10.8384	9.27404	11.2098	9.21137	9.57056	8.76328	10.9918	9.16884	coding	NM_001080410	NP_001073879	F-box protein 41
CDKN3	0.0380499	2.90656	up	9.54942	7.46712	9.91326	8.14623	7.59745	7.71638	11.2549	7.63899	9.48826	9.23614	9.21031	7.57282	coding	NM_001130851	NP_005183	Cyclin-dependent kinase inhibitor 3
HM13	0.0210886	2.87895	up	7.44599	4.81578	7.47155	6.18757	7.17738	4.63618	8.11713	5.86539	7.17784	6.71294	5.84904	5.86783	coding	NM_178582	NP_848697	Histocompatibility (minor) 13
DNAJC12	0.0447618	2.87878	up	9.38421	6.48333	5.56696	5.91382	9.18295	5.88816	7.5416	6.01641	7.46097	6.06542	5.9939	5.61072	coding	NM_201262	NP_957714	DnaJ (Hsp40) homolog, subfamily C, member 12
PRR19	0.0122836	2.87429	up	8.56375	7.15623	8.79921	7.30086	8.43537	7.07598	9.85328	6.69662	7.43471	7.33761	8.44862	6.82839	coding	NM_199285	NP_954979	Proline rich 19
CENPM	0.0354236	2.86858	up	6.30868	4.87664	9.35992	5.41947	4.94474	4.53903	6.91345	5.51063	6.56543	6.20908	7.18536	5.60072	coding	NM_001002876	NP_076958	Centromere protein M
PYCR1	0.0177809	2.84992	up	9.75255	7.54375	9.80923	7.72498	10.6088	7.93035	7.76118	7.94649	8.88887	8.16411	9.3001	7.74558	coding	NM_006907	NP_722546	Pyrroline-5-carboxylate reductase 1
TRIM46	0.0145937	2.8415	up	11.4036	8.12228	9.43636	8.61057	10.6083	8.61006	9.64638	8.72774	8.27084	7.70212	9.74341	8.29613	coding	NM_025058	NP_079334	Tripartite motif-containing 46
DDX55	0.0175554	2.84019	up	7.89093	6.00655	8.07905	5.4974	8.38556	5.77661	7.77551	6.34992	7.50371	7.30912	6.76823	6.42745	coding	NM_020936	NP_065987	DEAD (Asp-Glu-Ala-Asp) box polypeptide 55
UPF2	0.042243	2.81921	up	7.80837	5.55385	9.02252	8.1164	8.03618	6.01314	9.88393	6.40246	7.41609	7.69874	7.23244	6.6432	coding	NM_015542	NP_542166	UPF2 regulator of nonsense transcripts homolog (yeast)
FKBP11	0.00129011	2.81166	up	14.1019	12.9548	13.6043	12.0107	14.5105	12.0795	14.4116	12.8929	13.129	12.3911	13.7629	12.2426	coding	NM_016594	NP_057678	FK506 binding protein 11, 19 kDa
MARVELD3	0.0415633	2.77779	up	10.1557	10.0107	9.99535	9.51379	11.6551	8.85185	12.2858	9.0495	8.82985	8.39729	10.365	8.61986	coding	NM_001017967	NP_443090	MARVEL domain containing 3
REL	0.0462446	2.76622	up	7.04264	5.22014	8.5521	6.87545	7.25414	5.20181	8.69482	5.27495	7.01862	7.40392	6.44793	6.2265	coding	NM_002908	NP_002899	V-rel reticuloendotheliosis viral oncogene homolog (avian)
BIK	0.027075	2.73718	up	8.9199	5.72657	7.39167	5.80167	7.84931	5.51138	5.388	4.90713	6.2521	5.35043	5.43508	5.22273	coding	NM_001197	NP_001188	BCL2-interacting killer (apoptosis-inducing)
CGN	0.0458359	2.70586	up	5.98799	4.94336	7.40902	5.10655	7.71113	5.16824	8.09289	5.20148	5.9405	6.04974	5.3931	5.44874	coding	NM_020770	NP_065821	Cingulin
MSI2	0.00215311	2.67758	up	6.85448	5.62588	5.83109	5.33732	6.83402	5.41549	7.38849	5.05316	6.52587	5.1568	6.51089	4.83059	coding	NM_138962	NP_733839	Musashi homolog 2 (Drosophila)
MCM2	0.0313307	2.67655	up	9.3292	8.68028	10.0762	7.99983	8.05311	8.04712	11.9088	8.54954	9.77925	8.64992	9.23527	7.93286	coding	NM_004526	NP_004517	Minichromosome maintenance complex component 2
C17orf96	0.024637	2.6651	up	10.0203	7.97135	9.45881	8.34515	9.15102	8.61216	11.4659	8.21981	8.88701	8.61735	9.8276	8.55968	coding	NM_001130677	NP_001124149	Chromosome 17 open reading frame 96
PYCRL	0.0030893	2.65524	up	8.33013	7.39474	8.56583	6.97201	7.95059	6.31634	8.58514	6.94053	6.77965	6.38141	8.60964	6.36289	coding	NM_023078	NP_075566	Pyrroline-5-carboxylate reductase-like
KRTCAP3	0.00325554	2.6541	up	12.4508	11.4593	12.6011	11.5157	13.0853	11.3198	13.7394	11.1741	11.1187	10.3132	12.5226	11.2865	coding	NM_173853	NP_776252	Keratinocyte associated protein 3
PYCR1	0.004649	2.64202	up	9.93031	8.80064	9.64291	7.489	10.413	8.12617	8.76939	7.83256	8.96662	8.49188	9.53256	8.10472	coding	NM_153824	NP_722546	Pyrroline-5-carboxylate reductase 1
SERINC2	0.00566198	2.63741	up	13.5712	12.9593	14.1624	13.1201	14.9546	13.1272	15.5393	12.8678	13.3924	12.3946	14.0257	12.7817	coding	NM_178865	NP_849196	Serine incorporator 2
TBRG4	0.00374949	2.6352	up	11.2806	9.10272	9.77127	7.46274	8.30499	7.42175	9.91326	8.67765	8.34054	7.5028	8.41677	7.47228	coding	NM_004749	NP_954573	Transforming growth factor beta regulator 4
CDC20	0.0143252	2.61447	up	12.4727	11.277	12.6274	10.4272	11.6003	10.6857	13.6667	10.9947	12.0339	11.9392	11.9267	10.6848	coding	NM_001255	NP_001246	Cell division cycle 20 homolog (S. cerevisiae)
SRP72	0.0472026	2.59486	up	9.76248	7.4306	10.5964	9.88982	10.1214	7.61184	10.7053	7.99816	10.2689	10.0774	8.89358	9.08619	coding	NM_006947	NP_008878	Signal recognition particle 72kDa
IQCB1	0.0465284	2.57207	up	7.43339	5.42595	8.53589	7.50668	7.96733	6.14481	9.41517	6.13031	7.30964	7.28939	6.75186	6.73856	coding	NM_001023570	NP_001018865	IQ motif containing B1
HIST2H2AC	0.00977939	2.56823	up	6.55565	5.47207	7.86281	6.1933	5.63023	5.66881	6.59671	4.14105	5.69674	4.27843	6.7534	5.17724	coding	NM_003517	NP_003508	Histone cluster 2, H2ac
HN1	0.0033071	2.56226	up	10.3214	9.2053	11.0852	10.0664	11.1573	9.88429	12.27	9.64291	10.6857	9.74241	10.8008	9.63458	coding	NM_001002032	NP_057269	Hematological and neurological expressed 1
APOA1BP	0.00520243	2.55991	up	12.6805	11.0488	12.1795	11.2328	12.5122	11.1083	13.1696	10.7402	10.8235	10.5005	12.4261	11.0241	coding	NM_144772	NP_658985	Apolipoprotein A-I binding protein
SOX4	0.00615845	2.55799	up	14.186	13.4321	14.4776	13.2051	15.482	13.4396	14.8978	12.5424	13.9546	13.5045	14.7011	13.4453	coding	NM_003107	NP_003098	SRY (sex determining region Y)-box 4
RPL7L1	0.0178074	2.54258	up	9.38758	7.61444	10.1904	8.25464	10.0887	7.37859	9.32325	8.53425	9.68346	9.52114	9.53323	8.82583	coding	NM_198486	NP_940888	Ribosomal protein L7-like 1
MMP12	0.0161227	2.52333	up	6.8797	5.04267	7.53806	5.19299	5.94576	5.17565	5.24077	5.2838	8.01886	5.90883	6.26442	5.27166	coding	NM_002426	NP_002417	Matrix metallopeptidase 12 (macrophage elastase)
PRDX4	0.0394031	2.5095	up	14.2288	12.6396	14.2388	12.742	15.9417	12.6364	13.5159	12.2757	13.3519	12.8847	12.5431	12.6774	coding	NM_006406	NP_006397	Peroxiredoxin 4
SCNN1B	0.0283336	2.49074	up	7.31973	7.40406	8.98922	7.24491	9.31806	6.95926	8.97286	7.54017	6.89838	6.75082	9.02693	6.72652	coding	NM_000336	NP_000327	Sodium channel, nonvoltage-gated 1, beta
PPFIA1	0.00973173	2.4905	up	7.22618	6.78382	8.25245	6.52524	7.45697	6.31549	9.17047	6.6531	7.29995	6.80825	7.87813	6.29961	coding	NM_177423	NP_803172	Protein tyrosine phosphatase, receptor type, f polypeptide (PTPRF), interacting protein (liprin), alpha 1
CDK1	0.0167219	2.47576	up	7.93464	5.93754	9.53586	7.14912	5.55942	5.60022	7.85439	6.05486	8.47382	7.64521	7.30684	6.4308	coding	NM_001786	NP_203698	Cyclin-dependent kinase 1
SLC22A18AS	0.0183435	2.4692	up	9.18751	8.12671	11.3231	8.69169	10.5067	8.71781	9.92242	8.26805	9.23562	9.26459	9.45486	8.73712	coding	NM_007105	NP_009036	Solute carrier family 22 (organic cation transporter), member 18 antisense
RAB25	0.01728	2.46601	up	14.5051	14.0604	14.6068	13.8593	15.615	13.7589	15.4718	13.6881	13.3842	13.0116	16.122	13.5135	coding	NM_020387	NP_065120	RAB25, member RAS oncogene family
C9orf86	0.0211596	2.46513	up	8.04712	7.38275	7.95492	7.35941	8.01101	7.04144	10.6229	7.60352	8.02726	7.32255	8.97933	7.12289	coding	NM_001173989	NP_078994	Chromosome 9 open reading frame 86
DAP	0.0339209	2.45918	up	6.1583	5.27438	7.79711	6.85812	7.67821	5.99633	8.37325	5.02635	7.10882	6.59474	6.42451	6.00122	coding	NM_004394	NP_004385	Death-associated protein
HSPA1B	0.00727557	2.45727	up	12.5306	10.6925	12.1251	11.0737	13.6537	11.2229	12.6516	11.3643	12.3204	11.7909	12.4489	11.8036	coding	NM_005346	NP_005337	Heat shock 70kDa protein 1B
WDR86	0.0327719	2.43793	up	10.625	9.9376	9.63581	8.95735	9.8188	8.76915	9.71193	8.13589	10.7886	7.46766	7.6046	7.20313	coding	NM_198285	NP_938026	WD repeat domain 86
SLC25A19	0.0305651	2.43519	up	8.14015	6.38988	9.73018	7.55196	8.85167	7.11756	8.22954	6.83677	7.55885	8.34619	8.1422	6.706	coding	NM_001126122	NP_068380	Solute carrier family 25 (mitochondrial thiamine pyrophosphate carrier), member 19
TMEM45B	0.044848	2.43362	up	7.29662	6.07712	8.06552	6.32259	9.03613	5.73723	5.68901	5.63429	7.22868	6.04313	6.34387	6.14684	coding	NM_138788	NP_620143	Transmembrane protein 45B
KDELR3	0.00985725	2.42299	up	10.772	10.5943	12.879	10.6953	12.2577	10.6521	12.0435	10.1589	11.3274	10.7402	11.6198	10.3979	coding	NM_006855	NP_057839	KDEL (Lys-Asp-Glu-Leu) endoplasmic reticulum protein retention receptor 3
TIMP1	0.0211061	2.40933	up	14.7974	12.7823	14.7199	12.7823	15.13	12.7914	12.7301	12.2421	15.0358	14.32	13.4535	13.3369	coding	NM_003254	NP_003245	TIMP metallopeptidase inhibitor 1
FEN1	0.0299324	2.4084	up	11.3433	10.3955	12.4074	11.2088	10.8542	10.3905	14.0198	10.7617	11.4262	10.9508	11.814	10.5491	coding	NM_004111	NP_004102	Flap structure-specific endonuclease 1
ARHGEF16	0.0397665	2.40779	up	10.4698	10.774	11.9364	10.6658	11.1663	10.4862	13.1686	10.3445	10.2572	9.36158	12.2057	9.96556	coding	NM_014448	NP_055263	Rho guanine nucleotide exchange factor (GEF) 16
CHRDL2	0.0416708	2.40103	up	9.557	6.76478	7.46543	6.82132	7.11199	6.35764	5.83771	6.2113	9.87253	7.85047	7.67348	5.9307	coding	NM_015424	NP_056239	Chordin-like 2
NM_014212	0.039551	2.39208	up	6.84383	5.59609	5.56342	5.50371	7.68245	5.66625	7.14384	6.09527	5.53802	5.35194	9.04018	6.0489	coding	NM_014212_Exon2+
CD27	0.0321878	2.38817	up	12.8346	11.6429	12.0747	10.6587	10.1983	10.8058	13.2027	11.9603	12.7471	10.1652	12.7406	11.0298	coding	NM_001242	NP_001233	CD27 molecule
FAM114A1	0.0159111	2.36809	up	7.11584	4.97091	8.44762	6.32911	7.43257	5.73453	6.50986	5.66349	6.47313	6.18817	5.71757	5.34805	coding	NM_138389	NP_612398	Family with sequence similarity 114, member A1
SPDEF	0.036776	2.36456	up	8.60329	6.02598	5.50856	5.16544	8.12111	5.60362	5.87808	5.62027	6.99663	5.71322	5.70644	5.23614	coding	NM_012391	NP_036523	SAM pointed domain containing ets transcription factor
SRCIN1	0.000658177	2.36401	up	7.56818	6.29047	6.39655	5.77181	7.85204	6.03579	7.30671	6.32809	6.24691	4.85486	7.71789	6.35984	coding	NM_025248	NP_079524	SRC kinase signaling inhibitor 1
TERF1	0.0105676	2.3631	up	9.36069	7.54666	10.0734	8.68516	9.61778	7.76293	9.67625	7.92836	8.01384	8.0395	9.3435	8.67883	coding	NM_017489	NP_059523	Telomeric repeat binding factor (NIMA-interacting) 1
PPAPDC1B	0.00234536	2.35218	up	11.8458	10.8535	11.6684	10.5979	12.5545	10.307	11.5935	10.2521	11.2553	10.5075	11.4557	10.4513	coding	NM_001102560	NP_115872	Phosphatidic acid phosphatase type 2 domain containing 1B
UBE2S	0.0410994	2.34728	up	12.0351	9.83962	11.9392	10.8109	10.7867	10.9844	12.827	10.0412	11.3403	10.9164	11.6123	10.5621	coding	NM_014501	NP_055316	Ubiquitin-conjugating enzyme E2S
FA2H	0.0450766	2.34529	up	9.13283	8.95071	9.71872	8.80485	10.5765	8.88594	12.1339	8.82583	8.43561	7.72597	8.93145	8.35712	coding	NM_024306	NP_077282	Fatty acid 2-hydroxylase
TAF1D	0.029511	2.34491	up	12.0435	9.90539	12.6409	11.2957	12.1084	10.2384	12.5351	10.4992	11.1018	10.9866	10.4426	10.5698	coding	NM_024116	NP_077021	TATA box binding protein (TBP)-associated factor, RNA polymerase I, D, 41kDa
MARCKSL1	0.0199749	2.32392	up	14.1405	13.5181	14.9335	13.4613	14.8636	13.5194	15.2531	13.1755	15.0332	15.2667	15.5975	13.5809	coding	NM_023009	NP_075385	MARCKS-like 1
PPIG	0.0137503	2.32113	up	10.8631	9.28933	12.0511	10.3816	11.6812	10.0038	11.8629	9.8998	11.2457	11.1931	10.9762	10.6238	coding	NM_004792	NP_004783	Peptidylprolyl isomerase G (cyclophilin G)
HIST2H4B	0.00333023	2.31878	up	9.76575	7.44029	9.18709	8.27459	9.41517	8.38669	8.85838	7.59	8.41776	7.48709	8.60444	7.78976	coding	NM_001034077	NP_001029249	Histone cluster 2, H4b
CASK	0.0376151	2.31773	up	6.82343	5.10353	7.34269	7.03215	7.32831	6.13304	9.24112	6.18351	6.95703	6.67559	6.86923	6.15773	coding	NM_001126054	NP_003679	Calcium/calmodulin-dependent serine protein kinase (MAGUK family)
SP3	0.0444773	2.31591	up	8.66	7.3793	9.72857	8.58475	9.34012	7.77139	10.8728	7.85047	8.26254	8.59385	8.8004	8.21518	coding	NM_001172712	NP_003102	Sp3 transcription factor
C1orf131	0.0263092	2.31432	up	7.76167	6.40246	8.20479	6.7644	8.58211	6.61532	8.67557	6.3293	7.35277	7.21218	6.97485	6.96454	coding	NM_152379	NP_689592	Chromosome 1 open reading frame 131
TIGD3	0.0261635	2.30963	up	7.58364	6.60133	7.73444	7.13209	7.29559	6.89052	9.52475	6.518	7.43043	6.60087	8.13688	6.71694	coding	NM_145719	NP_663771	Tigger transposable element derived 3
EFNA3	0.0403989	2.30229	up	8.90121	9.15434	10.5274	8.94647	10.9143	8.99311	11.1161	8.52943	8.86304	8.68755	9.95376	8.74656	coding	NM_004952	NP_004943	Ephrin-A3
FAM84B	0.00852047	2.30163	up	12.0575	10.2222	10.5179	9.25713	9.53148	9.3835	10.6577	8.76915	9.60827	9.0281	11.4569	9.95376	coding	NM_174911	NP_777571	Family with sequence similarity 84, member B
BCL11A	0.0275501	2.30145	up	9.35305	7.98526	8.26339	7.99122	10.9941	8.40711	9.32361	7.75758	9.61125	8.13981	8.36629	8.41546	coding	NM_022893	NP_612569	B-cell CLL/lymphoma 11A (zinc finger protein)
ESPN	0.0339333	2.30105	up	6.94709	6.95112	8.52149	6.11622	8.05871	6.12549	7.10212	6.22346	6.64408	6.52306	7.8108	5.93119	coding	NM_031475	NP_113663	Espin
CAST	0.0101836	2.29713	up	11.7273	9.93066	12.3063	10.7913	11.1992	9.53219	12.2766	10.625	10.5075	10.4751	10.5805	10.0441	coding	NM_001042444
PROM2	0.0320734	2.28896	up	6.88172	6.60832	7.24569	6.58444	7.88075	6.48943	8.50459	5.73306	6.52102	6.2693	7.85342	6.03446	coding	NM_144707	NP_653308	Prominin 2
C17orf55	0.0213428	2.28259	up	9.27599	8.873	9.0147	8.34639	10.6995	8.07551	9.7586	8.35031	7.62112	7.24856	9.82162	8.15374	coding	NM_178519		Chromosome 17 open reading frame 55
RPS14	0.0334974	2.27854	up	9.20609	7.21858	8.49579	7.42142	9.97577	7.31548	7.12306	7.15776	8.11793	7.75638	8.09265	7.01301	coding	NM_001025070	NP_005608	Ribosomal protein S14
PRSS8	0.0146586	2.27324	up	8.5459	7.27782	10.6328	8.38823	10.1546	8.21518	8.36046	7.46736	8.08437	7.50782	7.81826	7.63151	coding	NM_002773	NP_002764	Protease, serine, 8
SRD5A1	0.00663183	2.26726	up	10.1763	8.88539	10.8728	8.9934	8.87495	8.46401	11.2451	9.32984	8.81605	8.31429	9.81845	8.731	coding	NM_001047	NP_001038	Steroid-5-alpha-reductase, alpha polypeptide 1 (3-oxo-5 alpha-steroid delta 4-dehydrogenase alpha 1)
SOCS4	0.0342454	2.25263	up	5.7183	4.94815	5.98614	4.54884	6.12475	4.216	7.31208	4.7473	5.39294	4.87923	5.08209	5.24714	coding	NM_080867	NP_955453	Suppressor of cytokine signaling 4
SYNGR3	0.0204992	2.24559	up	10.2161	8.06969	8.87028	8.29466	9.45929	8.41437	8.95598	9.11037	9.23636	7.66448	9.66018	7.84207	coding	NM_004209	NP_004200	Synaptogyrin 3
KLK1	0.0195077	2.23125	up	8.58856	6.92758	8.72387	7.80105	9.59149	7.98033	5.93177	5.62723	6.55878	4.27348	6.40489	6.24257	coding	NM_002257	NP_002248	Kallikrein 1
C1orf74	0.0487625	2.22466	up	7.8851	7.11476	7.44428	7.13238	7.53103	6.44475	9.47999	6.28071	6.5159	6.29451	7.8163	6.484	coding	NM_152485	NP_689698	Chromosome 1 open reading frame 74
GPR172A	0.00115192	2.2215	up	13.532	12.1868	13.8106	12.393	13.635	12.4125	13.5109	12.2289	12.5177	12.2202	13.4825	12.1381	coding	NM_024531	NP_078807	G protein-coupled receptor 172A
PPP1R14B	0.0423906	2.22045	up	13.0319	11.2257	14.0063	11.7363	13.644	11.6372	11.1007	11.4467	12.827	12.4899	12.4643	11.6332	coding	NM_138689	NP_619634	Protein phosphatase 1, regulatory (inhibitor) subunit 14B
SUSD4	0.0448195	2.20447	up	8.84701	7.81578	7.61001	7.45421	8.85967	7.61519	10.4225	7.59536	7.59442	7.64783	8.95647	7.31912	coding	NM_001037175	NP_060452	Sushi domain containing 4
SEZ6L2	0.0262974	2.19988	up	8.29801	7.65649	10.4738	7.99109	9.67434	7.74095	7.03551	6.93463	7.80275	7.11461	8.34338	7.36547	coding	NM_012410	NP_963869	Seizure related 6 homolog (mouse)-like 2
KCNA3	0.0482887	2.19637	up	6.78256	5.46369	9.57137	6.58488	6.41548	6.24032	7.12894	5.62942	6.47151	5.76514	6.32952	6.20519	coding	NM_002232	NP_002223	Potassium voltage-gated channel, shaker-related subfamily, member 3
ALK	0.0285747	2.1903	up	9.45542	6.98223	8.29511	6.45219	6.57119	6.57192	8.46321	7.22665	7.19278	6.50159	7.30052	6.75688	coding	NM_004304	NP_004295	Anaplastic lymphoma receptor tyrosine kinase
KIF11	0.0132792	2.18806	up	6.24648	5.25575	6.97146	5.62875	5.52044	5.08344	7.937	5.44476	6.59866	5.98753	5.92791	5.02381	coding	NM_004523	NP_004514	Kinesin family member 11
FUT8	0.0107027	2.18794	up	6.94909	5.93345	7.73322	6.56013	7.57381	5.37957	7.25644	5.81518	7.26395	6.3762	6.30868	6.24321	coding	NM_178155	NP_835369	Fucosyltransferase 8 (alpha (1,6) fucosyltransferase)
SMCHD1	0.0227089	2.17535	up	7.29411	6.48745	8.41706	6.51608	7.99729	6.27982	8.37639	6.41888	6.86159	6.75841	6.57079	6.32911	coding	NM_015295	NP_056110	Structural maintenance of chromosomes flexible hinge domain containing 1
HIST1H4J	0.0371961	2.17466	up	11.8805	8.90593	10.3992	10.2214	10.756	10.243	10.2021	9.28568	10.3758	9.26194	10.4742	9.44518	coding	NM_021968	NP_068803	Histone cluster 1, H4j
ESRP1	0.0145205	2.17239	up	8.52228	6.92743	8.89181	7.4557	9.36936	7.27383	6.82487	6.78751	7.43366	6.89463	8.32733	7.31451	coding	NM_001034915	NP_060167	Epithelial splicing regulatory protein 1
HIST1H4K	0.0329813	2.16567	up	11.526	8.5874	10.1313	9.70636	10.3537	9.92737	9.81388	8.96938	10.0766	8.99535	10.1054	9.13197	coding	NM_003541	NP_003532	Histone cluster 1, H4k
THOC6	0.0210087	2.16463	up	8.34325	7.63053	10.5491	8.15147	9.53706	8.62948	8.91274	8.25302	9.29513	9.09668	10.2205	8.41182	coding	NM_001142350	NP_077315	THO complex 6 homolog (Drosophila)
H2AFV	0.0283823	2.16007	up	10.9977	10.3427	11.0036	10.9849	11.3135	10.5232	12.7463	10.093	11.8445	10.7139	12.0117	10.5931	coding	NM_201516	NP_958925	H2A histone family, member V
CHD4	0.0345004	2.1599	up	7.11311	5.8689	8.28019	6.11641	8.17051	6.12957	7.47627	6.27024	7.07986	6.9944	6.54068	6.61532	coding	NM_001273	NP_001264	Chromodomain helicase DNA binding protein 4
TUSC3	0.0437794	2.15315	up	12.2796	10.4589	10.1552	10.089	12.3839	9.63614	10.5749	9.50392	10.8394	10.4183	10.7839	10.2719	coding	NM_178234	NP_839952	Tumor suppressor candidate 3
DENND1A	0.0140866	2.14836	up	7.57316	6.426	8.55524	7.4965	6.9725	7.0841	8.80088	6.61532	7.79838	6.71744	7.98138	6.72278	coding	NM_024820	NP_079096	DENN/MADD domain containing 1A
THOC4	0.0215876	2.14584	up	7.49607	6.6285	8.71487	7.95513	7.39138	6.82357	9.61289	6.87726	7.73756	7.10804	7.85226	6.80329	coding	NM_005782	NP_005773	THO complex 4
KRT19	0.0434144	2.13377	up	15.5763	15.4718	17.3445	14.8671	15.0101	15.1777	17.4489	16.0019	15.0677	14.0534	16.6498	14.965	coding	NM_002276	NP_002267	Keratin 19
GGA1	0.0457826	2.13351	up	7.37985	5.98101	8.11275	7.43065	7.83862	5.60151	8.21187	6.10022	8.09426	7.57797	6.56296	6.94955	coding	NM_001001561	NP_037497	Golgi-associated, gamma adaptin ear containing, ARF binding protein 1
HIST2H2BE	0.0382863	2.13276	up	11.1767	11.143	12.9428	11.2014	12.9142	11.2481	12.9548	10.7936	10.964	9.84705	10.6736	10.8366	coding	NM_003528	NP_003519	Histone cluster 2, H2be
HN1	0.0053882	2.13197	up	11.2744	9.53069	11.8765	10.7065	12.0695	10.3971	10.9137	10.0701	11.6786	10.7737	10.8925	10.674	coding	NM_016185	NP_057269	Hematological and neurological expressed 1
FAM40B	0.0311855	2.13023	up	7.58531	6.94987	8.16388	7.34569	8.12793	6.79369	9.86323	7.06172	7.22447	6.61828	6.88375	6.53327	coding	NM_020704	NP_065755	Family with sequence similarity 40, member B
H2AFV	0.00859962	2.1216	up	10.6527	9.70316	10.6705	10.4635	10.9653	10.1466	11.9044	9.75638	11.5407	10.375	11.4868	10.2648	coding	NM_201517	NP_958925	H2A histone family, member V
KIF4A	0.0381554	2.1146	up	7.1359	5.61556	6.4806	5.67177	5.64084	5.53676	8.14767	5.50755	6.38736	6.20351	6.58593	5.36083	coding	NM_012310	NP_036442	Kinesin family member 4A
C12orf45	0.00724178	2.11216	up	8.95316	8.68186	9.58125	8.83154	9.91952	8.29414	10.3551	8.4302	9.02871	8.18422	9.11534	8.05885	coding	NM_152318	NP_689531	Chromosome 12 open reading frame 45
ZCCHC7	0.0408588	2.10578	up	6.31937	5.19421	7.34658	6.0969	7.73056	5.18612	6.46743	5.16886	6.7886	6.16057	5.28285	5.6826	coding	NM_032226	NP_115602	Zinc finger, CCHC domain containing 7
MRPS17	0.018333	2.09828	up	10.9121	10.2747	10.6261	9.79182	10.3257	10.0883	12.1917	9.74485	11.1943	9.90539	11.0006	10.03	coding	NM_015969	NP_057053	Mitochondrial ribosomal protein S17
DERL3	0.0320487	2.09777	up	12.7723	10.3139	11.2088	9.57317	9.99679	9.813	11.2699	10.9849	10.8022	9.51705	10.4032	9.83798	coding	NM_001002862	NP_940842	Der1-like domain family, member 3
NPM3	0.0203435	2.09582	up	11.9973	10.564	11.6105	10.4838	10.321	10.349	11.9392	10.0507	10.5738	10.2972	11.7224	10.0143	coding	NM_006993	NP_008924	Nucleophosmin/nucleoplasmin 3
C2CD2	0.00311905	2.08712	up	7.16726	5.60708	6.94448	5.87325	6.6067	6.02436	7.68127	6.00428	5.49439	5.00591	6.99002	6.00016	coding	NM_015500	NP_950251	C2 calcium-dependent domain containing 2
CDCA4	0.0182979	2.08506	up	8.50052	8.17703	9.63014	8.95107	10.9233	8.72025	10.1975	8.42702	9.29087	8.41404	9.12066	8.61304	coding	NM_017955	NP_663747	Cell division cycle associated 4
ALG1L	0.00890802	2.08159	up	9.62462	9.07981	9.8797	8.75097	10.919	8.80516	9.99289	9.08004	9.54339	9.18608	10.3024	9.01385	coding	NM_001015050	NP_001182152	Asparagine-linked glycosylation 1-like
SCGB2A1	0.0447778	2.07787	up	11.8196	9.8174	7.20818	6.80919	8.49352	6.0981	8.11366	6.92136	6.36875	6.14148	6.25863	6.14424	coding	NM_002407	NP_002398	Secretoglobin, family 2A, member 1
CAST	0.0174422	2.07665	up	12.1625	10.4063	12.5105	11.2218	11.9018	10.183	12.4508	11.168	11.2752	11.2355	10.7667	10.5274	coding	NM_001750
SCRIB	0.0304584	2.06502	up	10.8362	8.92053	10.4183	8.83201	10.2219	8.9968	9.16229	9.31038	9.40427	9.29339	10.2728	8.68568	coding	NM_015356	NP_874365	Scribbled homolog (Drosophila)
SFRS8	0.00884579	2.06113	up	9.68524	8.62076	10.424	9.45369	10.3766	8.71262	10.6629	8.9711	9.70971	9.6859	9.92702	9.08075	coding	NM_004592	NP_004583	Splicing factor, suppressor of white-apricot homolog (Drosophila)
TRAF2	0.00377724	2.05861	up	12.9574	11.878	12.0259	11.7798	12.8856	11.6966	13.4633	11.7413	11.6926	10.9419	12.54	11.277	coding	NM_021138	NP_066961	TNF receptor-associated factor 2
ZDHHC9	0.0230574	2.04949	up	7.50169	5.15208	6.25129	5.77257	7.25069	5.77499	6.24812	5.42862	6.25717	5.31913	5.7348	5.58479	coding	NM_016032	NP_057116	Zinc finger, DHHC-type containing 9
UGP2	0.0128149	2.04637	up	10.1113	9.3647	12.1308	10.4755	10.9918	9.75212	12.4579	10.5749	10.9221	10.4617	10.8507	10.6373	coding	NM_006759	NP_006750	UDP-glucose pyrophosphorylase 2
WHSC1	0.0166835	2.04118	up	9.07485	7.79029	8.20396	7.26553	8.90755	7.33493	9.03364	7.7641	7.23012	7.5887	8.07631	6.60647	coding	NM_001042424	NP_579890	Wolf-Hirschhorn syndrome candidate 1
BTBD2	0.0264677	2.02701	up	7.23356	5.9703	8.76481	6.79441	7.58306	6.06559	7.79376	6.51777	6.96143	6.778	6.41123	6.50564	coding	NM_017797	NP_060267	BTB (POZ) domain containing 2
CLDN23	0.0288952	2.02648	up	11.2451	10.6218	11.5717	10.1689	11.2528	9.74427	10.9261	10.2233	10.5349	10.7637	12.3468	10.2416	coding	NM_194284	NP_919260	Claudin 23
TNFRSF18	0.0448732	2.01579	up	8.64286	6.9712	9.53069	7.08305	6.87815	7.06494	8.01761	7.33652	7.7226	7.25133	7.75017	6.76695	coding	NM_004195	NP_683700	Tumor necrosis factor receptor superfamily, member 18
ESRRG	0.00202442	2.01066	up	8.97191	7.36385	6.27855	5.53615	6.24786	5.78348	8.40953	7.05727	6.91072	5.85339	6.82869	6.00711	coding	NM_001438	NP_996318	Estrogen-related receptor gamma
SC65	0.00667771	2.01064	up	12.4752	11.5979	12.3672	11.277	11.8336	11.404	12.7442	10.9542	11.8872	11.4836	12.8585	11.4031	coding	NM_006455	NP_006446	Leprecan-like 4
ZIC2	0.00266167	2.00841	up	7.75146	7.10845	8.04236	6.79665	9.37033	7.69078	8.82466	7.77054	7.78525	7.37042	8.80927	7.81018	coding	NM_007129	NP_009060	Zic family member 2 (odd-paired homolog, Drosophila)
OPLAH	0.028906	2.00435	up	10.2595	10.2247	10.6772	9.80923	11.2206	9.89926	11.8765	10.0379	9.46836	9.36223	11.4914	9.64152	coding	NM_017570	NP_060040	5-oxoprolinase (ATP-hydrolysing)

## Sheet: HRP-Tumor vs Normal_down
Downwnregulated mRNAs in samples from HPR
Condition pairs: Tumor VS Normal
Fold-change cut off: 2.0
p-value cut off: 0.05
	P-value	Fold change and Regulation		Normalized Intensity												Annotations
GeneSymbol	p-value	FCAbsolute	regulation	[747, Tumor_1](normalized)	[748, Normal_1](normalized)	[759, Tumor_1](normalized)	[760, Normal_1](normalized)	[790, Tumor_1](normalized)	[792, Normal_1](normalized)	[797, Tumor_1](normalized)	[799, Normal_1](normalized)	[835, Tumor_1](normalized)	[836, Normal_1](normalized)	[843, Tumor_1](normalized)	[844, Normal_1](normalized)	type	seqname	ProteinAccession	product
SFTPC	0.0415046	56.8307	down	5.40556	17.9231	15.8372	17.8979	6.38234	17.6545	10.7683	17.7186	17.1037	17.0977	15.3394	17.5163	coding	NM_001172410	NP_003009	Surfactant protein C
FABP4	0.00615698	30.5339	down	5.24458	12.6488	9.77758	12.8915	4.09515	12.9895	7.77171	12.6154	11.1481	13.7509	10.7114	13.4465	coding	NM_001442	NP_001433	Fatty acid binding protein 4, adipocyte
HBB	0.0102698	19.3058	down	11.7166	17.4422	12.5235	18.5049	11.3309	18.6042	12.8555	17.2704	15.7471	16.6193	16.2233	17.5816	coding	NM_000518	NP_000509	Hemoglobin, beta
CCBE1	0.0100763	18.4626	down	5.21903	12.5522	8.80888	12.0922	4.56556	11.7304	8.13357	12.3409	9.71957	11.1568	10.3305	12.1439	coding	NM_133459	NP_597716	Collagen and calcium binding EGF domains 1
CD36	0.00854141	17.0897	down	6.96312	13.4303	10.7331	14.0307	6.62438	13.3163	9.53819	14.7425	11.2069	12.2005	9.95407	11.8699	coding	NM_001001548	NP_001120916	CD36 molecule (thrombospondin receptor)
AGER	0.0114033	16.1202	down	6.6465	12.3869	9.19901	13.0309	6.53239	12.6585	6.43513	12.8518	10.5677	11.5306	11.3586	12.3455	coding	NM_001136	NP_751947	Advanced glycosylation end product-specific receptor
SCARA5	6.16073e-05	14.5602	down	8.69765	12.879	7.99084	11.9749	6.96545	12.0213	6.85296	10.4577	7.85439	10.5893	7.66571	11.2886	coding	NM_173833	NP_776194	Scavenger receptor class A, member 5 (putative)
TCF21	0.00913503	12.9988	down	7.84062	14.352	10.0026	13.8213	8.11872	13.6613	10.6116	14.3398	11.7432	12.2317	12.2911	14.4036	coding	NM_003206	NP_938206	Transcription factor 21
HBA1	0.0132686	12.7812	down	7.9359	10.8873	7.59949	13.8645	7.88466	14.4584	7.47877	11.3673	11.1585	11.7335	10.5388	12.3409	coding	NM_000558	NP_000549	Hemoglobin, alpha 1
ARC	0.00958207	12.46	down	6.58812	11.1767	7.3939	12.3964	6.29191	12.8604	7.5285	10.3703	7.89181	10.3257	11.1926	11.5928	coding	NM_015193	NP_056008	Activity-regulated cytoskeleton-associated protein
GCOM1	0.00376253	12.0086	down	6.15854	12.4074	9.40282	12.9189	8.45865	12.6244	8.61947	12.7397	9.87811	11.9496	11.4162	12.8098	coding	NM_001018100	NP_689664	GRINL1A complex locus
TCF21	0.0123174	11.2186	down	6.42477	12.769	9.42822	12.3735	6.52587	12.0747	7.8281	11.814	9.82386	10.6212	9.34969	10.655	coding	NM_198392	NP_938206	Transcription factor 21
HBA2	0.0102359	11.1169	down	8.0884	10.9893	8.35922	13.852	8.17757	14.3687	7.65828	11.5323	11.0459	11.9217	10.6877	12.2011	coding	NM_000517	NP_000508	Hemoglobin, alpha 2
ADH1C	0.0114054	10.1111	down	6.02507	11.623	8.6387	11.446	9.71269	11.3333	5.64679	11.6551	10.8948	11.6864	9.21855	12.42	coding	NM_000669	NP_000660	Alcohol dehydrogenase 1C (class I), gamma polypeptide
MYOC	0.00719026	9.7683	down	5.26095	9.73981	5.9908	10.7231	5.89912	11.0385	5.99256	8.79345	5.48559	5.82986	6.43251	8.66542	coding	NM_000261	NP_000252	Myocilin, trabecular meshwork inducible glucocorticoid response
ANXA8L2	0.026614	9.76464	down	7.34026	13.8392	9.48345	13.3549	7.72053	13.5415	10.9525	12.6364	10.3448	10.0947	10.2225	12.3228	coding	NM_001630	NP_001621	Annexin A8-like 2
GPIHBP1	0.00326291	9.32938	down	7.80092	11.63	9.13804	11.8864	6.42159	11.4223	7.91636	12.4704	10.0199	12.0668	9.02348	10.1751	coding	NM_178172	NP_835466	Glycosylphosphatidylinositol anchored high density lipoprotein binding protein 1
C13orf15	0.00433328	9.23618	down	10.3794	13.9546	11.5644	14.5583	10.746	14.5017	8.64487	14.195	13.1666	13.838	12.3107	15.0082	coding	NM_014059	NP_054778	Chromosome 13 open reading frame 15
ADRB1	0.0129627	8.68174	down	7.2206	12.1046	9.5573	12.7293	7.73186	12.147	7.90956	12.827	8.81658	9.89018	12.5554	12.8011	coding	NM_000684	NP_000675	Adrenergic, beta-1-, receptor
FIBIN	0.00060695	8.54316	down	7.00231	10.9121	5.92122	9.63614	5.51281	9.29778	6.55522	10.019	5.8435	7.43112	7.07999	9.18751	coding	NM_203371	NP_976249	Fin bud initiation factor homolog (zebrafish)
SFTPC	0.0156618	8.44444	down	11.6574	16.45	14.4869	16.604	11.1022	15.9499	11.7548	16.7495	15.0525	15.0463	14.734	16.4562	coding	NM_001172357	NP_003009	Surfactant protein C
S100A3	0.00659003	8.37002	down	7.79694	12.3362	8.89098	12.3672	7.15892	12.4868	9.86028	12.3268	9.26459	10.5809	11.0839	12.3492	coding	NM_002960	NP_002951	S100 calcium binding protein A3
C10orf116	0.012637	8.26166	down	9.62741	15.722	12.6885	15.4266	12.9006	15.6548	11.1106	15.5712	12.3236	13.0151	13.8463	15.3859	coding	NM_006829	NP_006820	Chromosome 10 open reading frame 116
RBP4	0.0016795	8.00446	down	7.92597	11.5131	10.7991	13.2135	8.19857	13.3195	9.92643	12.7974	11.0042	13.0929	11.6624	13.585	coding	NM_006744	NP_006735	Retinol binding protein 4, plasma
GSTM5	0.0062253	7.97547	down	6.73834	11.8482	7.07843	10.7417	6.73051	10.7352	7.84854	10.7716	7.05577	7.82841	8.44513	9.94498	coding	NM_000851	NP_000842	Glutathione S-transferase mu 5
SLPI	0.0492995	7.85394	down	8.14623	14.4829	12.7958	14.7723	8.38198	14.2526	10.4742	14.2453	13.1897	12.9404	13.5874	13.7223	coding	NM_003064	NP_003055	Secretory leukocyte peptidase inhibitor
GPX3	0.00226547	7.80531	down	8.82644	12.2264	10.5668	13.0957	8.88383	12.7958	7.83877	12.2606	11.608	12.4384	10.4451	13.1389	coding	NM_002084	NP_002075	Glutathione peroxidase 3 (plasma)
SFRP5	0.0238845	7.74098	down	5.09776	9.95256	8.15632	10.2365	5.14682	10.1665	5.96021	10.6328	8.96489	8.44596	7.98273	9.5895	coding	NM_003015	NP_003006	Secreted frizzled-related protein 5
STX11	0.0140712	7.63465	down	5.35245	9.58242	7.52964	10.0333	3.87653	9.77905	6.59659	9.54083	8.02388	8.40042	7.86798	9.50646	coding	NM_003764	NP_003755	Syntaxin 11
KCNK3	0.00657491	7.47703	down	9.44796	12.4347	10.1247	12.3984	7.05887	12.0828	8.31989	12.8219	11.867	12.9189	10.481	12.0575	coding	NM_002246	NP_002237	Potassium channel, subfamily K, member 3
ROBO4	0.00600726	7.40698	down	9.30375	14.228	11.6607	14.0417	9.88582	13.9715	10.4198	13.9599	12.8114	13.8734	12.4691	13.8094	coding	NM_019055	NP_061928	Roundabout homolog 4, magic roundabout (Drosophila)
PF4	0.0210396	7.32466	down	6.84052	9.95716	6.62476	11.0172	5.76479	11.0358	5.8447	9.26797	7.40847	6.70978	9.07251	10.8045	coding	NM_002619	NP_002610	Platelet factor 4
SPOCK2	0.00314397	7.31293	down	11.2962	15.4604	12.2543	15.0422	10.6775	15.0652	12.3426	15.4552	13.2027	14.2101	13.6296	15.3925	coding	NM_014767	NP_055582	Sparc/osteonectin, cwcv and kazal-like domains proteoglycan (testican) 2
HIGD1B	0.00481491	7.19343	down	7.36447	11.5399	10.0076	12.1356	7.25386	12.0339	8.45209	11.6226	11.3212	12.3839	9.90159	11.6649	coding	NM_016438	NP_057522	HIG1 hypoxia inducible domain family, member 1B
FAM162B	0.00394571	7.10664	down	6.29012	9.23162	9.37775	11.0935	6.94971	10.9727	5.37805	10.2585	9.91917	11.7416	8.9199	10.5117	coding	NM_001085480	NP_001078949	Family with sequence similarity 162, member B
PTGDS	0.0218392	7.09783	down	9.53035	14.356	11.9824	14.5921	9.73858	15.0996	11.8168	14.6654	14.2845	13.8558	13.235	14.9829	coding	NM_000954	NP_000945	Prostaglandin D2 synthase 21kDa (brain)
KANK3	0.00616231	6.93638	down	10.356	14.4637	11.5849	14.1458	9.75526	14.2489	10.7648	14.2193	12.5268	13.1905	12.7152	14.1999	coding	NM_198471	NP_940873	KN motif and ankyrin repeat domains 3
CCDC85A	0.00334388	6.88572	down	6.98893	10.8336	8.22233	11.3664	7.06699	10.9784	7.70358	11.2206	8.51249	9.67118	10.3633	11.4891	coding	NM_001080433	NP_001073902	Coiled-coil domain containing 85A
WFDC1	0.0032367	6.87875	down	8.20501	11.5849	8.66505	12.3686	9.07485	12.2296	8.37592	12.297	9.36993	9.90028	10.6041	12.6073	coding	NM_021197	NP_067020	WAP four-disulfide core domain 1
EMCN	0.00530466	6.75682	down	7.78366	11.8854	9.04823	11.8136	7.98994	12.1339	8.21145	11.4478	10.2714	10.6647	10.0921	11.9894	coding	NM_001159694	NP_057326	Endomucin
ATP1A2	0.0126523	6.61057	down	5.1691	10.9784	8.22401	9.72978	6.22931	9.07008	6.89655	10.2595	7.83473	8.70767	8.67455	10.6315	coding	NM_000702	NP_000693	ATPase, Na+/K+ transporting, alpha 2 polypeptide
CYS1	0.000586789	6.58083	down	8.86073	12.2466	7.95001	11.9507	9.36741	12.0625	8.89098	11.4724	8.32151	10.0449	9.5061	11.4292	coding	NM_001037160	NP_001032237	Cystin 1
PEBP4	0.0450644	6.57041	down	9.50454	15.3488	13.3899	15.398	10.5335	15.3859	11.7861	15.4515	14.0162	13.5085	14.2288	14.6623	coding	NM_144962	NP_659399	Phosphatidylethanolamine-binding protein 4
CFD	0.0256246	6.49816	down	10.5224	15.2084	12.0319	15.0026	10.3662	15.4718	11.9057	14.3056	14.3453	13.691	13.329	15.0212	coding	NM_001928	NP_001919	Complement factor D (adipsin)
FAM46B	0.0153067	6.46396	down	8.30705	12.279	10.4635	13.0948	8.62533	12.7883	9.25594	13.6613	10.7293	10.8896	11.7016	12.5242	coding	NM_052943	NP_443175	Family with sequence similarity 46, member B
FOLR3	0.0153889	6.41711	down	7.207	11.0839	8.86039	12.0121	6.59437	11.2657	7.15559	10.2328	8.49188	8.00877	9.30321	11.1007	coding	NM_000804	NP_000795	Folate receptor 3 (gamma)
FCN3	0.0101972	6.36828	down	5.38737	8.59835	7.90518	10.5785	5.37256	9.61044	5.74241	9.66018	6.48466	6.18147	7.35429	9.64291	coding	NM_173452	NP_775628	Ficolin (collagen/fibrinogen domain containing) 3 (Hakata antigen)
PPP1R14A	0.00284225	6.29294	down	8.20522	11.5388	8.88651	11.7063	8.37923	11.8019	7.76745	11.644	10.4357	11.1563	10.1613	11.9104	coding	NM_033256	NP_150281	Protein phosphatase 1, regulatory (inhibitor) subunit 14A
CXCL3	0.0457182	6.206	down	9.58708	10.5344	10.3372	14.0063	7.40279	14.5794	8.83528	10.1085	11.7016	13.3347	12.4097	13.5123	coding	NM_002090	NP_002081	Chemokine (C-X-C motif) ligand 3
PEAR1	0.00741114	6.19266	down	6.54277	11.4603	8.72188	10.8398	7.39612	10.1904	7.25749	10.9113	9.86101	10.8423	9.42748	10.746	coding	NM_001080471	NP_001073940	Platelet endothelial aggregation receptor 1
CD52	0.0079405	6.10785	down	10.5188	11.9973	11.8968	14.237	10.4121	14.2031	8.65639	12.8938	12.1269	12.4806	10.5217	13.9849	coding	NM_001803	NP_001794	CD52 molecule
HSPA12B	0.00841063	6.03636	down	6.83116	10.7004	7.39938	10.339	6.37481	9.85421	6.38595	10.198	8.70906	8.97494	8.89547	10.0914	coding	NM_052970	NP_443202	Heat shock 70kD protein 12B
GPM6B	0.00796521	5.99142	down	7.79068	12.4391	8.53651	11.0562	8.9771	11.339	8.02465	11.8877	8.98616	9.61967	10.0139	11.4847	coding	NM_001001995	NP_005269	Glycoprotein M6B
TNNC1	0.00693979	5.96401	down	7.38099	10.7965	8.77167	11.5306	6.78168	11.3329	8.27398	11.1518	9.23436	10.3316	9.8174	10.5744	coding	NM_003280	NP_003271	Troponin C type 1 (slow)
VSIG4	0.00384398	5.91818	down	6.55455	8.42938	8.6357	11.2881	6.3821	9.7139	5.59034	9.40251	9.30697	9.74623	6.82487	10.1054	coding	NM_007268	NP_009199	V-set and immunoglobulin domain containing 4
SNX22	0.0308737	5.84152	down	7.03203	11.2364	7.34042	9.85084	4.00121	9.64638	8.09065	10.1499	8.59782	8.59051	9.42159	10.2878	coding	NM_024798	NP_079074	Sorting nexin 22
AATK	0.0262307	5.83677	down	7.61611	12.0095	9.85421	12.0675	6.80419	11.8152	8.98889	12.0421	10.4455	10.6779	11.3162	11.6839	coding	NM_001080395	NP_001073864	Apoptosis-associated tyrosine kinase
ANXA3	0.00675815	5.79789	down	6.98522	10.9296	10.1026	11.8201	8.99311	11.034	6.84906	11.1126	9.97015	10.5377	9.26459	11.9439	coding	NM_005139	NP_005130	Annexin A3
WISP2	6.67392e-05	5.73096	down	11.0106	13.27	10.9419	13.9836	11.0637	14.2058	10.3151	12.4699	9.82304	11.6991	11.4664	14.105	coding	NM_003881	NP_003872	WNT1 inducible signaling pathway protein 2
PRELP	0.001837	5.66251	down	7.95634	10.6079	6.91026	9.9837	7.57417	9.6867	6.02316	9.80202	8.46077	9.21536	8.33548	10.9732	coding	NM_002725	NP_958505	Proline/arginine-rich end leucine-rich repeat protein
RASIP1	0.00628806	5.66194	down	8.08823	12.4026	9.37867	11.821	8.57324	11.8812	8.86039	11.8812	11.1791	11.7973	10.821	12.1251	coding	NM_017805	NP_060275	Ras interacting protein 1
GPR146	0.00919777	5.61914	down	7.29457	11.4467	9.65138	11.5316	7.17776	11.7311	9.52418	10.9836	9.94617	10.9753	9.93161	11.7994	coding	NM_138445	NP_612454	G protein-coupled receptor 146
NM_002141	0.00245683	5.52707	down	7.93346	11.4756	7.85187	10.5704	7.12522	10.7365	8.37747	10.7528	8.54021	9.37411	9.05288	10.7707	coding	NM_002141_Exon2-
NOTCH4	0.00204919	5.52258	down	10.7579	14.3263	12.1606	14.0257	10.8488	14.0534	11.3427	14.7058	12.9978	14.1829	12.7012	14.307	coding	NM_004557	NP_004548	Notch 4
SFTPA1	0.00833625	5.47775	down	5.34048	7.79101	11.0945	12.6473	7.20227	11.1133	6.3273	10.192	11.7068	11.8956	8.46379	11.2175	coding	NM_001164644	NP_005402	Surfactant protein A1
CAV2	0.00884445	5.44984	down	7.66896	10.274	11.2711	12.0511	8.36875	11.2104	6.81208	11.3222	10.7433	11.5484	8.94669	12.082	coding	NM_001233	NP_937855	Caveolin 2
C9orf125	0.0210272	5.37894	down	6.65678	10.8053	7.46918	10.2856	5.56905	10.3367	9.56998	10.209	8.22193	8.72188	8.58108	10.2735	coding	NM_032342	NP_115718	Chromosome 9 open reading frame 125
SOX7	0.0104609	5.33971	down	7.66218	10.9133	9.18608	11.3562	7.70746	11.6132	7.67448	10.79	12.0986	11.7656	10.1948	12.5859	coding	NM_031439	NP_113627	SRY (sex determining region Y)-box 7
NTRK2	0.00732609	5.3024	down	6.47319	8.77828	8.44787	11.4537	6.64284	10.9561	7.82475	10.8732	6.61585	7.73056	7.84781	8.50036	coding	NM_001007097	NP_006171	Neurotrophic tyrosine kinase, receptor, type 2
TBX2	0.00525956	5.28645	down	8.03192	12.1032	8.21534	11.5893	9.20045	11.7539	8.98381	11.4327	10.6328	11.6174	11.4201	12.4017	coding	NM_005994	NP_005985	T-box 2
TPSB2	0.0452738	5.27545	down	6.81306	10.0131	10.2026	11.1917	6.98932	11.1761	5.66107	11.1181	11.3028	11.1397	10.2548	10.9807	coding	NM_024164	NP_077078	Tryptase beta 2 (gene/pseudogene)
FOXF1	0.00102212	5.24048	down	9.83601	13.5618	11.0237	13.3935	11.6118	13.4714	9.65369	12.6073	12.1339	13.4185	11.9446	14.0895	coding	NM_001451	NP_001442	Forkhead box F1
CLEC3B	0.00841775	5.19124	down	7.4467	9.4754	8.47551	10.9747	7.4139	11.0538	6.587	10.2526	9.16994	9.06747	8.3527	10.8783	coding	NM_003278	NP_003269	C-type lectin domain family 3, member B
SEMA5A	0.00832807	5.17551	down	9.29739	13.5123	10.186	13.14	9.66214	13.0929	11.5145	12.8722	11.4847	12.1027	11.0715	12.7264	coding	NM_003966	NP_003957	Sema domain, seven thrombospondin repeats (type 1 and type 1-like), transmembrane domain (TM) and short cytoplasmic domain, (semaphorin) 5A
SYNPO2	0.000698758	5.11971	down	8.05598	10.3816	7.91091	9.75562	5.74797	9.31527	7.49607	9.51245	6.89111	8.3331	8.23073	11.1712	coding	NM_133477	NP_597734	Synaptopodin 2
ALOX5AP	0.0406367	5.06042	down	9.58491	11.5842	10.9327	12.0085	8.82174	11.8749	6.0814	12.1276	10.8	10.7602	10.424	12.3249	coding	NM_001629	NP_001620	Arachidonate 5-lipoxygenase-activating protein
GRASP	0.013205	4.99392	down	10.9594	14.5333	11.7807	14.5736	11.4593	14.5949	11.6214	15.2084	13.3791	13.5441	13.6562	14.3229	coding	NM_181711	NP_859062	GRP1 (general receptor for phosphoinositides 1)-associated scaffold protein
PCSK9	0.0371857	4.91523	down	7.01315	11.3898	7.87873	11.0417	6.83677	11.3309	9.56683	10.2832	8.67765	9.96721	10.4437	10.1876	coding	NM_174936	NP_777596	Proprotein convertase subtilisin/kexin type 9
CPB2	0.00195339	4.82534	down	6.04522	8.06953	6.03219	8.84463	5.15113	8.68896	5.94246	8.26013	6.16209	6.87004	6.56671	8.7903	coding	NM_016413	NP_057497	Carboxypeptidase B2 (plasma)
ST6GALNAC3	0.009601	4.77487	down	6.66662	9.7973	7.34713	9.80053	5.81443	9.3001	6.06477	9.39811	7.74825	8.30019	8.16149	8.7392	coding	NM_152996	NP_694541	ST6 (alpha-N-acetyl-neuraminyl-2,3-beta-galactosyl-1,3)-N-acetylgalactosaminide alpha-2,6-sialyltransferase 3
CAMK2N1	0.00437927	4.77429	down	10.7092	13.6693	11.7548	13.5272	10.2938	13.438	10.0801	13.3578	12.212	12.549	11.591	13.6313	coding	NM_018584	NP_061054	Calcium/calmodulin-dependent protein kinase II inhibitor 1
VSIG4	0.00325011	4.73815	down	6.11178	7.81664	7.8475	10.0235	6.01821	8.65373	5.46167	9.24329	8.11536	8.76655	6.44201	8.95878	coding	NM_001100431	NP_009199	V-set and immunoglobulin domain containing 4
S1PR1	0.00736611	4.73741	down	10.6242	14.0162	11.8425	13.0899	10.4621	13.4814	10.3196	13.7491	12.984	13.3234	12.2168	14.2537	coding	NM_001400	NP_001391	Sphingosine-1-phosphate receptor 1
SFTPA1	0.00801044	4.71186	down	5.92031	7.62208	10.6168	12.2194	7.0101	10.8484	6.64584	10.0697	11.2014	11.5578	8.51833	11.0133	coding	NM_001164647	NP_005402	Surfactant protein A1
HSPB2	0.00165857	4.67491	down	8.48428	11.2436	9.11412	11.5935	8.43928	11.6209	8.5154	11.1292	9.62741	10.44	9.56174	11.0647	coding	NM_001541	NP_001532	Heat shock 27kDa protein 2
TPPP	0.00133169	4.64372	down	10.1408	12.7551	10.0456	12.4397	9.67983	12.2875	9.67983	12.6176	9.37639	11.5323	11.564	12.1461	coding	NM_007030	NP_008961	Tubulin polymerization promoting protein
DUSP1	0.0208133	4.62896	down	14.0895	15.3348	14.2587	16.9598	13.1009	17.246	12.4187	16.2504	15.6764	15.6589	15.5621	16.9204	coding	NM_004417	NP_004408	Dual specificity phosphatase 1
EMP2	0.0267421	4.62782	down	5.70229	10.822	8.23694	10.7815	7.64126	10.4187	9.06164	10.7944	7.61125	8.67209	10.1036	10.1303	coding	NM_001424	NP_001415	Epithelial membrane protein 2
CA2	0.017629	4.62158	down	5.84038	8.93866	7.77957	10.32	9.42941	9.32614	5.10225	9.42246	8.16012	9.2085	7.28534	9.63159	coding	NM_000067	NP_000058	Carbonic anhydrase II
SYNPO2	0.0109	4.59589	down	6.60087	9.2669	6.68306	9.35451	6.74889	9.33031	6.17519	8.86647	8.66328	8.10591	7.59405	10.7433	coding	NM_001128933	NP_597734	Synaptopodin 2
ZFP36	0.0480196	4.59125	down	12.8436	14.8303	13.7172	17.0036	12.5226	17.4668	12.8657	15.9873	16.671	15.745	16.2855	17.0659	coding	NM_003407	NP_003398	Zinc finger protein 36, C3H type, homolog (mouse)
RBMS3	0.00583442	4.57555	down	8.77744	12.5242	10.2878	12.3624	8.89958	12.1184	10.2468	12.1734	10.9069	11.3444	10.6573	12.4166	coding	NM_001003792	NP_055298	RNA binding motif, single stranded interacting protein 3
SEPT8	0.0177614	4.46019	down	5.63832	9.69609	7.65591	9.82162	5.85131	9.51563	7.34907	9.4495	7.68283	8.28431	8.61198	8.96489	coding	NM_001098811	NP_055961	Septin 8
DCN	0.0265505	4.45767	down	11.7918	12.5948	10.8715	13.3369	11.5225	12.9309	7.43776	12.03	12.8728	13.005	9.66971	13.2061	coding	NM_133507	NP_598014	Decorin
GPR152	0.00763674	4.40929	down	10.893	13.4285	10.1113	12.7027	9.88265	12.7012	10.289	13.0707	11.575	11.2504	10.6116	13.0522	coding	NM_206997	NP_996880	G protein-coupled receptor 152
SERPING1	0.0375014	4.39895	down	10.0622	12.1285	11.2843	12.3793	10.5217	12.0174	6.82391	12.436	12.1972	12.4058	10.1607	12.506	coding	NM_001032295	NP_001027466	Serpin peptidase inhibitor, clade G (C1 inhibitor), member 1
JAM2	0.0178531	4.38104	down	8.3624	11.8303	9.6691	12.0371	8.93088	12.2614	9.03135	11.7604	10.9854	10.4314	10.2034	11.6496	coding	NM_021219	NP_067042	Junctional adhesion molecule 2
DPEP2	0.024668	4.37716	down	10.3417	11.7186	10.351	13.086	8.31287	13.2814	10.1668	12.1711	11.6966	11.7683	11.1716	12.7952	coding	NM_022355	NP_071750	Dipeptidase 2
FABP5	0.0149472	4.37427	down	8.87055	12.7516	11.7901	13.5313	8.91274	12.3035	9.31717	11.9914	12.6651	13.4754	12.5273	12.8041	coding	NM_001444	NP_001435	Fatty acid binding protein 5 (psoriasis-associated)
KAZ	0.0113429	4.36578	down	7.17714	10.9542	8.15699	10.4183	7.39729	10.4992	7.75917	10.2302	9.65413	9.87253	9.30239	10.2302	coding	NM_201628	NP_963922	Kazrin
ADAMTSL4	0.0228147	4.30002	down	9.4885	13.4195	11.7033	13.3899	9.15578	13.1152	11.3227	13.33	11.5383	12.6239	12.6357	12.5919	coding	NM_019032	NP_079284	ADAMTS-like 4
FZD4	0.00485192	4.2829	down	9.57691	13.0334	11.1503	12.9879	10.0681	12.6442	10.5368	13.3539	11.5426	12.03	11.526	12.9428	coding	NM_012193	NP_036325	Frizzled homolog 4 (Drosophila)
LGI4	0.0408814	4.26974	down	6.9668	11.5333	8.89468	10.2963	6.51576	10.1793	8.48428	11.0888	8.40291	7.9413	9.14796	9.93825	coding	NM_139284	NP_644813	Leucine-rich repeat LGI family, member 4
ACE	0.00790253	4.24092	down	8.99013	12.3335	10.9811	12.912	9.15336	12.7342	10.2979	12.2227	11.8071	13.0419	11.7597	12.2512	coding	NM_001178057	NP_690043	Angiotensin I converting enzyme (peptidyl-dipeptidase A) 1
AHNAK	0.00615977	4.24077	down	8.53035	11.4117	9.98232	11.8894	7.96634	11.826	10.0977	11.214	9.56174	10.4106	9.28812	11.1807	coding	NM_024060	NP_076965	AHNAK nucleoprotein
SFTPA1	0.0102131	4.21041	down	6.11299	8.10247	10.5344	12.0494	6.75173	10.7792	7.25576	9.99238	11.1133	11.3347	8.7794	10.7331	coding	NM_005411	NP_005402	Surfactant protein A1
GJA4	0.000298537	4.20333	down	11.1605	13.4252	11.3057	13.4895	10.9807	13.726	10.706	13.1062	12.8689	14.0044	12.1137	13.8134	coding	NM_002060	NP_002051	Gap junction protein, alpha 4, 37kDa
CLEC14A	0.00439732	4.19221	down	10.1542	13.817	12.4781	13.7459	10.7671	13.3519	11.5121	13.9217	13.0168	13.8321	12.2663	13.9323	coding	NM_175060	NP_778230	C-type lectin domain family 14, member A
CYGB	0.00126169	4.19116	down	11.2333	13.3999	11.0329	13.5392	10.4134	13.6889	11.1454	12.7902	12.4988	13.5223	11.4836	13.2711	coding	NM_134268	NP_599030	Cytoglobin
FBLN1	0.00266229	4.1866	down	13.3033	15.3846	11.952	14.9088	12.62	15.2815	12.3706	14.5069	13.3963	13.726	12.6218	14.851	coding	NM_006486	NP_006478	Fibulin 1
MSR1	0.0192466	4.14796	down	7.91478	9.15546	11.8905	13.6453	9.83601	13.3864	7.99122	11.9755	11.6464	11.6684	10.7082	12.4704	coding	NM_002445	NP_619730	Macrophage scavenger receptor 1
FBLN1	0.00355033	4.14502	down	12.1109	14.2629	10.7473	13.9084	11.1496	14.0911	11.3593	13.4979	12.4508	13.0301	11.7883	13.124	coding	NM_001996	NP_006478	Fibulin 1
MASP1	0.000956612	4.14225	down	8.96021	11.0919	9.58557	11.6634	8.37879	11.3945	8.71371	11.3292	9.95955	11.0893	9.91845	11.2504	coding	NM_139125	NP_624302	Mannan-binding lectin serine peptidase 1 (C4/C2 activating component of Ra-reactive factor)
ECSCR	0.00605005	4.13769	down	7.55625	10.1894	9.08855	10.7446	7.34324	10.4116	7.19116	10.2696	10.2826	10.5229	8.88701	10.5038	coding	NM_001077693	NP_001071161	Endothelial cell-specific chemotaxis regulator
TMEM204	0.00789195	4.11264	down	10.8868	12.4151	11.022	13.1159	10.794	12.6176	9.41937	13.6633	11.499	12.2796	10.9221	12.6922	coding	NM_024600	NP_078876	Transmembrane protein 204
HRCT1	0.0179405	4.09748	down	7.69444	11.0193	10.0165	11.1255	6.35994	10.4795	10.4001	10.6599	9.42771	11.3464	10.4417	11.9181	coding	NM_001039792	NP_001034881	Histidine rich carboxyl terminus 1
NOVA2	0.00377887	4.09406	down	6.79871	10.2287	8.15997	10.1177	7.55693	10.2381	7.7244	9.95955	9.06981	9.97134	9.76613	10.7617	coding	NM_002516	NP_002507	Neuro-oncological ventral antigen 2
NKD2	0.0030907	4.08108	down	11.3586	14.1999	11.8649	13.9599	10.9236	13.791	11.5842	14.0579	12.4675	12.9514	12.4088	13.8213	coding	NM_033120	NP_149111	Naked cuticle homolog 2 (Drosophila)
SOX17	0.00321701	4.07273	down	7.3867	8.31408	7.66612	9.99679	5.8826	9.35863	7.52948	9.89193	8.23435	9.32175	7.23555	9.20758	coding	NM_022454	NP_071899	SRY (sex determining region Y)-box 17
MDGA1	0.0258967	4.0592	down	6.86963	9.47569	6.45036	10.0608	7.0224	10.3333	7.74095	10.2309	9.02614	9.1517	10.3872	10.3715	coding	NM_153487	NP_705691	MAM domain containing glycosylphosphatidylinositol anchor 1
PECAM1	0.0046003	4.04141	down	11.9857	14.8444	12.8219	14.9989	11.9212	15.1064	12.9744	15.2342	13.8946	14.5583	13.1167	14.0614	coding	NM_000442	NP_000433	Platelet/endothelial cell adhesion molecule
IL18	0.0468287	4.01703	down	7.18523	9.08947	9.65878	10.4895	6.36393	9.71695	4.99539	9.9965	10.135	10.0372	9.00097	10.0464	coding	NM_001562	NP_001553	Interleukin 18 (interferon-gamma-inducing factor)
PTPLA	0.0121989	4.00997	down	6.31836	9.19486	8.12567	9.88942	6.83438	9.29339	5.41422	9.07981	8.91472	8.98563	8.3477	9.5335	coding	NM_014241	NP_055056	Protein tyrosine phosphatase-like (proline instead of catalytic arginine), member A
C5orf23	0.0138091	4.00726	down	9.86955	12.5366	10.9153	12.8126	10.3151	12.6909	9.42564	12.635	11.7757	11.2272	11.1145	13.5293	coding	NM_024563		Chromosome 5 open reading frame 23
CRYAB	0.015318	4.00526	down	10.2043	10.7072	7.93062	10.3515	8.60226	10.2302	5.6202	9.88659	8.47459	9.30083	8.62229	10.9893	coding	NM_001885	NP_001876	Crystallin, alpha B
PCDH12	0.00464445	3.98541	down	7.90841	11.2694	9.61349	11.1284	8.81903	11.3765	8.28625	10.9362	11.3176	12.225	10.4147	11.3923	coding	NM_016580	NP_057664	Protocadherin 12
OLFML2A	0.0134424	3.97666	down	10.4482	13.9323	11.1807	13.18	12.7541	13.4979	9.8643	13.4714	12.8647	13.4916	11.6772	13.1655	coding	NM_182487	NP_872293	Olfactomedin-like 2A
CD300C	0.0178752	3.95763	down	8.03318	10.7756	9.4847	11.3296	6.96531	11.0935	9.1517	11.3714	10.2126	10.4908	10.1528	10.847	coding	NM_006678	NP_006669	CD300c molecule
CD93	0.00599916	3.94551	down	12.5545	14.851	13.866	14.8303	11.9575	15.2318	12.0755	15.0766	14.7483	15.432	13.3718	15.0332	coding	NM_012072	NP_036204	CD93 molecule
CAV2	0.00593563	3.93626	down	7.23306	9.21985	10.4729	10.8842	7.57282	10.0523	6.72201	10.1244	9.65667	10.8235	8.20438	10.6187	coding	NM_198212	NP_937855	Caveolin 2
FCER1A	0.0171019	3.91348	down	5.966	8.84612	5.53676	8.7208	4.95047	8.26552	5.67216	7.38556	8.21742	8.39186	8.10703	8.65068	coding	NM_002001	NP_001992	Fc fragment of IgE, high affinity I, receptor for; alpha polypeptide
EGFL7	0.00343559	3.90552	down	11.6429	15.4277	12.7499	14.6224	13.3433	14.8636	12.45	14.3453	13.0207	14.4627	13.3695	14.6478	coding	NM_016215	NP_958854	EGF-like-domain, multiple 7
THBD	0.0404484	3.89165	down	8.0937	12.0895	9.28075	11.8641	8.56998	12.183	9.91467	11.1284	11.1357	10.5704	11.4857	12.4074	coding	NM_000361	NP_000352	Thrombomodulin
AGER	0.0106373	3.89036	down	5.99588	7.02216	6.5358	9.76456	5.4836	9.12699	6.65897	8.27728	7.52242	8.15739	6.9116	8.51932	coding	NM_172197	NP_751947	Advanced glycosylation end product-specific receptor
CHRM1	0.00945606	3.88809	down	5.75622	8.31011	6.19463	8.638	6.00074	8.71458	5.80843	8.77578	5.76055	5.71866	7.86975	8.98756	coding	NM_000738	NP_000729	Cholinergic receptor, muscarinic 1
ZNF365	0.0032622	3.883	down	6.35994	7.74325	6.19559	8.84362	5.27842	8.69206	6.72407	8.38556	6.01883	6.94955	7.00964	8.71548	coding	NM_014951	NP_955524	Zinc finger protein 365
GPM6A	0.00231066	3.87094	down	6.47715	8.7403	6.65767	9.07551	5.94894	8.88383	6.91528	9.02077	6.73697	7.29359	7.32427	8.76239	coding	NM_201591	NP_963886	Glycoprotein M6A
TMSB15A	0.0183892	3.86358	down	6.23674	9.57206	7.10532	10.0397	7.14187	10.3008	8.72946	9.00245	7.57429	8.00069	7.38834	8.96004	coding	NM_021992	NP_068832	Thymosin beta 15a
LTBP2	0.00824729	3.85702	down	9.34679	10.7711	8.77543	10.9887	9.16495	10.7501	6.61311	10.6005	10.8936	11.5338	9.79805	11.6326	coding	NM_000428	NP_000419	Latent transforming growth factor beta binding protein 2
DIRAS3	0.0233043	3.81947	down	6.02691	10.5815	9.12288	9.55658	6.76388	9.32386	7.61859	9.08619	7.66366	9.289	9.09329	10.0523	coding	NM_004675	NP_004666	DIRAS family, GTP-binding RAS-like 3
SGCD	0.00164099	3.81487	down	7.17439	9.98566	6.4051	9.25526	6.72309	8.70392	8.09855	9.74281	6.86176	8.13808	8.42158	9.44854	coding	NM_000337	NP_758447	Sarcoglycan, delta (35kDa dystrophin-associated glycoprotein)
DCN	0.00756619	3.8113	down	9.12549	10.4311	8.66999	11.1438	8.3761	10.3567	6.37791	9.52068	9.90672	9.9949	8.0036	10.5943	coding	NM_133506	NP_598014	Decorin
UPK3B	0.0119544	3.806	down	6.25603	7.11336	6.52723	9.00494	5.65729	8.30318	5.00476	8.7772	5.90696	6.63555	5.98348	7.07117	coding	NM_182684	NP_872625	Uroplakin 3B
ANXA1	0.0170017	3.80407	down	9.49831	10.9312	11.446	12.9733	9.60099	12.0024	7.87856	12.1648	12.1844	12.4543	11.18	12.8277	coding	NM_000700	NP_000691	Annexin A1
RBP7	0.0169322	3.80306	down	6.15202	9.56015	7.02736	8.32282	5.83173	8.31547	5.69901	8.83583	7.99674	7.83826	6.97995	8.37724	coding	NM_052960	NP_443192	Retinol binding protein 7, cellular
ITM2A	0.00489386	3.76304	down	6.6633	8.65508	8.23167	9.61072	7.34954	9.07372	5.60117	9.25713	9.16826	9.90068	7.90803	9.89602	coding	NM_004867	NP_004858	Integral membrane protein 2A
LRRC4B	0.00855653	3.75174	down	7.45683	10.6508	9.05288	10.5589	7.31244	10.5459	8.63652	10.6197	10.8692	11.5369	9.82508	10.6861	coding	NM_001080457	NP_001073926	Leucine rich repeat containing 4B
ZBED2	0.0282375	3.74606	down	8.66748	12.455	10.3715	11.022	7.89364	11.4218	10.1567	12.4988	10.5138	10.8384	10.8807	11.6799	coding	NM_024508	NP_078784	Zinc finger, BED-type containing 2
CES1	0.00157217	3.74423	down	6.76026	7.35277	7.20408	9.51534	7.0326	8.50619	6.32979	8.73048	8.46244	10.5208	6.70647	9.29807	coding	NM_001025194	NP_001257	Carboxylesterase 1
MYOZ1	0.0240575	3.72528	down	6.37582	9.27323	7.64644	10.3928	6.64622	10.5054	8.93866	9.8589	7.25094	7.83802	10.04	10.4139	coding	NM_021245	NP_067068	Myozenin 1
IGFBP6	0.00394619	3.70017	down	8.70026	10.8532	7.38235	10.3914	8.40042	10.4645	6.78511	9.00066	7.56482	9.19335	8.95765	9.21309	coding	NM_002178	NP_002169	Insulin-like growth factor binding protein 6
SYNGR1	0.0323296	3.68815	down	7.40377	10.7139	6.95362	9.62512	6.58722	9.97521	8.33692	10.2001	8.75528	8.26455	9.31206	9.86736	coding	NM_004711	NP_663791	Synaptogyrin 1
GYPC	0.00476645	3.68406	down	6.66247	7.60704	7.4418	9.20457	5.89269	8.90663	5.16735	7.92255	8.54168	9.18402	6.54474	8.71371	coding	NM_016815	NP_058131	Glycophorin C (Gerbich blood group)
BCL6B	0.00787336	3.66758	down	9.10421	12.7506	10.7352	12.1711	9.43717	12.198	10.2476	11.3652	12.1566	13.338	11.1741	12.281	coding	NM_181844	NP_862827	B-cell CLL/lymphoma 6, member B
DEFA3	0.00181708	3.66701	down	9.64336	11.1563	9.83998	11.8147	9.16884	11.8162	8.8758	10.8291	10.7114	13.2884	10.7932	11.3754	coding	NM_005217	NP_005208	Defensin, alpha 3, neutrophil-specific
GNG11	0.00013172	3.64683	down	10.3754	12.3249	11.4315	13.005	10.7592	12.9497	10.6234	12.7183	12.6003	13.7349	11.3333	13.5901	coding	NM_004126	NP_004117	Guanine nucleotide binding protein (G protein), gamma 11
NM_006735	0.00100243	3.6342	down	7.68706	9.18222	5.55261	8.35687	5.80167	8.31573	6.54277	7.78279	6.43322	7.68569	6.9514	8.81527	coding	NM_006735_Exon2-
AHNAK	0.00290855	3.63268	down	13.8023	16.5375	15.091	16.4804	13.7836	16.4828	14.4727	16.7547	15.0652	15.7098	15.3093	16.7251	coding	NM_001620	NP_076965	AHNAK nucleoprotein
MS4A7	0.0158728	3.63169	down	6.57513	7.62478	8.72813	10.1948	7.13501	9.37808	4.9863	8.93548	9.86	10.0925	7.82403	10.0468	coding	NM_206938	NP_996823	Membrane-spanning 4-domains, subfamily A, member 7
ZAK	0.00749301	3.61592	down	10.3838	12.912	11.336	12.7992	9.55815	12.827	10.4099	12.4998	12.0137	12.2057	11.2678	12.8518	coding	NM_133646	NP_598407	Sterile alpha motif and leucine zipper containing kinase AZK
MS4A7	0.0101907	3.58781	down	7.57529	8.33272	7.85861	10.1256	7.24775	9.96888	6.01163	9.1517	9.10089	9.35923	7.61641	9.53105	coding	NM_206939	NP_996823	Membrane-spanning 4-domains, subfamily A, member 7
TMEM88	0.00546539	3.57717	down	8.61057	10.8625	8.70489	10.7047	8.12094	10.9265	7.89842	10.5624	10.2676	11.0522	10.3946	10.9216	coding	NM_203411	NP_981956	Transmembrane protein 88
DOK2	0.0243135	3.55072	down	10.1943	12.7922	11.687	13.6187	9.30557	13.4938	11.8054	12.9251	11.7677	12.322	12.4627	13.0395	coding	NM_003974	NP_003965	Docking protein 2, 56kDa
ABCB1	0.00342203	3.54651	down	5.27862	8.75047	5.69369	7.44556	5.24052	6.68039	5.20353	6.84772	6.80459	7.75521	5.80353	7.50355	coding	NM_000927	NP_000918	ATP-binding cassette, sub-family B (MDR/TAP), member 1
SOX18	0.0050042	3.5143	down	11.1674	13.8366	11.4627	13.8291	11.3618	14.121	11.4847	12.2296	13.7583	14.4656	12.9774	14.6097	coding	NM_018419	NP_060889	SRY (sex determining region Y)-box 18
RGS9	0.0107826	3.51356	down	7.61825	9.77251	7.30266	10.6768	8.35203	10.757	8.99497	10.4198	8.46443	8.50791	9.31345	10.7894	coding	NM_001081955	NP_003826	Regulator of G-protein signaling 9
C19orf36	0.0218631	3.50485	down	9.71813	12.2488	9.06214	11.6792	8.81411	11.4506	9.68065	11.8576	10.184	9.32635	9.88835	11.6409	coding	NM_001039846	NP_001034935	IZUMO family member 4
OSR1	0.0072039	3.5004	down	8.45303	11.6919	9.44637	11.1028	8.97286	11.4127	10.0659	11.804	9.0717	10.6472	11.1518	11.3481	coding	NM_145260	NP_660303	Odd-skipped related 1 (Drosophila)
FLT4	0.0182436	3.48369	down	7.24385	11.1685	9.08697	10.4649	7.67697	10.3822	8.82024	10.2319	9.97311	10.498	10.1622	11.0215	coding	NM_182925	NP_891555	Fms-related tyrosine kinase 4
SYN2	0.0184435	3.47383	down	5.66755	7.61125	5.95523	8.66293	5.69708	8.71803	5.54562	8.23289	6.19499	6.3602	7.35094	7.60526	coding	NM_003178	NP_598328	Synapsin II
VSIG2	0.0108676	3.46753	down	7.71202	10.92	8.64992	11.4768	10.2856	11.2922	9.10228	11.0421	9.86253	10.0999	9.46395	11.0087	coding	NM_014312	NP_055127	V-set and immunoglobulin domain containing 2
EGR3	0.0248103	3.45927	down	8.07005	10.4625	7.89427	10.9477	7.87657	11.2511	8.09426	9.59739	11.342	11.4467	10.9989	11.3135	coding	NM_004430	NP_004421	Early growth response 3
ABCC9	0.00179817	3.44563	down	9.24666	12.0107	10.0441	11.3586	9.24795	11.5524	9.38795	11.3979	11.4447	12.1924	10.0071	11.575	coding	NM_020297	NP_064693	ATP-binding cassette, sub-family C (CFTR/MRP), member 9
FOS	0.0230858	3.44267	down	13.0265	14.6369	13.7787	16.8894	13.6027	17.122	13.3423	15.1229	14.7876	14.8549	16.4562	17.0689	coding	NM_005252	NP_005243	FBJ murine osteosarcoma viral oncogene homolog
TRPV2	0.00912673	3.43805	down	11.3847	13.7025	12.1528	13.8934	10.5584	14.1073	12.4317	13.9563	12.8568	13.4063	12.7594	13.7674	coding	NM_016113	NP_057197	Transient receptor potential cation channel, subfamily V, member 2
LEPR	0.028004	3.43638	down	13.742	13.6613	10.9118	13.6513	10.5964	13.4613	9.88835	13.0084	11.0848	11.2021	10.9575	12.8816	coding	NM_001003679	NP_002294	Leptin receptor
AMOTL2	0.0363156	3.43508	down	5.97237	8.61266	7.19386	8.16479	3.65379	8.06986	6.21095	7.93171	6.07637	6.60596	7.55983	7.96424	coding	NM_016201	NP_057285	Angiomotin like 2
GMFG	0.0127543	3.42261	down	9.0147	10.5584	10.4649	11.9615	8.39676	11.4453	7.95991	11.2098	11.3689	11.7539	10.3694	11.2962	coding	NM_004877	NP_004868	Glia maturation factor, gamma
PTRF	0.0112287	3.42074	down	11.0303	11.7965	11.2872	13.3887	11.1727	13.2961	9.53105	13.1113	13.0093	13.5143	11.933	13.5026	coding	NM_012232	NP_036364	Polymerase I and transcript release factor
CBX7	0.0257832	3.41962	down	10.1552	13.2288	10.413	12.7847	9.25971	12.7397	11.8201	12.742	10.9278	11.0721	11.7103	12.3618	coding	NM_175709	NP_783640	Chromobox homolog 7
CITED4	0.0175456	3.41913	down	10.0668	13.0698	11.1314	12.9999	9.53105	12.8929	11.305	12.6798	12.3756	13.3423	12.2673	12.3342	coding	NM_133467	NP_597724	Cbp/p300-interacting transactivator, with Glu/Asp-rich carboxy-terminal domain, 4
CNRIP1	0.00326317	3.41707	down	10.0161	12.2046	10.3816	12.3765	9.40636	12.3657	10.151	11.8581	11.5042	12.0742	10.949	12.1656	coding	NM_015463	NP_056278	Cannabinoid receptor interacting protein 1
GFOD1	0.00761461	3.41615	down	10.5061	12.0174	11.1833	12.8983	8.80016	12.2622	10.7205	13.0343	11.3475	12.0766	11.6718	12.5748	coding	NM_018988	NP_061861	Glucose-fructose oxidoreductase domain containing 1
TYROBP	0.0308343	3.39844	down	10.8008	11.9603	12.1989	13.4848	9.90962	13.7459	9.68926	12.4927	12.8614	12.4927	11.862	13.7349	coding	NM_003332	NP_937758	TYRO protein tyrosine kinase binding protein
SFTPA1	0.0138233	3.37309	down	7.32438	9.33179	11.8064	12.9074	8.22519	11.7661	8.96577	11.0975	12.2092	12.27	10.1689	11.8516	coding	NM_001164646	NP_005402	Surfactant protein A1
NM_002141	0.00668698	3.31328	down	7.84096	8.35945	4.61598	7.61444	5.03009	7.47986	5.52861	7.55936	5.24134	6.07884	5.97431	7.50891	coding	NM_002141_Exon2+
CSRNP1	0.0225507	3.28971	down	11.4847	13.6065	12.3435	14.6393	11.5265	14.8727	12.7279	14.8865	14.4046	14.1743	14.6429	15.2587	coding	NM_033027	NP_149016	Cysteine-serine-rich nuclear protein 1
SOD3	0.0178456	3.28017	down	12.1711	15.3231	13.8094	14.9489	13.2981	15.0167	12.1844	15.3599	13.3989	13.7653	14.1421	14.8727	coding	NM_003102	NP_003093	Superoxide dismutase 3, extracellular
KLF9	0.00317143	3.27123	down	10.9175	13.5085	12.0986	13.967	11.9587	13.4535	11.7779	14.1442	12.7086	13.0707	11.6859	13.2623	coding	NM_001206	NP_001197	Kruppel-like factor 9
CLDN22	0.015772	3.25545	down	6.77242	9.11506	7.33962	9.34409	6.21834	9.31985	6.56867	8.75791	7.67291	7.76668	7.71599	8.20149	coding	NM_001111319	NP_079225	WW and C2 domain containing 2
MS4A7	0.00722813	3.25234	down	5.4633	6.4884	7.50652	9.07251	5.94589	8.38533	4.99164	7.81712	8.57871	8.82924	6.77134	8.87368	coding	NM_206940	NP_996823	Membrane-spanning 4-domains, subfamily A, member 7
AG2	0.0153467	3.25134	down	12.4441	14.6239	13.8077	15.0042	12.2673	15.7471	12.3483	14.3875	16.3516	16.4135	14.8103	16.0594	coding	NM_001145033	NP_001138505	Chromosome 11 open reading frame 96
PPP1R3C	0.0179755	3.21821	down	9.33312	12.7967	9.56314	12.0658	10.4904	12.4368	10.8484	11.4296	10.395	10.7231	11.9162	13.2116	coding	NM_005398	NP_005389	Protein phosphatase 1, regulatory (inhibitor) subunit 3C
FKBP1B	0.00450899	3.18701	down	5.88082	7.53438	6.37559	8.28862	6.4483	7.73608	4.86303	7.92879	6.96463	7.47331	6.28377	7.8882	coding	NM_004116	NP_473374	FK506 binding protein 1B, 12.6 kDa
NM_002147	0.0005805	3.18647	down	9.31959	11.4393	8.64158	11.1568	10.0858	11.344	9.31778	10.5421	9.59951	11.1791	9.87004	11.2048	coding	NM_002147_Exon2-
PMP22	0.00862826	3.17969	down	13.4119	15.2431	13.2027	14.8727	12.1597	14.9566	12.6823	14.9708	14.2255	14.1431	13.8066	15.3157	coding	NM_153322	NP_696997	Peripheral myelin protein 22
C13orf1	0.00337209	3.15166	down	6.72677	7.8688	7.28217	8.91624	6.94292	8.17607	5.39294	8.31287	7.63577	8.46244	6.94709	9.12794	coding	NM_020456	NP_065189	Chromosome 13 open reading frame 1
C7orf41	0.00133172	3.15037	down	11.8395	13.5727	10.7241	13.2917	11.1426	13.243	11.4045	12.905	10.6212	11.4162	11.4117	12.6482	coding	NM_152793	NP_690006	Chromosome 7 open reading frame 41
NM_153631	0.0126704	3.14645	down	10.1448	11.3096	8.12599	10.7528	7.63181	10.9602	9.15802	10.3523	8.55165	9.20354	9.30483	10.2611	coding	NM_153631_intron2+
SYT15	0.0110931	3.13445	down	5.74932	7.09206	6.14481	8.0558	4.88254	7.69893	5.37491	7.7451	7.71309	7.56368	6.27244	7.87082	coding	NM_031912	NP_852660	Synaptotagmin XV
MGP	0.0178538	3.12587	down	13.104	15.0766	13.2412	15.2207	15.0819	15.0964	11.2865	14.734	14.5704	15.4365	13.8366	15.4219	coding	NM_000900	NP_001177768	Matrix Gla protein
EFNB1	0.0173862	3.11573	down	9.86253	12.8172	10.4967	13.0093	10.1706	12.735	12.6448	13.2087	10.8538	11.5865	11.7217	12.2309	coding	NM_004429	NP_004420	Ephrin-B1
ADAMTS15	0.00466623	3.11473	down	7.71528	10.4264	8.04047	9.70316	6.94423	9.06236	8.66818	10.6634	8.68633	9.5245	8.8676	9.37693	coding	NM_139055	NP_620686	ADAM metallopeptidase with thrombospondin type 1 motif, 15
SRPX	0.00350197	3.10781	down	7.08948	9.26853	7.13527	9.36832	7.25277	8.97065	7.20438	9.18295	8.64259	8.79509	8.10267	9.65699	coding	NM_001170752	NP_006298	Sushi-repeat-containing protein, X-linked
C1QB	0.0078021	3.10695	down	13.9965	15.3324	14.9893	16.1155	12.9797	16.1132	13.9687	16.3498	15.5348	16.1482	14.965	16.1879	coding	NM_000491	NP_000482	Complement component 1, q subcomponent, B chain
NM_018952	0.00140525	3.09636	down	5.62671	7.85342	4.92363	7.41901	5.7497	7.41421	5.35033	6.75673	5.17703	6.15381	5.87852	6.89217	coding	NM_018952_Exon4+
KLF2	0.0291105	3.0862	down	12.6396	14.0257	12.6185	15.4109	12.6364	15.7659	12.6417	14.7483	13.4041	13.0772	14.7306	15.398	coding	NM_016270	NP_057354	Kruppel-like factor 2 (lung)
RGS2	0.0168128	3.08142	down	7.08648	7.16657	7.3123	8.88563	6.67166	8.73397	5.18233	8.16666	9.74281	10.2861	7.22252	9.72077	coding	NM_002923	NP_002914	Regulator of G-protein signaling 2, 24kDa
HLA-DRA	0.0439937	3.07575	down	12.8534	14.8269	14.6478	15.652	12.4567	15.5937	12.1613	15.5116	15.5786	15.091	15.2126	15.9608	coding	NM_019111	NP_061984	Major histocompatibility complex, class II, DR alpha
GJC2	0.0102822	3.0655	down	8.48608	10.83	7.91653	10.4437	8.68312	10.6573	8.50907	10.5921	10.3175	10.4311	10.1603	10.8152	coding	NM_020435	NP_065168	Gap junction protein, gamma 2, 47kDa
MCAM	0.00100124	3.06331	down	11.1702	13.0395	11.5905	12.7012	10.909	12.2456	10.3721	12.6983	14.0818	14.9971	11.6754	13.8077	coding	NM_006500	NP_006491	Melanoma cell adhesion molecule
RRAS	0.0045391	3.03953	down	6.97171	8.64424	8.22313	9.97311	8.43621	9.72941	6.02267	9.05729	8.57403	9.21452	8.13481	9.36708	coding	NM_006270	NP_006261	Related RAS viral (r-ras) oncogene homolog
NOV	0.00496366	3.02752	down	6.27607	8.51334	7.55549	7.85558	5.4158	7.68569	6.55311	7.43257	8.35641	10.4506	6.8183	8.62623	coding	NM_002514	NP_002505	Nephroblastoma overexpressed gene
MARK3	0.00859157	3.01746	down	7.0957	8.79824	7.1332	9.34601	7.26081	8.85598	6.03912	8.93777	8.46182	8.74456	8.33146	9.19957	coding	NM_001128918	NP_002367	MAP/microtubule affinity-regulating kinase 3
COL4A5	0.00725852	3.00772	down	5.81321	7.3939	6.3121	8.14056	6.17843	7.43699	5.42017	8.09577	7.30489	7.36533	5.96769	8.09595	coding	NM_000495	NP_203699	Collagen, type IV, alpha 5
ID1	0.0285576	3.00651	down	9.16043	9.10592	7.17957	9.5912	8.6401	9.84448	5.03347	8.08793	8.48973	8.83997	7.65649	10.2188	coding	NM_181353	NP_851998	Inhibitor of DNA binding 1, dominant negative helix-loop-helix protein
SIGLEC1	0.0173073	3.00456	down	7.21148	8.66065	9.01307	9.56276	6.67231	9.57277	6.55491	9.57056	9.94033	10.5368	9.5262	10.5377	coding	NM_023068	NP_075556	Sialic acid binding Ig-like lectin 1, sialoadhesin
OLFML3	0.0114463	3.0013	down	11.0368	14.1309	11.6932	13.5045	11.7691	13.525	11.2498	13.0522	12.095	12.2233	12.2819	13.2034	coding	NM_020190	NP_064575	Olfactomedin-like 3
UBASH3B	0.00160388	2.99845	down	5.26149	5.82908	5.68757	7.74938	5.21326	7.60041	5.48338	7.10662	6.45115	7.8108	5.39498	6.90085	coding	NM_032873	NP_116262	Ubiquitin associated and SH3 domain containing B
COX4I2	0.00174057	2.9937	down	6.82611	8.75365	7.81371	9.0684	7.16702	8.605	6.48225	9.10457	8.62315	10.124	8.0954	8.84362	coding	NM_032609	NP_115998	Cytochrome c oxidase subunit IV isoform 2 (lung)
S100A4	0.0270466	2.9817	down	12.3474	11.9587	11.442	13.3591	11.3212	12.9761	9.38449	12.8445	11.0721	12.1648	11.5547	13.2754	coding	NM_002961	NP_062427	S100 calcium binding protein A4
ANO1	0.0245254	2.97318	down	6.88893	10.4746	9.58029	10.1962	7.95249	10.069	10.0809	10.2413	8.06801	9.3821	8.95982	10.5993	coding	NM_018043	NP_060513	Anoctamin 1, calcium activated chloride channel
C1orf162	0.0261389	2.94712	down	10.9525	13.4702	12.8376	13.9016	10.2099	13.7025	12.5268	13.8213	13.0254	13.1789	12.7551	13.5885	coding	NM_174896	NP_777556	Chromosome 1 open reading frame 162
IL6	0.0117836	2.93458	down	6.46006	6.52514	7.04475	8.37091	5.83507	8.67381	6.12415	7.08278	9.76487	11.6877	7.42639	9.63392	coding	NM_000600	NP_000591	Interleukin 6 (interferon, beta 2)
OMD	0.0292887	2.92005	down	6.58315	8.15403	4.2049	7.76668	7.96806	7.61144	5.10826	6.38304	4.82523	6.24321	5.14811	6.95529	coding	NM_005014	NP_005005	Osteomodulin
GPRIN2	0.0214986	2.91037	down	8.91522	11.1409	10.8384	11.5596	8.34827	11.446	9.32235	11.6064	9.72706	10.3992	10.7408	10.9872	coding	NM_014696	NP_055511	G protein regulated inducer of neurite outgrowth 2
LCAT	0.00924389	2.90467	down	9.19486	12.176	9.6599	11.337	9.52332	11.4763	10.4125	11.9113	10.126	10.6154	10.847	11.4777	coding	NM_000229	NP_000220	Lecithin-cholesterol acyltransferase
GAS1	0.00257035	2.9027	down	11.1374	12.8069	9.68404	12.1213	10.5567	11.9439	10.1462	11.9779	11.4831	11.8587	10.1192	11.6423	coding	NM_002048	NP_002039	Growth arrest-specific 1
VAT1	0.00274087	2.88124	down	13.716	15.3033	13.7134	15.6614	13.2874	15.8843	14.2681	15.4447	14.363	15.0147	14.5663	15.7659	coding	NM_006373	NP_006364	Vesicle amine transport protein 1 homolog (T. californica)
CXCL12	0.0172257	2.87884	down	7.78832	8.14243	6.29326	8.66542	5.84214	8.16355	5.18028	7.55042	7.95416	7.98893	6.64708	8.34744	coding	NM_001178134	NP_954637	Chemokine (C-X-C motif) ligand 12
TYROBP	0.0289197	2.87666	down	11.6268	12.3538	12.5351	14.0162	11.2344	14.3007	10.6914	12.9279	13.3043	12.8875	12.1931	14.2453	coding	NM_001173514	NP_937758	TYRO protein tyrosine kinase binding protein
SLC35A1	0.020603	2.86348	down	6.84957	7.54276	6.77765	9.00949	7.34774	8.53937	5.13211	7.85904	8.51619	8.39339	6.90572	9.29157	coding	NM_001168398	NP_006407	Solute carrier family 35 (CMP-sialic acid transporter), member A1
ID4	0.00374024	2.86127	down	11.1077	12.5719	9.90741	12.1813	11.9647	12.5424	9.47774	11.9479	11.5338	12.5966	11.6749	12.926	coding	NM_001546	NP_001537	Inhibitor of DNA binding 4, dominant negative helix-loop-helix protein
ROBO3	0.0356118	2.86064	down	7.62241	10.0873	8.23653	9.68448	5.58374	9.08037	8.49097	9.72665	8.41182	8.29929	8.62776	9.19317	coding	NM_022370	NP_071765	Roundabout, axon guidance receptor, homolog 3 (Drosophila)
MRGPRF	0.0294239	2.85786	down	6.76018	8.98043	6.24083	8.68312	5.21012	8.22768	7.62721	8.26439	7.69648	7.52762	7.6925	8.63366	coding	NM_001098515	NP_659452	MAS-related GPR, member F
IL17D	0.00514185	2.84964	down	7.77884	8.98145	6.54555	9.25594	7.11859	9.39298	6.72109	7.74019	7.529	8.528	7.97204	8.83124	coding	NM_138284	NP_612141	Interleukin 17D
RILPL2	0.0239926	2.84301	down	6.96445	9.53638	9.45929	10.5188	7.44326	9.81964	6.95346	9.56346	10.0838	10.2585	9.55017	9.80219	coding	NM_145058	NP_659495	Rab interacting lysosomal protein-like 2
PROS1	0.0311902	2.83966	down	6.89723	7.55333	7.9474	8.93747	7.61303	8.90691	4.93952	8.53407	9.96913	10.1729	7.29693	9.59292	coding	NM_000313	NP_000304	Protein S (alpha)
HPGDS	0.0174145	2.8342	down	6.11949	8.34588	7.67533	9.41451	6.55455	9.03448	6.19205	8.38267	8.21162	8.1745	8.52728	8.94594	coding	NM_014485	NP_055300	Hematopoietic prostaglandin D synthase
PLA2G4C	0.0156588	2.83101	down	7.15348	8.1751	7.78976	8.96185	4.72803	7.91814	5.66974	7.87873	7.33173	7.66086	7.29833	8.38426	coding	NM_003706	NP_003697	Phospholipase A2, group IVC (cytosolic, calcium-independent)
NM_024015	0.00438133	2.82824	down	9.40805	11.6977	9.45862	10.776	8.92854	10.8133	8.86168	10.8865	9.60434	9.82042	9.51419	10.7808	coding	NM_024015_Exon2-
FBLN1	0.00544621	2.80994	down	8.6849	9.55074	7.79127	9.8797	8.68682	10.077	6.68203	9.13766	9.47025	9.83253	7.70952	9.4904	coding	NM_006487	NP_006478	Fibulin 1
SGCE	0.0375568	2.80737	down	10.3075	11.4627	11.5585	11.6817	9.29807	11.3067	7.77532	11.2464	11.1249	11.2309	9.55557	11.6268	coding	NM_003919	NP_003910	Sarcoglycan, epsilon
BCL2A1	0.0296054	2.80252	down	8.11753	10.0527	10.4571	11.7891	8.03349	11.3427	9.95491	10.3982	10.8261	10.7549	9.71081	11.6827	coding	NM_004049	NP_004040	BCL2-related protein A1
CARD16	0.0431023	2.8016	down	8.88165	11.6209	10.8268	12.2344	8.80203	12.2388	10.713	11.4355	11.2897	11.1591	11.3888	12.1308	coding	NM_001017534	NP_443121	Caspase recruitment domain family, member 16
H3F3B	0.00607451	2.79381	down	12.0511	14.6545	12.5114	13.9165	11.8236	14.0866	13.1861	14.0021	12.1052	12.7027	12.5938	13.8023	coding	NM_005324	NP_005315	H3 histone, family 3B (H3.3B)
PCDHB4	0.00431474	2.78473	down	7.40343	9.27661	6.37141	8.62028	6.41726	8.46876	8.21425	8.57648	7.17857	8.05951	7.40448	8.85297	coding	NM_018938	NP_061761	Protocadherin beta 4
ERAP1	0.0130584	2.75692	down	7.54924	9.48727	8.45942	9.82185	8.06778	9.54833	6.63975	9.38119	10.0266	9.86101	7.98711	9.40861	coding	NM_016442	NP_057526	Endoplasmic reticulum aminopeptidase 1
C1QA	0.031247	2.75525	down	8.87704	10.7489	10.0507	10.7408	7.47055	11.2021	10.1619	11.2922	10.3579	11.1297	10.5983	11.1757	coding	NM_015991	NP_057075	Complement component 1, q subcomponent, A chain
IGFN1	0.0172039	2.75063	down	5.57699	7.90346	6.02849	7.75693	5.06356	7.7943	9.46965	9.86665	6.25449	7.64854	7.56123	7.7431	coding	NM_001164586	NP_001158058	Immunoglobulin-like and fibronectin type III domain containing 1
CARD17	0.0445012	2.74667	down	7.33736	10.186	9.47999	10.8484	7.42459	10.6373	8.91589	9.92908	9.68952	9.43568	9.83932	10.3963	coding	NM_001007232	NP_001007233	Caspase recruitment domain family, member 17
GNG2	0.0053028	2.74106	down	10.5913	12.1718	11.2104	12.7241	9.81527	12.61	11.0906	12.2504	12.1381	12.6561	11.7691	12.9309	coding	NM_053064	NP_444292	Guanine nucleotide binding protein (G protein), gamma 2
FAM43A	0.0119931	2.73871	down	8.52473	10.7913	9.24297	10.3155	7.66571	10.5686	8.86717	9.63839	10.9675	12.1234	9.87888	10.4306	coding	NM_153690	NP_710157	Family with sequence similarity 43, member A
LAMA4	0.0282359	2.72581	down	8.64036	9.04335	8.33377	9.75671	7.89965	8.80903	6.3276	9.46121	10.6731	10.9615	7.21654	9.73929	coding	NM_001105206	NP_002281	Laminin, alpha 4
CDH23	0.0361098	2.7228	down	5.24893	8.81504	6.49221	8.37325	6.67329	8.34458	7.7774	8.59526	6.90271	6.88752	7.67719	8.42659	coding	NM_001171930	NP_443068	Cadherin-related 23
EMP3	0.0229285	2.71835	down	10.4661	11.3888	11.6174	12.8049	10.2494	12.4194	9.17663	12.4051	12.0403	12.1769	11.4976	12.5087	coding	NM_001425	NP_001416	Epithelial membrane protein 3
KIF26A	0.0231716	2.7105	down	8.61266	11.6932	8.49804	10.9164	9.75837	11.0884	11.0426	11.3257	9.78224	10.4387	9.96269	10.8256	coding	NM_015656	NP_056471	Kinesin family member 26A
OTUD1	0.00961337	2.70316	down	6.34845	7.60416	6.53649	8.95014	6.22709	8.61266	6.60715	7.95433	7.08556	7.22072	7.99321	9.06385	coding	NM_001145373	NP_001138845	OTU domain containing 1
AP1S2	0.0496351	2.70135	down	8.09237	10.3771	9.60641	11.1591	7.29226	10.9711	9.86784	10.3305	10.0873	10.2443	10.4001	10.8663	coding	NM_003916	NP_003907	Adaptor-related protein complex 1, sigma 2 subunit
ID2	0.0061165	2.70118	down	12.9251	13.5982	12.2639	14.0402	11.9536	14.3922	11.2424	12.7883	13.2742	13.6453	12.7125	14.509	coding	NM_002166	NP_002157	Inhibitor of DNA binding 2, dominant negative helix-loop-helix protein
XCL2	0.0318579	2.69969	down	7.02229	8.81378	9.02521	9.95655	6.8881	10.0608	7.41555	9.21959	8.43413	7.99084	8.14039	9.48088	coding	NM_003175	NP_003166	Chemokine (C motif) ligand 2
FXYD1	0.00101974	2.69941	down	6.1077	7.6065	6.52144	8.27712	6.41972	8.18915	6.04742	7.98573	6.73546	7.35239	6.86448	7.8812	coding	NM_021902	NP_068702	FXYD domain containing ion transport regulator 1
EFNB2	0.00502602	2.69632	down	10.0574	12.4691	12.1625	13.2045	10.7829	13.1137	11.3787	12.3561	12.0668	12.8453	12.0908	13.1364	coding	NM_004093	NP_004084	Ephrin-B2
GYPC	0.00256024	2.68444	down	7.9725	8.80179	8.49921	10.27	7.74788	10.1093	7.91151	9.38795	9.50842	10.1561	8.29631	9.75837	coding	NM_002101	NP_058131	Glycophorin C (Gerbich blood group)
DACT3	0.000157017	2.67987	down	9.89334	11.4643	9.6577	11.3607	10.2006	11.8512	9.82071	11.0531	10.464	11.2734	10.4539	12.0206	coding	NM_145056	NP_659493	Dapper, antagonist of beta-catenin, homolog 3 (Xenopus laevis)
TMCC3	0.0145042	2.67563	down	8.46876	10.9669	10.1396	11.1597	8.68848	10.7951	8.89257	11.0363	10.1706	10.5496	9.90643	10.278	coding	NM_020698	NP_065749	Transmembrane and coiled-coil domain family 3
RBPMS2	0.00476381	2.67329	down	8.13688	10.4172	9.22877	10.3847	7.78104	10.0805	9.34647	10.6393	10.2174	10.772	9.84747	10.776	coding	NM_194272	NP_919248	RNA binding protein with multiple splicing 2
FSTL3	0.00971167	2.67201	down	10.0344	11.4852	9.38783	11.1563	8.96092	11.0417	8.8626	11.2088	10.6261	10.6817	10.5704	11.376	coding	NM_005860	NP_005851	Follistatin-like 3 (secreted glycoprotein)
ARHGAP28	0.0194334	2.66832	down	9.18608	10.8499	8.16149	10.6573	8.73589	10.6823	9.14139	10.2588	10.4472	9.98433	8.86972	10.6047	coding	NM_001010000	NP_001010000	Rho GTPase activating protein 28
NM_018952	0.00213824	2.66629	down	9.29603	11.7123	8.87122	10.5865	10.1068	10.7671	9.32386	10.5989	9.19451	10.4971	9.94571	11.0652	coding	NM_018952_Exon4-
COL5A3	0.00495706	2.65558	down	10.6192	12.484	10.2085	11.556	10.5441	11.4517	9.67657	12.29	12.0889	12.7397	10.5677	11.6378	coding	NM_015719	NP_056534	Collagen, type V, alpha 3
RARRES2	0.00561793	2.65039	down	11.9536	13.4839	11.9172	13.4555	11.5596	13.4272	10.8908	12.9142	12.4125	12.3657	11.3877	12.912	coding	NM_002889	NP_002880	Retinoic acid receptor responder (tazarotene induced) 2
ANKRD20A3	0.0148999	2.64795	down	6.07473	9.14915	7.02308	8.32569	6.30088	8.1733	7.74231	8.68433	6.80765	7.39423	7.94491	8.59613	coding	NM_001012419	NP_001012419	Ankyrin repeat domain 20 family, member A3
HEYL	0.00356315	2.6463	down	8.15663	10.8768	9.18159	10.3354	9.06869	10.3766	9.53148	10.5405	10.7783	12.106	10.2637	11.1689	coding	NM_014571	NP_055386	Hairy/enhancer-of-split related with YRPW motif-like
MXRA7	0.0286359	2.64252	down	5.79982	6.55933	7.72617	8.91838	8.18915	8.19496	4.907	7.75807	7.76199	8.6859	5.72836	8.40735	coding	NM_198530	NP_940932	Matrix-remodelling associated 7
C1orf115	0.025447	2.63881	down	13.0833	12.9065	10.415	13.0781	11.4524	13.1706	10.3644	12.721	12.1257	12.6127	11.5591	12.9104	coding	NM_024709	NP_078985	Chromosome 1 open reading frame 115
FLYWCH1	0.00330816	2.63371	down	6.75448	9.10657	6.84705	8.5154	6.87496	8.58187	7.90782	9.15274	6.30868	7.18237	7.57301	8.1096	coding	NM_032296	NP_115672	FLYWCH-type zinc finger 1
STON1	0.0271451	2.63088	down	7.57053	9.11831	6.83141	8.82644	7.17826	8.78286	6.32376	9.04143	9.08004	8.51646	8.18239	9.25413	coding	NM_006873	NP_006864	Stonin 1
SIRPA	0.0330901	2.63006	down	11.342	13.2045	12.1509	13.6078	10.24	13.5735	11.9113	12.8031	12.5031	12.3265	12.3435	13.3462	coding	NM_080792	NP_542970	Signal-regulatory protein alpha
RASL12	0.0041283	2.61903	down	10.8936	13.6158	11.4983	12.6185	11.5306	12.8806	11.7217	12.9316	12.3035	13.0688	11.9968	13.1635	coding	NM_016563	NP_057647	RAS-like, family 12
FCER1G	0.0299226	2.61833	down	11.805	12.5632	13.6027	14.4036	11.1314	14.2733	11.4836	13.6432	13.892	13.8719	12.9603	14.4518	coding	NM_004106	NP_004097	Fc fragment of IgE, high affinity I, receptor for; gamma polypeptide
CASP1	0.0314514	2.61786	down	7.65649	10.124	9.59951	10.8959	7.68511	10.6651	8.97215	10.0523	9.91804	9.84448	10.0743	10.6542	coding	NM_033293	NP_150637	Caspase 1, apoptosis-related cysteine peptidase (interleukin 1, beta, convertase)
S100A4	0.00562701	2.61469	down	7.68485	7.64807	7.41372	8.90435	6.91916	8.64687	6.51632	8.34989	6.69311	8.04236	6.86088	8.81633	coding	NM_019554	NP_062427	S100 calcium binding protein A4
PCDHB3	0.00426985	2.60974	down	6.49032	7.90284	6.09256	8.04831	6.32837	7.57254	5.39629	7.75722	7.27586	7.88829	7.27853	7.99616	coding	NM_018937	NP_061760	Protocadherin beta 3
ROR1	0.0398324	2.59538	down	9.30607	12.2289	9.87575	11.996	11.2985	11.7355	9.77127	12.0636	10.8842	10.7985	11.4823	12.0511	coding	NM_005012	NP_005003	Receptor tyrosine kinase-like orphan receptor 1
YPEL4	0.00199053	2.5909	down	6.96994	9.34813	7.85924	9.39765	8.04089	9.10826	7.83337	9.26959	7.09379	7.82734	7.43577	8.52276	coding	NM_145008	NP_659445	Yippee-like 4 (Drosophila)
CYTL1	0.040303	2.58523	down	7.06762	9.23111	8.93145	9.33704	5.67012	9.16806	6.89554	7.59124	10.8855	11.821	8.62298	9.14645	coding	NM_018659	NP_061129	Cytokine-like 1
FAM89A	0.00138049	2.57919	down	11.0945	12.8445	11.2938	12.6553	10.8058	12.6922	12.0575	12.5532	11.3464	12.3901	10.8569	12.5211	coding	NM_198552	NP_940954	Family with sequence similarity 89, member A
SELPLG	0.0388105	2.57033	down	9.33435	10.6899	10.064	11.4007	8.35412	11.1537	8.8676	11.3821	11.1719	10.7442	10.6785	11.2716	coding	NM_003006	NP_002997	Selectin P ligand
ZNF853	0.0155354	2.56645	down	9.02007	11.2001	9.11037	10.6625	8.51206	10.8198	8.98273	10.6456	9.85624	10.1741	10.2611	10.399	coding	NM_017560	NP_060030	Zinc finger protein 853
HSPB7	0.000769346	2.56527	down	6.06777	7.36415	5.94718	7.80179	5.77366	7.3216	6.02983	7.51987	6.48072	6.98252	6.7719	8.23578	coding	NM_014424	NP_055239	Heat shock 27kDa protein family, member 7 (cardiovascular)
LRCH1	0.0037037	2.56243	down	9.78033	11.2785	10.4144	12.1388	9.70205	11.632	10.2242	12.0085	10.9859	11.1973	10.6287	11.6254	coding	NM_001164213	NP_055931	Leucine-rich repeats and calponin homology (CH) domain containing 1
TUBB6	0.00652412	2.56203	down	11.9108	13.6808	12.5273	13.9029	11.0459	13.5609	13.0075	13.525	13.2765	13.9002	12.6524	13.9942	coding	NM_032525	NP_115914	Tubulin, beta 6
C2orf83	0.0101873	2.5507	down	9.13976	11.1973	8.98654	10.7711	8.77668	11.0863	9.82808	10.8384	9.67497	9.89156	10.1132	10.8398	coding	NM_020161	NP_064546	Chromosome 2 open reading frame 83
CDC42EP2	0.0162619	2.54976	down	6.69744	9.74241	7.48024	9.18132	7.84767	9.07951	8.35873	8.87187	8.71197	9.41798	8.54828	9.45341	coding	NM_006779	NP_006770	CDC42 effector protein (Rho GTPase binding) 2
SGCA	0.00240633	2.54386	down	5.95779	7.20829	6.71392	8.07282	5.84313	8.14243	6.71694	8.29732	6.36685	6.91177	7.24569	8.2938	coding	NM_001135697	NP_001129169	Sarcoglycan, alpha (50kDa dystrophin-associated glycoprotein)
CD163	0.0205914	2.53557	down	9.47516	10.321	10.9921	11.6073	7.54375	10.6242	9.42342	11.3748	11.8295	12.4489	10.4202	11.3618	coding	NM_004244	NP_981961	CD163 molecule
GSTM2	0.0134512	2.53185	down	11.9841	14.7902	11.5878	12.9623	11.4109	13.0132	12.0067	13.3224	12.8356	13.0562	13.0012	13.7231	coding	NM_000848	NP_001135840	Glutathione S-transferase mu 2 (muscle)
FAM125B	0.00962605	2.52887	down	11.0589	13.1249	11.3669	13.0601	10.9972	13.2548	11.6093	12.5711	11.4117	11.5626	12.2858	13.1873	coding	NM_033446	NP_258257	Family with sequence similarity 125, member B
PILRA	0.0108404	2.52718	down	8.00198	8.97035	8.6554	9.64777	6.93502	9.53706	7.04345	8.92597	9.35515	9.55899	8.39287	9.76893	coding	NM_178273	NP_840057	Paired immunoglobin-like type 2 receptor alpha
LRRFIP1	0.0157895	2.52347	down	8.35031	10.7262	9.73242	11.2159	8.67209	11.1106	10.5773	11.2078	10.2577	10.5931	10.9267	11.6754	coding	NM_001137550	NP_004726	Leucine rich repeat (in FLII) interacting protein 1
GUCY1A3	0.00845697	2.52027	down	10.2073	12.5976	11.3101	12.3172	10.2851	12.259	10.6521	11.9653	11.8128	11.9846	11.1391	12.2843	coding	NM_001130683	NP_001124159	Guanylate cyclase 1, soluble, alpha 3
PTGDR	0.0105895	2.51603	down	7.2519	8.57577	6.69671	8.01168	5.29066	7.75973	7.44442	9.29	6.81953	6.84692	7.62278	8.62878	coding	NM_000953	NP_000944	Prostaglandin D2 receptor (DP)
EGFL8	0.00419127	2.51441	down	8.75121	10.9921	8.94729	10.1137	8.95619	10.1362	8.86432	10.6164	9.36936	9.65699	8.96577	10.32	coding	NM_030652	NP_085155	EGF-like-domain, multiple 8
PRSS21	0.0147373	2.51351	down	6.63999	8.61159	6.57368	8.9425	6.30241	8.27476	6.53426	7.49745	7.00014	7.23814	8.66802	9.13227	coding	NM_006799	NP_659206	Protease, serine, 21 (testisin)
GLIPR2	0.00900479	2.50744	down	6.75688	7.54791	8.10641	9.86922	6.49021	8.75438	6.73295	8.63392	8.84482	9.02077	8.0119	9.07428	coding	NM_022343	NP_071738	GLI pathogenesis-related 2
GCOM1	0.00771708	2.50539	down	5.90305	6.27257	5.19913	7.58653	6.09279	7.12108	5.70901	7.22232	6.57079	7.31192	6.34851	8.2591	coding	NM_001018090	NP_689664	GRINL1A complex locus
VAMP2	0.0137599	2.49814	down	11.8281	14.6393	12.672	14.0459	12.8923	14.1238	12.6066	14.1541	12.8907	13.1552	13.3423	14.0387	coding	NM_014232	NP_055047	Vesicle-associated membrane protein 2 (synaptobrevin 2)
FADS3	0.0233604	2.49438	down	10.1298	13.2673	11.9135	13.1589	11.3754	13.0853	12.1163	12.7532	11.7177	12.4296	12.5637	13.0343	coding	NM_021727	NP_068373	Fatty acid desaturase 3
NM_006896	0.00356461	2.48044	down	8.36728	9.97311	7.8368	9.63301	7.75917	9.71813	8.22984	9.59519	8.88003	9.24509	8.49118	9.26334	coding	NM_006896_Exon2-
SCARA3	0.0249398	2.47714	down	6.42889	9.34457	6.72073	8.82231	8.78944	8.93992	6.3506	7.26706	6.53691	7.24745	7.98445	9.04178	coding	NM_182826	NP_878185	Scavenger receptor class A, member 3
NOTCH2NL	0.0418286	2.47242	down	6.53824	9.3226	7.42595	8.20169	5.33851	8.17703	7.94046	8.32526	6.02219	6.40625	7.60145	8.26951	coding	NM_203458	NP_982283	Notch 2 N-terminal like
SERPINB6	0.0122107	2.4686	down	10.4772	11.5699	10.8152	12.0828	10.9169	11.6956	8.67989	11.6203	11.4724	12.1242	11.0502	12.1413	coding	NM_004568	NP_004559	Serpin peptidase inhibitor, clade B (ovalbumin), member 6
LSS	0.0277887	2.46459	down	7.96499	10.191	9.25305	10.3289	7.4478	10.1894	8.92549	10.2196	8.62209	9.11962	9.39958	9.37252	coding	NM_001001438	NP_002331	Lanosterol synthase (2,3-oxidosqualene-lanosterol cyclase)
CFL2	0.0248585	2.4637	down	6.0681	7.22014	7.71362	8.10433	6.89543	7.73594	5.14849	7.57474	7.99598	8.34255	6.17139	8.82024	coding	NM_138638	NP_619579	Cofilin 2 (muscle)
OSCAR	0.00476358	2.45946	down	6.37812	6.90349	6.56626	8.45676	6.12624	8.1637	6.0281	7.72815	7.28436	8.26495	6.85526	7.51135	coding	NM_206818	NP_996554	Osteoclast associated, immunoglobulin-like receptor
KLF13	0.0135067	2.4588	down	11.8877	14.1276	12.984	14.0534	11.526	13.7268	12.4988	14.0596	12.6852	13.1745	13.2884	13.5159	coding	NM_015995	NP_057079	Kruppel-like factor 13
BEND7	0.000505627	2.45831	down	10.7696	12.2553	10.2181	11.6859	9.88137	11.7296	10.2771	11.5898	10.3671	11.1597	10.6414	11.5205	coding	NM_001100912	NP_689964	BEN domain containing 7
C11orf45	0.000418047	2.45682	down	7.42543	9.23776	8.78944	9.83463	7.82564	9.4375	8.06513	9.45218	7.7994	8.95452	8.40073	9.16994	coding	NM_145013	NP_659450	Chromosome 11 open reading frame 45
MSX1	0.0196234	2.45035	down	7.30112	9.0079	7.63544	9.59442	7.76683	9.86253	8.16479	7.86296	8.04282	9.7116	8.14191	8.77144	coding	NM_002448	NP_002439	Msh homeobox 1
FPR1	0.0400561	2.44903	down	11.639	12.3509	12.271	13.1152	9.34488	12.5622	11.4132	13.0594	13.5002	13.3163	11.4724	12.9901	coding	NM_002029	NP_002020	Formyl peptide receptor 1
TM6SF1	0.0351796	2.44768	down	7.6348	7.7326	7.68729	9.48963	6.62382	8.5118	6.24191	8.39546	8.90269	8.57986	7.4811	9.61072	coding	NM_023003	NP_075379	Transmembrane 6 superfamily member 1
PRSS21	0.0116876	2.44737	down	6.55134	8.19229	6.91721	8.82024	5.8243	8.23251	6.18194	7.09105	6.58566	7.02631	8.40735	8.85277	coding	NM_144957	NP_659206	Protease, serine, 21 (testisin)
GIMAP1	0.043508	2.44718	down	10.6832	12.4727	11.7097	12.8383	9.44518	12.7839	11.6734	12.5071	11.6799	11.5606	11.6506	12.4261	coding	NM_130759	NP_060854	GTPase, IMAP family member 5
MATN2	0.0406581	2.447	down	7.18123	8.64512	5.58331	8.17722	7.36433	7.85115	5.01709	7.3187	7.76654	7.25825	6.68959	8.09775	coding	NM_030583	NP_085072	Matrilin 2
AGTPBP1	0.021286	2.44456	down	7.01716	7.40004	6.95193	9.12676	6.96994	7.914	5.75213	8.07702	8.28933	8.36762	6.6337	8.4662	coding	NM_015239	NP_056054	ATP/GTP binding protein 1
PAPSS2	0.0120152	2.44096	down	8.24168	8.67946	8.85838	10.0681	7.71172	9.41579	6.65106	8.83097	9.60024	9.80639	7.45659	9.44368	coding	NM_001015880	NP_004661	3'-phosphoadenosine 5'-phosphosulfate synthase 2
CD58	0.00312315	2.4371	down	9.75385	11.6629	11.1278	12.2687	11.0893	11.9761	9.55636	11.6534	10.7235	11.3176	10.6779	11.7611	coding	NM_001779	NP_001770	CD58 molecule
CCR1	0.0173507	2.42373	down	11.2798	11.8649	12.2512	13.3519	10.4063	13.3043	11.3568	12.1489	13.301	13.8992	12.119	13.8083	coding	NM_001295	NP_001286	Chemokine (C-C motif) receptor 1
DCN	0.00552502	2.4236	down	14.0337	14.7723	12.926	14.927	14.003	14.7876	13.0042	14.5851	14.8103	15.3467	13.1928	15.2145	coding	NM_133505	NP_598014	Decorin
C5AR1	0.0100409	2.41571	down	7.17974	8.1232	8.55036	9.72818	6.9195	9.46857	6.92743	8.39231	10.46	10.6338	8.69784	10.0235	coding	NM_001736	NP_001727	Complement component 5a receptor 1
C13orf1	0.00296877	2.41172	down	7.14045	8.08609	7.84949	9.05346	7.44915	8.28548	6.59372	8.78693	8.06091	8.77578	7.59601	9.32235	coding	NM_001127482	NP_065189	Chromosome 13 open reading frame 1
PLXND1	0.00451772	2.41098	down	9.80442	11.7539	11.6859	12.5226	10.817	12.3474	9.94498	11.9135	12.4458	12.9012	11.2419	12.119	coding	NM_015103	NP_055918	Plexin D1
B3GNT1	0.0127175	2.40787	down	8.33288	10.4253	9.25918	10.656	8.1899	10.4234	9.29465	10.2878	9.31778	10.1462	10.093	10.1552	coding	NM_006876	NP_006867	UDP-GlcNAc:betaGal beta-1,3-N-acetylglucosaminyltransferase 1
PLCD3	0.0106226	2.40167	down	8.83851	11.2705	9.47344	11.1963	9.7035	11.073	9.99535	11.0459	9.70279	9.85041	9.9282	10.79	coding	NM_133373	NP_588614	Phospholipase C, delta 3
SPARCL1	0.00745752	2.40051	down	6.94324	7.20876	8.91068	10.0212	8.23339	9.17692	7.25628	8.48158	9.20724	10.8464	6.71085	9.10681	coding	NM_004684	NP_004675	SPARC-like 1 (hevin)
TSHZ3	0.00225596	2.39947	down	9.76288	11.1911	9.37205	10.7013	8.5931	10.7302	9.88762	10.6976	10.095	10.6853	9.71732	10.9989	coding	NM_020856	NP_065907	Teashirt zinc finger homeobox 3
MYL9	0.0483947	2.3992	down	8.96442	8.77854	9.15378	10.2615	8.77144	9.73347	6.42627	9.43533	9.87188	10.2611	8.02125	10.3145	coding	NM_006097	NP_852667	Myosin, light chain 9, regulatory
CDC14A	0.0296968	2.39138	down	9.10484	11.2933	8.98043	10.9686	9.35613	10.8558	9.30292	11.2053	10.6764	10.4207	11.1449	11.3689	coding	NM_003672	NP_201570	CDC14 cell division cycle 14 homolog A (S. cerevisiae)
MICA	0.0171001	2.38213	down	8.15468	10.2826	8.91838	10.8599	9.31183	10.9246	8.97812	10.485	9.51245	9.72509	8.83154	8.94324	coding	NM_001177519	NP_001170990	MHC class I polypeptide-related sequence A
SRPX	0.00408081	2.37576	down	5.90158	6.87815	5.84573	7.68072	5.91126	7.04284	5.6134	7.12154	7.15882	7.38425	6.24586	8.05951	coding	NM_006307	NP_006298	Sushi-repeat-containing protein, X-linked
PDLIM2	0.00543362	2.37556	down	7.71347	8.46055	8.8195	9.99997	7.70786	9.63112	7.20003	9.23614	9.15053	9.50316	8.5666	9.81664	coding	NM_198042	NP_932159	PDZ and LIM domain 2 (mystique)
ADAMTSL4	0.0118058	2.36845	down	8.81737	10.4176	9.50877	10.6947	8.29875	10.7631	8.94527	10.3741	9.30557	9.67625	9.67726	10.091	coding	NM_025008	NP_079284	ADAMTS-like 4
PER1	0.0229217	2.36787	down	11.8029	14.0792	12.995	14.363	12.7706	14.1624	12.7057	14.8572	13.1552	13.1523	13.7509	14.0278	coding	NM_002616	NP_002607	Period homolog 1 (Drosophila)
NM_002146	0.00877854	2.36723	down	10.3055	12.4675	10.0547	11.5288	11.3696	11.3939	10.0417	11.6726	10.2623	11.1364	10.529	11.823	coding	NM_002146_Exon4-
DCN	0.043027	2.36302	down	8.80386	8.73496	8.70642	10.4712	9.43078	10.1613	7.72146	8.81073	10.2149	10.9467	7.22293	10.4192	coding	NM_001920	NP_598014	Decorin
ITGAM	0.0406779	2.35991	down	9.76051	10.5846	10.7065	12.5366	8.85277	11.8962	10.3326	11.4653	11.5739	11.3397	11.3067	12.1429	coding	NM_000632	NP_001139280	Integrin, alpha M (complement component 3 receptor 3 subunit)
PPM1F	0.0104683	2.35299	down	9.18159	10.9961	11.1191	11.442	9.07637	11.1733	9.24509	11.0627	10.9137	11.5363	10.3567	11.0893	coding	NM_014634	NP_055449	Protein phosphatase, Mg2+/Mn2+ dependent, 1F
SAMHD1	0.01799	2.35174	down	7.32123	9.12794	9.37109	10.0449	6.75619	9.30083	8.33966	9.54384	9.26714	9.30166	8.70934	9.84781	coding	NM_015474	NP_056289	SAM domain and HD domain 1
BCL2A1	0.0482908	2.34892	down	7.05491	8.44104	8.65693	9.98084	6.85448	10.1289	8.03302	8.18333	9.40696	9.471	9.0598	10.2529	coding	NM_001114735	NP_004040	BCL2-related protein A1
DHRS12	0.0113594	2.34481	down	10.4253	12.9279	10.8968	12.42	11.4643	12.4384	11.0059	12.3892	11.1911	11.4583	11.5388	12.2653	coding	NM_024705	NP_078981	Dehydrogenase/reductase (SDR family) member 12
LRRC33	0.0163073	2.34112	down	9.5766	11.2969	10.331	11.9129	9.43779	11.884	10.3638	10.9705	10.9236	11.0469	10.9753	11.8601	coding	NM_198565	NP_940967	Leucine rich repeat containing 33
TNFSF12	0.0066668	2.33231	down	12.2881	14.2775	13.2034	14.4637	12.4716	14.5256	13.3718	14.2255	13.0218	13.4868	13.5097	14.2179	coding	NM_003809	NP_742085	Tumor necrosis factor (ligand) superfamily, member 13
LSAMP	0.0153974	2.33222	down	5.25152	7.4559	5.50613	6.9326	5.33229	6.77528	4.81754	6.47098	6.88237	6.6832	5.80289	6.605	coding	NM_002338	NP_002329	Limbic system-associated membrane protein
FBXL7	0.0145827	2.3268	down	9.6097	11.814	9.6867	11.4022	9.42022	11.3286	10.9582	11.4213	10.9686	11.3169	10.8842	11.5547	coding	NM_012304	NP_036436	F-box and leucine-rich repeat protein 7
SLC15A3	0.0144759	2.3197	down	7.97204	8.42809	9.12439	10.318	7.71061	10.0774	7.29209	9.08977	9.71269	9.90784	8.40338	9.67774	coding	NM_016582	NP_057666	Solute carrier family 15, member 3
IL11RA	0.030652	2.31845	down	9.08102	11.8733	9.70706	11.4443	9.97521	11.4557	10.6643	11.488	10.1902	10.46	11.0497	11.225	coding	NM_004512	NP_671518	Interleukin 11 receptor, alpha
VMO1	0.00476431	2.31834	down	6.29702	7.50169	7.51195	8.71548	6.73392	8.39505	5.92955	8.0374	6.64374	7.28053	7.61034	8.07493	coding	NM_182566	NP_872372	Vitelline membrane outer layer 1 homolog (chicken)
RETN	0.0443784	2.31443	down	8.61025	9.68014	9.24428	10.481	7.92945	10.1883	9.78866	12.4309	8.62948	8.33737	10.8384	11.1868	coding	NM_020415	NP_065148	Resistin
C7orf23	0.037542	2.31294	down	8.76583	10.4904	10.4611	11.2038	9.0281	10.5484	7.9359	10.81	11.1926	11.1045	10.7904	11.2752	coding	NM_024315	NP_077291	Chromosome 7 open reading frame 23
PPP2R2B	0.0224318	2.3092	down	11.8945	12.5219	11.0417	13.3539	11.0426	13.2318	12.2084	13.5671	11.2998	11.3657	11.6827	12.3735	coding	NM_181677	NP_858064	Protein phosphatase 2, regulatory subunit B, beta
NAP1L5	0.0181602	2.30373	down	8.76107	10.8918	8.99776	10.3987	8.34136	10.4921	9.70021	10.0092	10.8053	10.9977	9.99329	11.0333	coding	NM_153757	NP_715638	Nucleosome assembly protein 1-like 5
CD163	0.0185442	2.30021	down	11.0691	12.1447	12.7065	13.162	9.37205	12.2426	11.3888	12.5578	13.8745	14.588	12.3587	13.2851	coding	NM_203416	NP_981961	CD163 molecule
SYDE1	0.00535353	2.30009	down	10.5725	12.4267	10.9366	12.3204	10.3914	12.3618	11.6112	12.3099	11.6741	12.159	11.5111	12.329	coding	NM_033025	NP_149014	Synapse defective 1, Rho GTPase, homolog 1 (C. elegans)
CXorf36	0.00431871	2.29903	down	7.20567	9.24402	8.17557	9.12034	7.44458	9.19539	7.99502	8.8346	9.87454	10.3188	8.51206	9.70049	coding	NM_024689	NP_789789	Chromosome X open reading frame 36
FUT1	0.0126373	2.29431	down	9.70553	12.08	9.2918	10.9133	10.1616	10.9951	9.11776	10.3441	8.5031	9.56314	10.6521	10.7246	coding	NM_000148	NP_000139	Fucosyltransferase 1 (galactoside 2-alpha-L-fucosyltransferase, H blood group)
NAALADL1	0.020925	2.29256	down	10.3459	11.6859	10.0972	11.5161	9.07094	11.7897	10.3905	11.3162	10.3417	10.479	10.6338	11.2749	coding	NM_005468	NP_005459	N-acetylated alpha-linked acidic dipeptidase-like 1
EHD2	0.0375705	2.29151	down	6.59087	8.59782	7.81174	8.9771	6.90065	8.61614	6.70513	8.94804	8.44425	9.04464	9.30197	8.74865	coding	NM_014601	NP_055416	EH-domain containing 2
SYNPO	0.00887112	2.29147	down	10.7772	12.0137	10.6419	12.1429	10.2844	12.0428	9.98965	11.9225	11.6452	11.7166	11.2938	11.9712	coding	NM_007286	NP_009217	Synaptopodin
TCEAL7	0.00176602	2.28887	down	9.46247	11.3732	10.4264	11.5767	10.2313	11.4802	9.75889	11.2114	10.8868	11.8104	10.9012	11.3829	coding	NM_152278	NP_689491	Transcription elongation factor A (SII)-like 7
SERF2	0.0103816	2.28538	down	9.99742	11.6123	10.4063	11.2699	9.61551	11.2541	9.25689	11.0779	10.6164	10.4795	9.96294	11.3162	coding	NM_001018108	NP_001186807	Small EDRK-rich factor 2
C14orf73	0.0472695	2.28114	down	8.063	10.4428	8.42588	9.58886	7.21148	9.7248	9.51185	10.522	9.24873	8.8739	9.42706	9.87412	coding	NM_001077594	NP_001071062	Chromosome 14 open reading frame 73
TCAP	0.0197576	2.26741	down	7.76448	9.69154	7.89857	9.51904	7.16625	9.02044	8.8473	10.309	7.63384	7.97074	9.10292	8.98889	coding	NM_003673	NP_003664	Titin-cap (telethonin)
C9orf123	0.0253714	2.26528	down	9.08059	11.2441	9.8289	10.964	8.63627	10.9598	10.4264	10.6889	9.58217	9.72739	9.66792	10.7161	coding	NM_033428	NP_219500	Chromosome 9 open reading frame 123
SGCE	0.040616	2.26338	down	10.8979	12.1157	12.0117	11.7285	9.90101	11.7683	9.03926	11.6414	11.3373	11.5974	10.3822	11.7891	coding	NM_001099400	NP_003910	Sarcoglycan, epsilon
CLIC4	0.000140229	2.26317	down	13.33	14.4183	13.0948	14.4985	13.3525	14.402	12.783	14.4116	13.7491	14.6752	13.5441	14.5181	coding	NM_013943	NP_039234	Chloride intracellular channel 4
SFTPA1	0.00944954	2.25765	down	6.58869	7.47438	8.01562	8.82863	6.13952	8.5257	7.10649	8.05951	9.1186	9.53796	7.2924	8.88408	coding	NM_001164645	NP_005402	Surfactant protein A1
GCOM1	0.000334781	2.25249	down	5.76109	6.66519	6.04705	6.87457	5.41321	6.94387	5.87878	6.9944	6.37307	7.40163	6.19915	7.8218	coding	NM_001018091	NP_689664	GRINL1A complex locus
CTSF	0.00918345	2.24498	down	13.3791	14.7142	13.0481	14.402	12.1858	14.5353	13.2928	14.168	13.2328	13.5735	13.7071	14.4528	coding	NM_003793	NP_003784	Cathepsin F
KLC1	0.0237978	2.24355	down	6.55621	7.99536	7.06699	8.37683	6.93831	8.20665	5.64174	8.17197	7.8798	7.77171	7.77513	8.33036	coding	NM_001130107	NP_891553	Kinesin light chain 1
LAMA4	0.0175203	2.2414	down	9.39298	11.0993	9.93594	11.0353	9.31345	11.1863	8.95906	10.5755	11.5898	11.2284	9.84503	10.8979	coding	NM_001105208	NP_002281	Laminin, alpha 4
LAMB2	0.0121698	2.24123	down	6.65654	8.41196	7.42868	8.93599	6.97261	8.26134	6.54619	8.47526	8.47234	8.59556	8.14456	8.52655	coding	NM_002292	NP_002283	Laminin, beta 2 (laminin S)
EFEMP2	0.00548008	2.23588	down	7.98387	9.04682	7.83913	9.44134	7.728	9.06577	7.1087	8.96472	9.27959	9.38795	8.25072	9.24847	coding	NM_016938	NP_058634	EGF-containing fibulin-like extracellular matrix protein 2
KIAA0513	0.0310261	2.2351	down	10.0125	12.1169	10.6429	12.8202	10.6429	12.4289	12.3282	12.5545	11.0053	11.4184	11.9544	12.2092	coding	NM_014732	NP_055547	KIAA0513
AVPI1	0.0137787	2.23483	down	10.7139	12.7847	11.2897	12.9234	11.8516	13.0747	10.8309	12.1634	12.0416	11.8787	11.8743	12.7382	coding	NM_021732	NP_068378	Arginine vasopressin-induced 1
CASP1	0.0183189	2.23234	down	5.48684	6.66988	7.87894	8.50577	6.20993	7.89364	5.63791	7.56883	8.27033	8.05311	7.15169	8.89574	coding	NM_033295	NP_150637	Caspase 1, apoptosis-related cysteine peptidase (interleukin 1, beta, convertase)
ADAMTS8	5.93548e-07	2.23182	down	5.16555	6.30124	5.41369	6.56543	5.12963	6.14736	5.40171	6.56207	5.54336	6.73076	5.00297	6.29937	coding	NM_007037	NP_008968	ADAM metallopeptidase with thrombospondin type 1 motif, 8
CASP1	0.0468643	2.2293	down	7.31678	9.02159	9.40212	10.3834	7.00212	9.8761	8.48852	9.45039	9.67519	9.28704	9.50284	10.3086	coding	NM_033294	NP_150637	Caspase 1, apoptosis-related cysteine peptidase (interleukin 1, beta, convertase)
PILRA	0.0046539	2.22923	down	8.18315	8.95511	8.99371	9.82104	7.67317	9.58524	7.41745	9.25822	9.29031	9.81577	8.53997	9.60167	coding	NM_178272	NP_840057	Paired immunoglobin-like type 2 receptor alpha
SULT1C4	0.00156271	2.22782	down	6.66639	7.47636	6.61163	7.86729	6.4357	7.21685	5.89912	7.6461	7.0635	7.77884	6.55015	8.17487	coding	NM_006588	NP_006579	Sulfotransferase family, cytosolic, 1C, member 4
DAB2IP	0.0223911	2.22723	down	11.5635	14.0214	12.8621	14.1553	12.4815	14.1754	13.299	13.9784	13.1333	13.0899	13.1113	13.9617	coding	NM_032552	NP_619723	DAB2 interacting protein
SH2B3	0.0167191	2.22702	down	11.0715	12.7201	12.1052	13.0872	10.1283	12.6387	11.2179	12.0742	12.9223	13.2116	12.2534	12.8975	coding	NM_005475	NP_005466	SH2B adaptor protein 3
GLRX	0.000352012	2.22478	down	10.2755	11.3535	11.9263	12.7914	10.5711	12.0319	10.9019	11.8309	11.4146	13.0747	11.1266	12.0555	coding	NM_001118890	NP_002055	Glutaredoxin (thioltransferase)
ENG	0.020953	2.22385	down	7.74347	8.27414	8.22361	9.61481	7.84311	9.5347	7.01747	9.0169	10.2192	9.96026	7.80092	9.36535	coding	NM_001114753	NP_001108225	Endoglin
CCND2	0.000857164	2.22079	down	11.1963	12.4909	12.1851	13.1219	10.8768	12.6154	11.4627	12.7895	12.4143	12.9895	11.9635	12.9978	coding	NM_001759	NP_001750	Cyclin D2
KCTD12	0.0113758	2.21982	down	14.3494	15.5254	14.2403	15.4796	13.0026	15.4447	14.3769	15.2386	14.5583	14.8168	14.5546	15.4796	coding	NM_138444	NP_612453	Potassium channel tetramerisation domain containing 12
N4BP3	0.0242647	2.21839	down	7.61892	9.89284	8.27459	9.34942	7.11174	8.87862	8.3492	8.66	8.86883	10.3781	8.78258	8.74397	coding	NM_015111	NP_055926	NEDD4 binding protein 3
CARD16	0.0202371	2.21049	down	9.49509	11.4127	10.6366	11.6674	9.57792	11.9113	10.1218	11.0993	10.9567	11.1475	11.2284	11.6444	coding	NM_052889	NP_443121	Caspase recruitment domain family, member 16
C1orf54	0.0103804	2.20997	down	9.48195	10.7792	10.6309	11.5018	9.32386	11.5277	9.46275	11.0784	11.7203	12.2606	10.6556	10.9918	coding	NM_024579	NP_078855	Chromosome 1 open reading frame 54
ANKRD58	0.0387682	2.2078	down	7.7397	9.55978	9.15149	10.1914	7.20438	10.0047	9.31141	9.42445	8.83201	9.54057	8.98416	9.35783	coding	NM_001105576	NP_001099046	Ankyrin repeat domain 58
MXRA7	0.00405172	2.20643	down	7.84004	9.22399	8.28349	9.56893	8.07741	9.75526	7.99642	9.33393	8.49608	8.5666	8.39676	9.49178	coding	NM_001008528	NP_940932	Matrix-remodelling associated 7
C4orf32	0.00127051	2.1984	down	10.1236	11.5644	10.6102	11.9375	10.2186	11.7574	10.274	11.5137	11.9693	12.3715	10.8968	11.7667	coding	NM_152400	NP_689613	Chromosome 4 open reading frame 32
C12orf49	0.0272203	2.19826	down	7.64126	9.80685	8.80294	10.3644	8.0784	10.0293	8.91396	9.70706	8.61947	9.09881	9.95757	9.8253	coding	NM_024738	NP_079014	Chromosome 12 open reading frame 49
SIDT2	0.0122075	2.19535	down	11.0319	12.4309	11.3329	13.0185	10.821	12.7785	11.5297	12.7316	11.7147	12.2372	12.3409	12.381	coding	NM_001040455	NP_001035545	SID1 transmembrane family, member 2
SLCO3A1	0.0468235	2.1895	down	9.11962	10.9334	10.6041	11.0759	7.97567	10.8997	9.94617	10.9271	10.3289	10.4928	10.4673	10.8964	coding	NM_013272	NP_037404	Solute carrier organic anion transporter family, member 3A1
NFATC3	0.0314178	2.18469	down	6.71173	7.82475	7.49952	8.88237	6.95112	8.15721	5.67205	8.34415	8.11773	8.04047	7.7297	8.19746	coding	NM_173165	NP_775188	Nuclear factor of activated T-cells, cytoplasmic, calcineurin-dependent 3
C9orf150	0.0205243	2.18379	down	5.43733	6.57561	5.94545	7.24887	5.04236	6.76317	4.94761	6.14932	7.30798	6.85415	5.19541	7.04605	coding	NM_203403	NP_981948	Chromosome 9 open reading frame 150
FZD1	0.00058615	2.18081	down	9.05106	10.116	8.21778	9.90822	8.90965	9.5637	8.48952	9.7405	8.58211	9.44659	8.9425	10.1668	coding	NM_003505	NP_003496	Frizzled homolog 1 (Drosophila)
IL16	0.0467594	2.18072	down	7.33122	8.92085	7.65685	9.06042	6.13513	8.65639	7.57915	8.86883	8.78286	8.21819	7.95761	8.46697	coding	NM_172217	NP_757366	Interleukin 16 (lymphocyte chemoattractant factor)
BST1	0.0144371	2.1783	down	6.40968	6.97603	7.04255	8.56924	5.89576	7.90172	6.09834	7.26225	8.14102	8.08575	6.5297	8.06128	coding	NM_004334	NP_004325	Bone marrow stromal cell antigen 1
CHST7	0.0065444	2.17428	down	8.06953	9.68448	8.54791	9.42445	8.64512	9.68346	7.52984	9.61349	9.21923	9.7416	8.949	9.53638	coding	NM_019886	NP_063939	Carbohydrate (N-acetylglucosamine 6-O) sulfotransferase 7
BRP44L	0.0226614	2.16943	down	9.86398	10.1828	9.54277	11.0647	9.56683	10.6634	7.87255	10.3354	10.4542	10.6074	9.83601	10.9866	coding	NM_016098	NP_057182	Brain protein 44-like
KLRB1	0.0124779	2.16449	down	7.84517	8.35569	8.01975	9.37639	7.04325	8.84838	6.66294	8.70782	8.42285	8.896	8.10867	8.60253	coding	NM_002258	NP_002249	Killer cell lectin-like receptor subfamily B, member 1
CLIC2	0.0449394	2.1629	down	6.90213	8.60329	7.9088	9.71813	9.48536	9.58198	6.62476	8.83692	9.47283	9.11182	8.58893	9.8085	coding	NM_001289	NP_001280	Chloride intracellular channel 2
NM_153631	0.00178015	2.16144	down	8.29246	9.2676	7.31645	8.90725	7.29853	8.87919	7.28862	8.59501	7.3216	7.88999	7.68887	8.33945	coding	NM_153631_Exon2+
SDCBP	0.00194071	2.15636	down	14.213	15.2912	14.9466	16.2727	14.5256	16.2703	14.962	15.5655	15.5811	16.1506	15.4567	16.7861	coding	NM_001007067	NP_005616	Syndecan binding protein (syntenin)
PLLP	0.00528374	2.14201	down	11.1345	12.5734	11.0046	12.1131	10.7178	12.4211	11.1234	12.6506	11.1663	11.6551	12.1011	12.4282	coding	NM_015993	NP_057077	Plasmolipin
HHIP	0.0200765	2.13904	down	5.6564	7.14359	6.86101	7.60078	5.20999	6.92814	5.69259	6.86998	8.08091	7.74921	5.81483	7.60579	coding	NM_022475	NP_071920	Hedgehog interacting protein
TRIM25	0.00508009	2.13619	down	6.63772	8.19009	7.8218	9.17287	6.54141	8.35788	8.44136	8.80266	8.33288	9.00156	8.85082	9.67118	coding	NM_005082	NP_005073	Tripartite motif-containing 25
LDB2	0.00806985	2.13594	down	5.15141	6.49221	6.97102	7.21242	6.20089	6.91619	6.00047	7.78937	8.1321	8.85838	6.00739	7.76394	coding	NM_001290	NP_001281	LIM domain binding 2
PALMD	0.0195407	2.13531	down	9.40573	10.7466	9.61097	10.7745	8.96845	10.6608	9.16043	10.9912	11.0288	10.6629	9.71292	10.618	coding	NM_017734	NP_060204	Palmdelphin
CSTB	0.0402144	2.11976	down	13.5478	13.1886	13.99	14.8287	14.0162	14.9708	11.2664	13.745	14.544	15.3599	13.3617	15.1366	coding	NM_000100	NP_000091	Cystatin B (stefin B)
ANO6	0.00773635	2.11744	down	11.6518	13.3571	12.9217	13.6562	11.8649	13.4205	12.8172	13.3949	12.6185	12.9134	12.2687	13.8946	coding	NM_001025356	NP_001191732	Anoctamin 6
DPP8	0.0420196	2.11491	down	6.8323	7.28686	7.43737	8.69784	6.97389	7.5518	5.20566	8.05393	8.17471	8.2913	6.96613	8.19192	coding	NM_130434	NP_932065	Dipeptidyl-peptidase 8
FZD7	0.0235892	2.11312	down	10.6467	12.4876	10.8436	12.6909	12.1413	12.404	10.6429	12.4251	11.405	11.9319	12.1264	12.3426	coding	NM_003507	NP_003498	Frizzled homolog 7 (Drosophila)
CASP10	0.0470715	2.10492	down	5.53133	7.37797	7.5416	7.28421	5.42924	7.1291	4.93739	7.21825	7.19414	7.68549	6.85397	7.23525	coding	NM_032977	NP_116759	Caspase 10, apoptosis-related cysteine peptidase
DNASE1L3	0.022714	2.09124	down	7.78937	8.57291	7.85843	9.57792	7.19721	9.28704	7.90645	7.95392	9.06107	9.40861	7.80105	9.19932	coding	NM_004944	NP_004935	Deoxyribonuclease I-like 3
SRGAP2	0.0421682	2.09064	down	10.561	12.2743	11.7503	12.5008	9.47714	12.1429	12.0403	12.6885	11.8162	11.8029	11.8533	12.4727	coding	NM_001042758	NP_056141	SLIT-ROBO Rho GTPase activating protein 2
ABCA10	0.0154061	2.08992	down	6.21314	6.68999	5.4273	7.40392	5.67537	6.08344	5.48296	6.9548	6.27283	6.65297	5.13549	6.80266	coding	NM_080282	NP_525021	ATP-binding cassette, sub-family A (ABC1), member 10
HELQ	0.0211572	2.08588	down	5.57155	7.3956	6.46865	7.00129	4.80011	6.53935	5.14901	6.71744	6.73794	6.59617	6.21344	7.05478	coding	NM_133636	NP_598375	Helicase, POLQ-like
NEXN	0.0408126	2.08377	down	5.73778	6.45257	6.02099	8.54546	5.84182	7.44339	8.14637	7.88016	6.41039	7.06527	6.83958	7.96525	coding	NM_144573	NP_653174	Nexilin (F actin binding protein)
PRKCDBP	0.00343214	2.08062	down	13.1152	14.4166	13.1589	13.8531	12.7871	14.3124	13.0058	14.2013	14.177	14.4046	12.8242	14.2221	coding	NM_145040	NP_659477	Protein kinase C, delta binding protein
EDA	0.0362525	2.0796	down	8.24843	10.4621	7.55845	9.67275	9.4545	9.885	9.92088	9.89483	7.10845	7.91478	9.35107	10.1502	coding	NM_001005609	NP_001390	Ectodysplasin A
DBI	0.0152319	2.07592	down	7.97877	8.61057	9.44891	9.94656	8.91013	9.87454	6.57769	8.91244	9.74021	10.2489	8.65743	10.0426	coding	NM_001178042	NP_065438	Diazepam binding inhibitor (GABA receptor modulator, acyl-CoA binding protein)
NCF4	0.0333019	2.07422	down	8.33078	9.46663	9.19317	10.2222	7.55226	10.0995	8.3191	9.58029	10.179	10.151	9.51563	9.88582	coding	NM_000631	NP_038202	Neutrophil cytosolic factor 4, 40kDa
PLA2G16	0.0185573	2.07189	down	7.14833	9.00274	8.96234	9.91876	8.74085	9.3732	7.28581	9.34282	9.3001	9.45007	9.11379	9.76931	coding	NM_001128203	NP_009000	Phospholipase A2, group XVI
MT1A	0.0179771	2.0702	down	7.29853	7.8063	7.55996	8.0813	6.88091	7.9725	7.38728	9.88175	7.22749	8.13149	7.02745	7.80691	coding	NM_005946	NP_005937	Metallothionein 1A
ADARB1	0.00197791	2.06945	down	6.90459	7.72346	7.22775	8.43125	7.24522	7.89241	6.57053	8.1296	7.24235	7.80289	6.81195	8.31827	coding	NM_015833	NP_056649	Adenosine deaminase, RNA-specific, B1
NIPSNAP3A	0.0239032	2.0679	down	8.14822	8.33421	8.45974	9.71352	8.09441	8.90178	6.60291	8.68086	9.18481	9.36086	7.87203	9.6599	coding	NM_015469	NP_056284	Nipsnap homolog 3A (C. elegans)
TDRD10	0.0352922	2.06127	down	8.16235	8.09959	5.96003	7.88327	5.7131	7.56111	6.41576	8.15795	6.75271	7.29647	8.00783	8.27459	coding	NM_182499	NP_872305	Tudor domain containing 10
KBTBD7	0.00735834	2.05899	down	9.73858	11.6591	9.92031	11.4162	10.0136	11.0658	10.3502	11.2498	9.87128	10.2797	10.823	11.2979	coding	NM_032138	NP_115514	Kelch repeat and BTB (POZ) domain containing 7
ATXN1L	0.0167822	2.05314	down	9.25305	11.399	10.0757	11.3023	9.83531	11.258	10.5518	11.0312	10.2073	10.3354	10.3541	11.1784	coding	NM_001137675	NP_001131147	Ataxin 1-like
DBI	0.0124839	2.05193	down	10.0139	10.4606	10.7969	11.644	10.6456	11.5849	8.80485	10.7909	11.5452	11.867	10.227	11.908	coding	NM_001079862	NP_065438	Diazepam binding inhibitor (GABA receptor modulator, acyl-CoA binding protein)
KCNJ8	0.0228352	2.04284	down	5.97691	6.97234	7.37042	8.22853	6.78152	7.44371	5.22793	7.12329	8.97833	8.84701	5.93459	7.83826	coding	NM_004982	NP_004973	Potassium inwardly-rectifying channel, subfamily J, member 8
ADH5	0.0105408	2.04201	down	10.0762	11.7564	10.5167	11.8758	10.6369	11.7016	10.1289	11.3575	10.9778	10.8085	10.6992	11.7157	coding	NM_000671	NP_000662	Alcohol dehydrogenase 5 (class III), chi polypeptide
FERMT2	0.029146	2.03903	down	10.464	12.5606	11.0319	12.6402	11.0082	12.4635	12.2569	12.1671	12.2673	12.6082	11.8858	12.6417	coding	NM_001134999	NP_006823	Fermitin family member 2
KCNMB4	0.0479691	2.03866	down	9.60434	10.7936	8.68875	10.745	11.2245	10.5364	9.016	10.7766	8.57078	9.29157	9.12794	10.2548	coding	NM_014505	NP_055320	Potassium large conductance calcium-activated channel, subfamily M, beta member 4
SEC14L1	0.00368438	2.03687	down	10.0527	10.7377	10.0392	10.9113	9.49572	10.7617	9.39958	11.2419	10.9159	11.3607	9.89702	10.9448	coding	NM_001039573	NP_002994	SEC14-like 1 (S. cerevisiae)
NDN	0.0404542	2.03425	down	6.46059	9.16553	8.88887	8.94925	7.51084	8.76293	7.77112	8.50553	7.98165	8.49257	7.78627	8.67051	coding	NM_002487	NP_002478	Necdin homolog (mouse)
CCRL2	0.0222994	2.03421	down	6.22515	6.41169	6.39739	7.67733	5.72617	7.47359	5.47314	6.28081	6.96235	7.12718	5.88816	7.84854	coding	NM_003965	NP_003956	Chemokine (C-C motif) receptor-like 2
CLDN18	0.00398955	2.02953	down	7.50795	7.60598	6.67618	8.08926	6.65754	8.09083	7.0725	7.96939	7.6865	8.91333	7.18295	8.24168	coding	NM_016369	NP_057453	Claudin 18
TSPAN2	0.0179564	2.02643	down	5.95713	6.97276	6.92177	7.46388	6.85785	7.12329	5.89366	7.31344	7.80501	8.43645	6.29137	8.5306	coding	NM_005725	NP_005716	Tetraspanin 2
NFKBIA	0.0430836	2.02623	down	13.3873	15.786	15.7314	16.3031	14.5205	16.3083	15.9608	16.7033	16.0019	15.807	15.8328	16.6397	coding	NM_020529	NP_065390	Nuclear factor of kappa light polypeptide gene enhancer in B-cells inhibitor, alpha
TMEM133	0.0204425	2.02621	down	8.61671	11.0695	10.4302	10.8558	9.27268	10.1948	10.1696	10.6261	10.074	10.8741	9.49572	10.5514	coding	NM_032021	NP_114410	Transmembrane protein 133
CXCL16	0.0442234	2.02381	down	10.9252	11.6214	11.0526	12.705	11.5297	12.2512	9.574	12.0755	12.0575	11.8656	11.7918	12.5146	coding	NM_022059	NP_071342	Chemokine (C-X-C motif) ligand 16
MAN2C1	0.0133465	2.02	down	11.0935	12.8148	11.9603	13.1231	11.3096	12.9316	11.7304	12.7309	12.2243	12.1546	12.0482	12.6974	coding	NM_006715	NP_006706	Mannosidase, alpha, class 2C, member 1
EPM2A	0.0397741	2.01643	down	5.41923	7.07765	5.31794	7.35206	4.77932	6.46536	6.81057	6.71792	5.93742	6.08175	6.38704	7.02759	coding	NM_001018041	NP_005661	Epilepsy, progressive myoclonus type 2A, Lafora disease (laforin)
DBI	0.00439831	2.01388	down	7.5822	8.07665	8.44804	9.2096	8.188	9.26662	6.75857	8.44908	8.99902	9.53219	7.94533	9.44688	coding	NM_001178041	NP_065438	Diazepam binding inhibitor (GABA receptor modulator, acyl-CoA binding protein)
MT1B	0.0201137	2.00961	down	6.75386	7.64703	8.06638	8.7035	7.19802	8.39918	8.10192	10.4347	7.88254	8.0456	7.58709	8.40127	coding	NM_005947	NP_005938	Metallothionein 1B
RTKN2	0.0433815	2.00363	down	6.71792	6.24786	6.20625	8.22313	6.54905	7.90761	6.55134	7.53211	7.18585	7.60249	6.71537	8.42828	coding	NM_145307	NP_660350	Rhotekin 2

## Sheet: CR-Tumor vs Normal_up
Upwnregulated mRNAs in samples from CR
Condition pairs: Tumor VS Normal
Fold-change cut off: 2.0
p-value cut off: 0.05
	P-value	Fold change and Regulation		Normalized Intensity								Annotations
GeneSymbol	p-value	FCAbsolute	regulation	[101, Tumor_2](normalized)	[102, Normal_2](normalized)	[103, Tumor_2](normalized)	[104, Normal_2](normalized)	[105, Tumor_2](normalized)	[106, Normal_2](normalized)	[107, Tumor_2](normalized)	[108, Normal_2](normalized)	type	seqname	ProteinAccession	product
LY6D	0.0398539	10.4024	up	9.56433	6.23614	12.5875	6.66606	7.98445	6.77212	9.17692	6.12353	coding	NM_003695	NP_003686	Lymphocyte antigen 6 complex, locus D
MMP11	0.0442731	8.5725	up	13.4041	12.0902	10.9941	7.40131	9.01098	7.00358	13.3272	7.84243	coding	NM_005940	NP_005931	Matrix metallopeptidase 11 (stromelysin 3)
EPHA10	0.0492633	7.59745	up	10.2174	6.19063	10.798	6.02449	7.57141	6.84213	9.34794	7.17544	coding	NM_001099439	NP_775912	EPH receptor A10
CD24	0.0264915	7.28551	up	15.6096	12.2622	16.5675	11.934	13.8645	12.064	14.2905	12.6117	coding	NM_013230	NP_037362	CD24 molecule
MSL3L2	0.0211314	6.42521	up	9.88835	6.75605	8.76455	4.57883	7.58858	5.94258	8.6395	6.86854	coding	NM_001166217
RAB26	0.0124019	5.68537	up	8.32642	6.86439	9.47344	5.92151	7.13859	5.07612	9.21712	6.26453	coding	NM_014353	NP_055168	RAB26, member RAS oncogene family
TNFRSF17	0.0369976	5.61065	up	10.5785	6.34235	7.5023	6.63877	10.0848	7.82944	10.9448	8.34717	coding	NM_001192	NP_001183	Tumor necrosis factor receptor superfamily, member 17
COL17A1	0.0214579	5.35742	up	8.40548	4.81232	7.65964	5.59601	6.54485	5.46948	9.15918	6.20519	coding	NM_000494	NP_000485	Collagen, type XVII, alpha 1
GJB2	0.0244923	5.26149	up	9.44637	8.19356	11.8268	7.95382	7.74667	5.9322	9.96269	7.32108	coding	NM_004004	NP_003995	Gap junction protein, beta 2, 26kDa
ABCC3	0.0311143	5.08273	up	9.21712	6.9963	10.5357	6.56813	8.14685	7.14413	9.78476	7.59347	coding	NM_003786	NP_003777	ATP-binding cassette, sub-family C (CFTR/MRP), member 3
CKM	0.0366153	4.93856	up	9.00634	5.65979	6.37366	5.88939	8.21043	5.20181	8.60062	6.22371	coding	NM_001824	NP_001815	Creatine kinase, muscle
FA2H	0.0226991	4.78129	up	9.65595	8.11143	12.404	8.605	10.2743	8.30522	10.9762	9.25918	coding	NM_024306	NP_077282	Fatty acid 2-hydroxylase
SCGB3A1	0.0369168	4.5798	up	18.2422	16.3471	14.1564	11.1364	14.6079	11.339	14.5622	13.9651	coding	NM_052863	NP_443095	Secretoglobin, family 3A, member 1
COL9A2	0.0497019	4.45459	up	10.5079	8.95692	12.2222	8.08646	9.38872	7.57301	9.76324	8.64451	coding	NM_001852	NP_001843	Collagen, type IX, alpha 2
APOLD1	0.0144672	4.44234	up	8.42637	5.65512	6.65754	5.74839	8.05727	5.55879	8.98922	6.56282	coding	NM_001130415	NP_110444	Apolipoprotein L domain containing 1
FCGBP	0.00309611	4.42336	up	12.2317	10.7034	12.1887	9.65275	10.8735	8.89385	12.5022	9.96556	coding	NM_003890	NP_003881	Fc fragment of IgG binding protein
SPP1	0.0323448	4.39938	up	11.2344	8.43233	8.81231	7.86729	10.423	8.9771	11.996	8.63969	coding	NM_001040058	NP_001035149	Secreted phosphoprotein 1
PVRL4	0.0131709	4.34486	up	11.8064	9.54673	11.3314	8.1341	10.1718	8.68633	11.0589	9.52418	coding	NM_030916	NP_112178	Poliovirus receptor-related 4
C16orf88	0.0206158	4.25589	up	8.89547	6.35092	9.02564	5.89172	7.35986	6.31733	8.79798	7.16114	coding	NM_001012991	NP_001013009	Chromosome 16 open reading frame 88
GDF15	0.0144257	4.22538	up	14.5333	11.9162	13.6027	10.7004	13.0151	11.4096	13.634	12.4425	coding	NM_004864	NP_004855	Growth differentiation factor 15
MGC29506	0.0217391	4.05536	up	10.3484	7.93477	8.52129	7.87607	10.6908	8.15807	10.6724	8.18469	coding	NM_016459	NP_057543	Marginal zone B and B1 cell-specific protein
NEK2	0.0269426	3.99642	up	7.08125	6.4392	8.8119	5.90812	8.98922	7.03592	9.83998	7.34427	coding	NM_002497	NP_002488	NIMA (never in mitosis gene a)-related kinase 2
SGPP2	0.00439223	3.89019	up	9.34199	6.68986	9.99535	8.08109	8.90375	7.45149	9.39663	7.57592	coding	NM_152386	NP_689599	Sphingosine-1-phosphate phosphatase 2
C16orf75	0.0238574	3.78613	up	9.15077	7.79205	9.29536	8.33354	10.5224	7.67091	11.1278	8.61689	coding	NM_152308	NP_689521	Chromosome 16 open reading frame 75
KDELR3	0.0315669	3.67359	up	7.68086	5.71481	9.74982	6.54918	7.37797	6.47211	8.39985	6.96364	coding	NM_016657	NP_057839	KDEL (Lys-Asp-Glu-Leu) endoplasmic reticulum protein retention receptor 3
KDELR3	0.0433033	3.53312	up	12.0701	10.3688	14.3611	10.9778	11.4178	10.3043	12.0267	10.9411	coding	NM_006855	NP_057839	KDEL (Lys-Asp-Glu-Leu) endoplasmic reticulum protein retention receptor 3
CCDC64	0.00118296	3.48648	up	10.3872	8.76081	11.1767	9.6266	10.5023	8.29203	11.2165	9.39621	coding	NM_207311	NP_997194	Coiled-coil domain containing 64
SLC17A9	0.00734115	3.47473	up	11.2165	10.0723	12.0943	9.60132	10.8538	9.05632	11.5316	9.77863	coding	NM_022082	NP_071365	Solute carrier family 17, member 9
HM13	0.0220002	3.42752	up	7.57953	4.83309	7.0904	5.35092	6.86585	6.10161	8.07724	6.21875	coding	NM_178582	NP_848697	Histocompatibility (minor) 13
DNAH14	0.0361958	3.40709	up	8.56774	5.40047	6.72175	5.61696	6.67731	5.58758	8.32673	6.61436	coding	NM_144989	NP_659426	Dynein, axonemal, heavy chain 14
SPP1	0.0473914	3.3596	up	11.862	9.28075	9.38023	8.85967	11.1954	10.0203	12.3054	9.5892	coding	NM_000582	NP_001035149	Secreted phosphoprotein 1
TFR2	0.00840047	3.33721	up	6.86977	5.66156	8.96602	6.6195	7.56397	5.48616	8.54523	7.22318	coding	NM_003227	NP_003218	Transferrin receptor 2
C16orf59	0.00283506	3.30003	up	9.02348	6.94518	7.80042	6.60044	8.83997	7.13339	9.64777	7.74272	coding	NM_025108	NP_079384	Chromosome 16 open reading frame 59
GCAT	0.000615434	3.21802	up	11.2445	9.57895	12.0494	10.1266	11.0935	9.33179	11.5824	10.1879	coding	NM_014291	NP_055106	Glycine C-acetyltransferase
LMAN1	0.00294093	3.21152	up	9.06236	6.92203	8.31287	6.57769	8.83638	7.61144	9.49226	7.85968	coding	NM_005570	NP_005561	Lectin, mannose-binding, 1
CRLF1	0.000575527	3.18075	up	12.7324	11.2806	9.72329	8.1558	10.9653	9.01536	11.2119	9.50364	coding	NM_004750	NP_004741	Cytokine receptor-like factor 1
ELF3	0.00603567	3.17721	up	8.2765	6.24154	9.18652	7.14083	7.7029	6.66247	8.13589	6.58593	coding	NM_001114309	NP_004424	E74-like factor 3 (ets domain transcription factor, epithelial-specific )
SRD5A1	0.0142099	3.14474	up	10.3982	8.38387	9.81625	8.17471	8.91755	8.16257	11.0755	8.87458	coding	NM_001047	NP_001038	Steroid-5-alpha-reductase, alpha polypeptide 1 (3-oxo-5 alpha-steroid delta 4-dehydrogenase alpha 1)
FLJ44606	0.00219382	3.08695	up	8.2238	6.32458	8.50577	6.59125	7.1885	5.777	8.5501	7.27059	coding	NM_001164478	NP_001157951	Glutaredoxin-like protein YDR286C homolog
NFATC2IP	0.0197275	3.08598	up	8.05133	5.76222	7.96541	6.0879	7.23801	6.61779	8.79451	7.07843	coding	NM_032815	NP_116204	Nuclear factor of activated T-cells, cytoplasmic, calcineurin-dependent 2 interacting protein
NUCKS1	0.0241154	3.0837	up	12.3016	9.59803	11.3227	10.3188	11.6136	10.4556	12.361	10.7279	coding	NM_022731	NP_073568	Nuclear casein kinase and cyclin-dependent kinase substrate 1
DEK	0.00459275	3.04828	up	9.77505	8.5767	10.7766	8.65569	10.3558	9.01192	10.8814	9.11253	coding	NM_003472	NP_003463	DEK oncogene
ZNF821	0.0245993	2.96103	up	7.17553	5.75456	5.6338	5.02834	6.78232	4.89952	8.01168	5.65651	coding	NM_017530	NP_060000	Zinc finger protein 821
EEA1	0.0124699	2.9125	up	8.41437	6.35834	7.0823	6.18134	8.41294	7.19207	9.25713	7.26595	coding	NM_003566	NP_003557	Early endosome antigen 1
TTC22	0.0226929	2.91124	up	7.34509	5.26361	6.84643	4.61635	5.84537	4.90684	6.879	5.96256	coding	NM_017904	NP_060374	Tetratricopeptide repeat domain 22
ESPNL	0.029439	2.90909	up	7.20241	6.46955	8.46785	7.46442	7.04284	4.78493	8.15648	5.98841	coding	NM_194312	NP_919288	Espin-like
DNMT1	0.0261975	2.90403	up	9.41819	6.83253	8.2684	7.20292	8.53729	7.60299	9.57824	8.01145	coding	NM_001130823	NP_001370	DNA (cytosine-5-)-methyltransferase 1
PPFIBP1	0.0449458	2.89467	up	7.84477	5.22848	6.94955	5.53802	6.87266	6.49268	8.64772	6.92194	coding	NM_177444	NP_803193	PTPRF interacting protein, binding protein 1 (liprin beta 1)
EHF	0.00546433	2.84632	up	7.8437	6.61788	7.83641	5.85078	7.12435	6.02598	8.47345	6.74688	coding	NM_012153	NP_036285	Ets homologous factor
TRIM46	0.00427417	2.82481	up	9.7261	7.68245	8.86924	7.3939	8.56052	7.3325	9.28535	8.03976	coding	NM_025058	NP_079334	Tripartite motif-containing 46
RNF213	0.0378889	2.81726	up	11.4756	8.74176	11.1568	10.0651	11.6003	10.7092	11.8406	10.5801	coding	NM_020954	NP_066005	Ring finger protein 213
TCEA3	0.0107187	2.80374	up	8.06196	6.78541	9.36832	7.10968	7.40571	6.09548	8.725	7.62101	coding	NM_003196	NP_003187	Transcription elongation factor A (SII), 3
GGA1	0.00543875	2.78078	up	7.82215	6.19543	7.7943	6.66841	7.33509	6.16898	8.74397	6.76072	coding	NM_001001561	NP_037497	Golgi-associated, gamma adaptin ear containing, ARF binding protein 1
EML2	0.000490151	2.75818	up	8.93118	7.31712	8.06362	6.50186	7.39439	6.18157	8.24238	6.77615	coding	NM_012155	NP_036287	Echinoderm microtubule associated protein like 2
ZNF117	0.00856625	2.70607	up	9.22472	7.37797	9.02768	7.21485	7.70952	6.78885	8.94527	7.78072	coding	NM_015852	NP_056936	Zinc finger protein 117
GPR160	0.000192643	2.69271	up	10.5943	9.12649	10.0843	8.79798	9.64777	8.06381	10.1381	8.75997	coding	NM_014373	NP_055188	G protein-coupled receptor 160
AZGP1	0.022525	2.67553	up	12.6052	11.3546	13.8992	11.9148	12.0943	11.5265	13.4232	11.5466	coding	NM_001185	NP_001176	Alpha-2-glycoprotein 1, zinc-binding
SPINK13	0.0229044	2.66519	up	7.25716	5.04992	6.65611	5.33591	7.19553	6.58139	8.34891	6.83353	coding	NM_001040129	NP_001035218	Serine peptidase inhibitor, Kazal type 13 (putative)
ESRP1	0.00555422	2.65832	up	7.72421	6.12549	7.15919	5.33508	6.57457	5.65841	7.51873	6.21564	coding	NM_001122826	NP_060167	Epithelial splicing regulatory protein 1
SP9	0.0447945	2.64604	up	7.69078	5.12431	6.72162	5.98288	6.90433	6.0792	7.53536	6.05037	coding	NM_001145250	NP_001138722	Sp9 transcription factor homolog (mouse)
FLJ44606	0.00108596	2.64122	up	6.25477	4.65507	6.01007	4.58866	6.21188	4.71336	6.3299	5.24471	coding	NM_001164479	NP_001157951	Glutaredoxin-like protein YDR286C homolog
ALK	0.0248896	2.64105	up	8.48589	6.57769	7.15972	6.73589	8.14623	6.40223	7.7994	6.27098	coding	NM_004304	NP_004295	Anaplastic lymphoma receptor tyrosine kinase
MSI2	0.00269249	2.6329	up	7.19307	5.54464	7.21334	5.64956	6.03925	5.07096	6.94987	5.54376	coding	NM_138962	NP_733839	Musashi homolog 2 (Drosophila)
FICD	0.0314574	2.62745	up	9.80137	7.45149	9.31206	7.85115	9.21403	8.60605	10.2405	9.08462	coding	NM_007076	NP_009007	FIC domain containing
ADORA1	0.0212153	2.62009	up	9.00097	6.93453	7.39254	6.80029	8.92676	7.28555	8.16743	6.90885	coding	NM_000674	NP_001041695	Adenosine A1 receptor
XKRX	0.0364464	2.5949	up	8.08993	6.58604	7.2312	6.91266	8.9236	6.78764	9.63425	8.08993	coding	NM_212559	NP_997724	XK, Kell blood group complex subunit-related, X-linked
KIAA0101	0.000782649	2.59216	up	6.8743	5.54679	6.97866	5.4985	7.79868	6.67757	8.50746	6.93962	coding	NM_014736	NP_055551	KIAA0101
FANCD2	0.00802596	2.59157	up	8.75024	7.40914	8.99927	8.21674	9.46965	7.67762	10.302	8.72239	coding	NM_001018115	NP_149075	Fanconi anemia, complementation group D2
SEPT1	0.018446	2.56659	up	6.58022	5.19673	5.96131	5.41967	6.76403	5.12518	7.54749	5.67205	coding	NM_052838	NP_443070	Septin 1
UBE2C	0.0130978	2.54771	up	7.12549	6.28744	7.17003	6.18498	8.55968	6.76304	9.12418	7.34713	coding	NM_007019	NP_861519	Ubiquitin-conjugating enzyme E2C
HTR1F	0.0395848	2.54679	up	6.43762	4.32657	5.70984	5.15652	5.73563	4.90485	7.57953	5.67994	coding	NM_000866	NP_000857	5-hydroxytryptamine (serotonin) receptor 1F
MRM1	0.0059311	2.52428	up	7.31123	6.53724	7.13339	5.69734	6.82214	5.28605	7.75917	6.16182	coding	NM_024864	NP_079140	Mitochondrial rRNA methyltransferase 1 homolog (S. cerevisiae)
ECE2	0.0496033	2.50715	up	11.3309	8.90944	10.8119	9.3242	10.1437	9.61014	10.5224	9.66083	coding	NM_032331	NP_115707	Endothelin converting enzyme 2
C1orf83	0.00865779	2.49329	up	7.14815	5.4863	6.69542	5.06808	6.14002	5.39795	7.4789	6.23796	coding	NM_153035	NP_694580	Chromosome 1 open reading frame 83
UBE2T	0.0106556	2.48624	up	8.37592	7.57978	8.64536	7.58793	9.60192	7.8717	9.86028	8.18822	coding	NM_014176	NP_054895	Ubiquitin-conjugating enzyme E2T (putative)
LPAR2	0.0188173	2.48066	up	10.9905	9.35613	12.1257	10.2099	9.97241	8.96207	10.5964	9.9139	coding	NM_004720	NP_004711	Lysophosphatidic acid receptor 2
WNT10A	0.0432643	2.46862	up	10.2963	7.94268	9.12626	7.96218	8.8226	8.33099	9.68448	8.47899	coding	NM_025216	NP_079492	Wingless-type MMTV integration site family, member 10A
KIAA0101	0.00204002	2.45862	up	7.54839	6.42139	7.733	6.67964	8.76293	7.36023	9.42445	7.81611	coding	NM_001029989	NP_055551	KIAA0101
PABPC1L	0.02678	2.43625	up	13.0185	11.2705	11.6624	11.3087	12.5654	11.0997	13.199	11.6278	coding	NM_001124756	NP_001118228	Poly(A) binding protein, cytoplasmic 1-like
SYTL1	0.0186646	2.43614	up	10.7969	9.6646	11.595	9.51245	10.0468	8.93622	10.3206	9.50755	coding	NM_032872	NP_116261	Synaptotagmin-like 1
MMP12	0.00483704	2.42138	up	6.1612	4.66313	6.00631	5.04279	5.88632	4.8758	6.80195	5.17075	coding	NM_002426	NP_002417	Matrix metallopeptidase 12 (macrophage elastase)
PDCD7	0.0133257	2.41687	up	7.56225	5.93478	6.93183	5.8384	6.83198	6.15975	8.47301	6.77359	coding	NM_005707	NP_005698	Programmed cell death 7
FUT8	0.0330482	2.41479	up	8.0511	6.02728	7.54257	5.96918	6.88732	6.43119	7.57967	6.54543	coding	NM_178155	NP_835369	Fucosyltransferase 8 (alpha (1,6) fucosyltransferase)
COL9A3	0.0293159	2.41406	up	10.0354	7.9091	9.87888	9.18937	9.45708	8.59492	10.2552	8.8473	coding	NM_001853	NP_001844	Collagen, type IX, alpha 3
NAGS	0.0201074	2.40681	up	9.99742	7.99642	9.65699	8.26319	9.65106	8.73272	10.2595	9.50419	coding	NM_153006	NP_694551	N-acetylglutamate synthase
CLDN6	0.0104376	2.40517	up	9.9282	8.9968	10.0906	9.22074	10.9028	9.12102	10.9602	9.47862	coding	NM_021195	NP_067018	Claudin 6
TMEM106A	0.0155473	2.35235	up	8.50065	6.91962	7.78072	7.21178	7.73198	6.58673	9.10506	7.46388	coding	NM_145041	NP_659478	Transmembrane protein 106A
C22orf36	0.0367043	2.34326	up	11.0679	9.81388	11.6254	9.44134	9.83531	9.07819	10.4617	9.74281	coding	NM_207644	NP_997527	Chromosome 22 open reading frame 36
CLIC6	0.00837874	2.34118	up	9.40349	7.92273	6.15517	5.50842	7.20503	5.89347	7.93714	6.46727	coding	NM_053277	NP_444507	Chloride intracellular channel 6
POU5F1B	0.038017	2.33074	up	10.4513	9.64065	11.4787	9.26155	10.0676	9.34512	10.9588	9.82595	coding	NM_001159542	NP_001153014	POU class 5 homeobox 1B
EXOSC5	0.0115582	2.29289	up	12.1711	10.6658	12.5087	10.8835	11.3748	10.4751	11.9405	11.1821	coding	NM_020158	NP_064543	Exosome component 5
C18orf56	0.0432898	2.27672	up	6.52747	6.31879	8.62647	6.76899	7.56763	6.35198	8.44492	6.9789	coding	NM_001012716	NP_001012734	Chromosome 18 open reading frame 56
MPP6	0.0360211	2.25171	up	8.61159	6.68414	6.90964	5.521	5.67166	5.26662	7.00912	6.04617	coding	NM_016447	NP_057531	Membrane protein, palmitoylated 6 (MAGUK p55 subfamily member 6)
GOLGA2B	0.000463918	2.24997	up	9.74241	8.76583	8.63458	7.39089	8.71139	7.54737	9.5289	8.23356	coding	NM_017600
ESRRG	0.0448091	2.24249	up	7.66428	5.64131	6.37264	5.77042	8.09595	6.64529	5.93405	5.3495	coding	NM_001438	NP_996318	Estrogen-related receptor gamma
IGSF9B	0.0124389	2.22016	up	7.62278	5.98684	6.78138	5.72617	6.16057	5.53947	7.25229	5.96188	coding	NM_014987	NP_055802	Immunoglobulin superfamily, member 9B
EFNA3	0.029683	2.21682	up	9.64687	8.51881	10.2726	8.28933	8.70934	7.91515	9.23861	8.5501	coding	NM_004952	NP_004943	Ephrin-A3
HSH2D	0.0294301	2.20802	up	9.29829	7.86281	8.33377	8.05993	9.33525	7.83167	9.61551	8.25738	coding	NM_032855	NP_116244	Hematopoietic SH2 domain containing
C10orf35	0.0453724	2.18975	up	10.1966	8.09335	9.49159	8.98922	9.52332	8.55921	10.5099	9.55658	coding	NM_145306	NP_660349	Chromosome 10 open reading frame 35
ZNF530	0.0287888	2.18904	up	6.95623	5.98572	7.68334	5.7063	7.25807	6.46493	8.09694	7.31645	coding	NM_020880	NP_065931	Zinc finger protein 530
ZSCAN2	0.0230393	2.18274	up	9.29513	8.06271	9.18402	7.37899	8.23731	7.36247	9.19671	8.60444	coding	NM_181877	NP_870992	Zinc finger and SCAN domain containing 2
GOLT1A	0.00143181	2.1724	up	10.1408	9.25871	12.0747	10.9082	11.0204	9.94435	11.6513	10.2987	coding	NM_198447	NP_940849	Golgi transport 1A
NM_004502	0.0272429	2.16415	up	11.5676	10.064	11.337	9.71778	10.7348	9.84178	10.3479	9.90851	coding	NM_004502_Exon2-
C9orf140	0.00700387	2.15553	up	9.16076	7.58858	8.79644	8.01469	8.77488	7.68963	9.1219	8.12893	coding	NM_178448	NP_848543	Chromosome 9 open reading frame 140
YDJC	0.0205131	2.15318	up	12.3155	11.0227	13.2216	11.526	11.8765	11.0103	12.2084	11.6372	coding	NM_001017964	NP_001017964	YdjC homolog (bacterial)
FKBP11	0.0270593	2.12532	up	6.72186	5.6826	6.41445	6.06477	6.1877	4.77026	7.47837	5.93405	coding	NM_001143782	NP_057678	FK506 binding protein 11, 19 kDa
NM_006898	0.0419601	2.12489	up	9.22205	7.29508	7.86508	7.31712	7.14395	6.50235	8.1558	6.92277	coding	NM_006898_Exon3+
MARVELD3	0.0262913	2.12246	up	9.87412	8.61198	10.6224	8.8758	9.44768	8.89029	10.2066	9.42977	coding	NM_001017967	NP_443090	MARVEL domain containing 3
TPTE	0.0113803	2.11214	up	8.24493	6.62983	7.34161	6.62367	6.81104	5.73169	7.7244	6.82196	coding	NM_199261	NP_954870	Transmembrane phosphatase with tensin homology
ZNF44	0.00799409	2.10636	up	6.91767	6.32426	7.34445	6.15913	6.71943	5.58961	7.73594	6.34549	coding	NM_001164276	NP_057348	Zinc finger protein 44
ANXA8	0.0199061	2.10478	up	7.86201	6.10639	6.79694	6.07201	7.17974	6.38758	6.90271	5.88074	coding	NM_001040084	NP_001035173	Annexin A8
ESRP1	0.0395083	2.0993	up	7.75318	6.18276	7.0306	5.42294	5.97418	5.5705	7.0622	6.36432	coding	NM_001122825	NP_060167	Epithelial splicing regulatory protein 1
CDC20	0.00154217	2.09484	up	10.9265	9.60772	11.0288	10.0485	11.7671	10.671	11.3028	10.4306	coding	NM_001255	NP_001246	Cell division cycle 20 homolog (S. cerevisiae)
FBXO41	0.00328045	2.09436	up	9.27519	8.47821	9.85127	8.86304	9.60772	8.21843	10.3968	9.30526	coding	NM_001080410	NP_001073879	F-box protein 41
DEF6	0.0108551	2.09353	up	12.2682	11.1854	12.5366	11.9405	12.5351	11.0189	12.8577	11.7891	coding	NM_022047	NP_071330	Differentially expressed in FDCP 6 homolog (mouse)
ARL17A	0.0464818	2.09247	up	10.9082	8.90313	10.2309	9.23636	10.04	9.42706	10.482	9.83379	coding	NM_016632		ADP-ribosylation factor-like 17B
ZNF514	0.0078094	2.07967	up	9.33784	8.63411	8.81378	7.82127	8.23192	7.20633	9.36366	7.86009	coding	NM_032788	NP_116177	Zinc finger protein 514
PYCRL	0.00802081	2.07914	up	8.00007	6.70239	7.68461	6.48158	7.17993	6.61816	8.03718	6.87572	coding	NM_023078	NP_075566	Pyrroline-5-carboxylate reductase-like
IKBKE	0.00976966	2.07454	up	8.7962	8.24088	9.57492	8.45499	9.36245	8.23389	9.82282	8.41546	coding	NM_014002	NP_054721	Inhibitor of kappa light polypeptide gene enhancer in B-cells, kinase epsilon
ARHGAP24	0.00993408	2.0656	up	8.63009	7.08566	8.40355	7.69843	8.80409	7.89383	9.22916	8.20274	coding	NM_001025616	NP_112595	Rho GTPase activating protein 24
PPFIA1	0.0312596	2.06379	up	8.16479	6.5072	7.07139	6.73118	7.61519	6.61087	8.67512	7.49607	coding	NM_177423	NP_803172	Protein tyrosine phosphatase, receptor type, f polypeptide (PTPRF), interacting protein (liprin), alpha 1
RABGAP1L	0.0126265	2.06309	up	9.90282	8.38669	8.77334	7.60826	8.11162	7.21724	8.58655	7.9829	coding	NM_001035230	NP_055672	RAB GTPase activating protein 1-like
FKBP11	0.00532443	2.05385	up	13.8188	12.4151	14.2193	13.4088	13.4825	12.6686	13.7071	12.582	coding	NM_016594	NP_057678	FK506 binding protein 11, 19 kDa
S100A14	0.0479903	2.05369	up	14.5376	12.912	14.6585	13.121	13.7223	13.3864	14.2211	13.5671	coding	NM_020672	NP_065723	S100 calcium binding protein A14
EPHB6	0.017455	2.04994	up	7.48239	6.37692	6.88059	6.46407	7.43966	6.24245	8.2684	6.84528	coding	NM_004445	NP_004436	EPH receptor B6
FAM13A	0.0449332	2.04909	up	6.31442	5.42105	6.22472	4.76356	5.78611	5.57219	7.27743	5.70594	coding	NM_001015045	NP_055698	Family with sequence similarity 13, member A
FAM105B	0.00526284	2.04606	up	7.24385	5.87598	6.9143	5.89443	6.10693	5.42816	6.91809	5.8532	coding	NM_138348	NP_612357	Family with sequence similarity 105, member B
NUDT16L1	0.0376348	2.04491	up	12.3236	10.4362	10.9878	10.308	10.5595	9.67369	11.0647	10.3895	coding	NM_032349	NP_115725	Nudix (nucleoside diphosphate linked moiety X)-type motif 16-like 1
KIF11	0.035452	2.04028	up	5.30449	5.03166	5.85143	4.81272	6.25863	5.08344	7.07321	5.44488	coding	NM_004523	NP_004514	Kinesin family member 11
MARCKSL1	0.0276318	2.03291	up	15.0797	14.4066	15.7888	14.0108	14.3837	13.6065	14.509	13.6432	coding	NM_023009	NP_075385	MARCKS-like 1
RPL7L1	0.00663293	2.02564	up	9.58524	8.39918	9.39831	8.6847	9.59854	8.77854	10.264	8.91013	coding	NM_198486	NP_940888	Ribosomal protein L7-like 1
C12orf45	0.00363843	2.02553	up	9.26155	8.30637	9.19987	8.499	9.24693	8.00234	9.93197	8.75943	coding	NM_152318	NP_689531	Chromosome 12 open reading frame 45
ZNF551	0.00128409	2.01889	up	7.28875	6.46092	7.71892	6.61642	7.506	6.58604	8.33571	7.13174	coding	NM_138347	NP_612356	Zinc finger protein 551
MR1	0.000442379	2.01123	up	7.02498	6.03005	6.54161	5.36237	6.47766	5.55807	7.15397	6.21542	coding	NM_001531	NP_001522	Major histocompatibility complex, class I-related
PPAPDC1B	0.0113029	2.00808	up	11.0835	10.5615	12.0117	10.6803	11.4132	10.4621	12.1264	10.9076	coding	NM_001102560	NP_115872	Phosphatidic acid phosphatase type 2 domain containing 1B
KDELR2	0.0486831	2.00527	up	7.72037	6.99959	8.87283	6.95346	7.75843	7.22852	8.15332	7.30818	coding	NM_001100603	NP_006845	KDEL (Lys-Asp-Glu-Leu) endoplasmic reticulum protein retention receptor 2

## Sheet: CR-Tumor vs Normal_down
Downregulated mRNAs in samples from CR
Condition pairs: Tumor VS Normal
Fold-change cut off: 2.0
p-value cut off: 0.05
	P-value	Fold change and Regulation		Normalized Intensity								Annotations
GeneSymbol	p-value	FCAbsolute	regulation	[101, Tumor_2](normalized)	[102, Normal_2](normalized)	[103, Tumor_2](normalized)	[104, Normal_2](normalized)	[105, Tumor_2](normalized)	[106, Normal_2](normalized)	[107, Tumor_2](normalized)	[108, Normal_2](normalized)	type	seqname	ProteinAccession	product
IL6	0.00152168	33.1809	down	6.08041	10.3155	7.84895	13.8764	7.03274	12.6409	7.84457	12.183	coding	NM_000600	NP_000591	Interleukin 6 (interferon, beta 2)
MYOC	0.000497852	14.2601	down	5.48327	9.50364	7.73322	12.1394	6.65182	10.0368	7.31822	10.8423	coding	NM_000261	NP_000252	Myocilin, trabecular meshwork inducible glucocorticoid response
ARC	0.0252336	8.57403	down	8.11713	13.3656	9.01971	11.8287	9.07288	10.9038	9.64913	12.1606	coding	NM_015193	NP_056008	Activity-regulated cytoskeleton-associated protein
AREG	0.00582135	7.96118	down	7.10629	9.89369	8.20331	12.322	9.50842	12.4988	9.5895	11.6649	coding	NM_001657	NP_001648	Amphiregulin
FABP4	0.0215462	7.53422	down	8.56138	13.0139	8.69456	12.2622	10.9737	12.8907	11.4368	13.1534	coding	NM_001442	NP_001433	Fatty acid binding protein 4, adipocyte
CCDC85A	0.0168076	7.05304	down	6.86035	11.2414	7.97298	10.9784	9.31717	11.4296	9.84954	11.6236	coding	NM_001080433	NP_001073902	Coiled-coil domain containing 85A
RGS2	0.0114013	7.01995	down	7.64976	10.5718	8.08303	12.2322	8.15212	10.5584	8.95671	10.7252	coding	NM_002923	NP_002914	Regulator of G-protein signaling 2, 24kDa
S100A3	0.0104249	6.88437	down	7.78937	9.17215	8.19294	11.7629	9.7458	12.9744	10.2943	13.2462	coding	NM_002960	NP_002951	S100 calcium binding protein A3
SFTPA1	0.0444409	6.73122	down	8.83332	12.7776	8.01547	12.3907	11.3475	12.9296	10.9723	12.0742	coding	NM_005411	NP_005402	Surfactant protein A1
SOCS3	0.00725534	6.32966	down	13.2168	16.5981	13.9752	17.2611	14.6962	16.9856	15.0442	16.7362	coding	NM_003955	NP_003946	Suppressor of cytokine signaling 3
MT1A	0.0271766	6.23515	down	7.50751	8.22725	8.00575	11.5774	7.91515	11.2296	8.02407	10.98	coding	NM_005946	NP_005937	Metallothionein 1A
ZBED2	0.0193928	5.67062	down	8.55595	9.4457	9.1517	11.958	9.56579	12.7958	9.71613	12.8041	coding	NM_024508	NP_078784	Zinc finger, BED-type containing 2
AGER	0.018028	5.56481	down	6.03567	10.0445	7.67697	9.97739	7.92978	9.77966	8.10591	9.85207	coding	NM_172197	NP_751947	Advanced glycosylation end product-specific receptor
ADRB1	0.00728035	5.45927	down	10.2459	12.1308	9.87056	13.3525	11.3607	13.882	11.8029	13.7096	coding	NM_000684	NP_000675	Adrenergic, beta-1-, receptor
MT1B	0.0103434	5.31781	down	7.81174	9.02982	8.42637	11.1648	8.48742	11.639	8.7905	11.3257	coding	NM_005947	NP_005938	Metallothionein 1B
CREM	0.020508	5.19012	down	7.18445	8.50693	6.93579	10.7173	7.71347	10.2287	8.31547	10.1993	coding	NM_182720	NP_898883	CAMP responsive element modulator
FZD10	0.00239524	5.12743	down	6.86939	8.68543	7.4661	10.3523	6.54246	9.18222	7.59832	9.68926	coding	NM_007197	NP_009128	Frizzled homolog 10 (Drosophila)
CAV2	0.0343875	4.80211	down	8.93727	12.8315	9.78005	12.212	11.2159	12.8945	11.5865	12.6364	coding	NM_001233	NP_937855	Caveolin 2
CREM	0.0227322	4.5846	down	6.88847	8.58455	6.78232	10.4617	8.03349	10.022	8.45528	9.87852	coding	NM_182724	NP_898883	CAMP responsive element modulator
THBD	0.0225144	4.56129	down	9.70245	12.6553	10.2169	13.3813	10.8256	12.1046	11.1261	12.4876	coding	NM_000361	NP_000352	Thrombomodulin
DEFA3	0.021495	4.539	down	8.24528	9.03221	12.4181	14.6131	11.6881	14.6654	11.8377	14.6079	coding	NM_005217	NP_005208	Defensin, alpha 3, neutrophil-specific
FOXF1	0.0366659	4.49995	down	10.5459	14.5051	12.7756	14.2433	11.8555	13.6622	12.45	13.896	coding	NM_001451	NP_001442	Forkhead box F1
ANXA8L2	0.03386	4.45367	down	9.58625	13.0853	10.2851	12.8464	10.7631	11.5288	11.2933	13.0872	coding	NM_001630	NP_001621	Annexin A8-like 2
SOX17	0.0139655	4.44299	down	7.61166	9.34601	7.61444	10.9766	7.84797	9.84327	8.61399	10.1283	coding	NM_022454	NP_071899	SRY (sex determining region Y)-box 17
CREM	0.0256153	4.42791	down	7.04678	8.48267	6.57867	10.2302	7.67291	9.69062	8.06801	9.54942	coding	NM_182853	NP_898883	CAMP responsive element modulator
S1PR1	0.0447441	4.32814	down	10.8587	14.3182	11.901	14.8287	13.3602	14.5205	13.5769	14.4845	coding	NM_001400	NP_001391	Sphingosine-1-phosphate receptor 1
FFAR2	0.00481701	4.17301	down	8.14798	10.0374	8.52943	11.3894	9.28465	11.1542	9.95256	11.578	coding	NM_005306	NP_005297	Free fatty acid receptor 2
SFTPA1	0.0325578	4.15084	down	7.13183	9.55978	6.78928	10.2153	8.61924	9.80754	8.49777	9.6691	coding	NM_001164645	NP_005402	Surfactant protein A1
S100A8	0.0476732	4.14337	down	9.85367	13.0185	11.7988	14.6939	12.1213	13.8719	13.5194	13.9122	coding	NM_002964	NP_002955	S100 calcium binding protein A8
FN1	0.00565041	4.10705	down	8.83176	10.9679	7.38772	10.0917	8.8573	10.8542	9.33271	10.6481	coding	NM_212476	NP_997647	Fibronectin 1
AKAP12	0.00460719	4.0415	down	5.55845	7.34474	7.085	9.79591	7.39631	9.47965	8.00948	9.4885	coding	NM_144497	NP_653080	A kinase (PRKA) anchor protein 12
SYN3	0.0012442	3.97947	down	10.4534	12.8994	10.6305	12.657	11.7918	13.4895	10.7631	12.5632	coding	NM_133633	NP_598344	Synapsin III
EMCN	0.0229006	3.96708	down	8.49118	11.7503	10.3016	12.3765	10.8464	12.1606	11.1773	12.4815	coding	NM_001159694	NP_057326	Endomucin
SLC29A3	9.17052e-05	3.87777	down	9.79853	11.575	10.5211	12.6073	10.0706	12.0996	9.4212	11.3504	coding	NM_001174098	NP_060814	Solute carrier family 29 (nucleoside transporters), member 3
GADD45B	0.0487605	3.86318	down	7.45031	9.54475	8.03791	11.6378	8.84927	10.073	9.14822	10.0293	coding	NM_015675	NP_056490	Growth arrest and DNA-damage-inducible, beta
CAV2	0.0410561	3.84465	down	8.23356	11.6019	8.73017	11.0363	10.3253	11.5329	10.5051	11.3945	coding	NM_198212	NP_937855	Caveolin 2
FCN3	0.0369407	3.83483	down	5.37878	8.58044	7.74811	10.22	8.87213	9.9686	8.98988	9.97652	coding	NM_173452	NP_775628	Ficolin (collagen/fibrinogen domain containing) 3 (Hakata antigen)
GPR109A	0.00811573	3.8308	down	10.451	12.4525	9.64263	12.3695	10.3502	11.5893	10.3621	12.1452	coding	NM_177551	NP_808219	G protein-coupled receptor 109A
RCAN1	0.0105311	3.73248	down	6.77649	8.63478	6.6832	9.48195	6.77212	8.50985	7.29598	8.50177	coding	NM_203418	NP_981963	Regulator of calcineurin 1
LTB4R2	0.00442974	3.70007	down	10.2439	12.3726	9.57028	11.97	11.705	12.9886	10.7168	12.455	coding	NM_001164692	NP_062813	Leukotriene B4 receptor 2
EFEMP1	0.0302712	3.69025	down	7.23318	9.56683	5.92854	8.96517	7.82656	8.97393	8.0447	9.06191	coding	NM_001039349	NP_001034438	EGF-containing fibulin-like extracellular matrix protein 1
FAM167A	0.0355749	3.68547	down	8.5156	11.7172	8.77419	10.9705	9.61522	10.5809	10.1552	11.319	coding	NM_053279	NP_444509	Family with sequence similarity 167, member A
SPOCK2	0.0282929	3.66094	down	11.892	15.0525	13.0929	15.0747	14.0563	15.2102	14.2569	15.4496	coding	NM_014767	NP_055582	Sparc/osteonectin, cwcv and kazal-like domains proteoglycan (testican) 2
CLDN18	0.00656985	3.61419	down	6.32064	8.98442	7.76167	9.27111	8.51085	10.2177	8.53471	10.0693	coding	NM_016369	NP_057453	Claudin 18
GJA4	0.00599165	3.59489	down	11.3742	13.6935	12.1157	14.3818	11.5168	12.783	11.9399	13.4721	coding	NM_002060	NP_002051	Gap junction protein, alpha 4, 37kDa
MASP1	0.0195506	3.55467	down	8.44214	11.0172	9.89602	12.3029	9.90377	10.7959	9.84327	11.2881	coding	NM_139125	NP_624302	Mannan-binding lectin serine peptidase 1 (C4/C2 activating component of Ra-reactive factor)
IL1B	0.0311772	3.5419	down	6.45046	8.10372	7.24745	10.3479	7.01241	8.75546	8.04845	8.84978	coding	NM_000576	NP_000567	Interleukin 1, beta
S100A4	0.0112157	3.5254	down	10.8715	12.2037	10.3386	13.086	11.3923	13.1655	11.9556	13.3739	coding	NM_002961	NP_062427	S100 calcium binding protein A4
GRASP	0.0467138	3.44617	down	11.7826	14.7199	12.9457	15.4423	13.2666	14.1037	13.671	14.54	coding	NM_181711	NP_859062	GRP1 (general receptor for phosphoinositides 1)-associated scaffold protein
C10orf116	0.016755	3.40537	down	12.7019	15.5608	13.8546	15.3295	14.4036	15.745	14.1431	15.5393	coding	NM_006829	NP_006820	Chromosome 10 open reading frame 116
ZNF365	0.0108632	3.30943	down	6.36866	8.44922	6.49955	8.58514	6.38275	8.30244	8.33099	9.15149	coding	NM_014951	NP_955524	Zinc finger protein 365
SRPX	0.0399605	3.27374	down	6.17495	9.32235	6.96171	8.44492	7.04974	8.3135	7.41191	8.3613	coding	NM_006307	NP_006298	Sushi-repeat-containing protein, X-linked
FPR1	0.0468895	3.26307	down	10.5809	12.2837	11.249	14.356	12.3579	13.775	12.8568	13.4549	coding	NM_002029	NP_002020	Formyl peptide receptor 1
ID4	0.0178623	3.25912	down	10.9811	13.4297	10.862	13.0489	11.941	13.124	12.4598	13.4593	coding	NM_001546	NP_001537	Inhibitor of DNA binding 4, dominant negative helix-loop-helix protein
AG2	0.0174666	3.25811	down	13.4762	15.9608	15.1502	17.2407	15.8372	17.169	15.7806	16.6898	coding	NM_001145033	NP_001138505	Chromosome 11 open reading frame 96
S100A4	0.00790283	3.21231	down	6.8629	8.17013	6.53135	8.99706	7.25106	8.79527	7.88625	9.30353	coding	NM_019554	NP_062427	S100 calcium binding protein A4
C10orf10	0.0350306	3.17744	down	8.30989	10.93	10.0818	12.2433	11.6337	12.9557	12.0085	12.5764	coding	NM_007021	NP_008952	Chromosome 10 open reading frame 10
OMD	0.0276578	3.14804	down	6.06176	8.36303	5.99937	8.41776	5.62287	6.70647	6.83425	7.64882	coding	NM_005014	NP_005005	Osteomodulin
RGS16	0.0491239	3.12615	down	12.7309	13.9229	11.5081	14.65	13.5648	14.9734	14.356	15.191	coding	NM_002928	NP_002919	Regulator of G-protein signaling 16
IL17D	0.0242277	3.11397	down	7.52085	9.16522	7.0659	9.79805	7.33882	8.47683	8.43413	9.47463	coding	NM_138284	NP_612141	Interleukin 17D
SRPX	0.0450257	3.08235	down	7.65401	10.6272	8.2533	9.9686	8.57577	9.52388	8.67267	9.53219	coding	NM_001170752	NP_006298	Sushi-repeat-containing protein, X-linked
ACE	0.0107859	3.07991	down	9.46857	11.8413	10.3484	12.084	11.142	12.2092	11.5394	12.8555	coding	NM_001178057	NP_690043	Angiotensin I converting enzyme (peptidyl-dipeptidase A) 1
RTKN2	0.0130499	3.07511	down	6.14775	8.47701	7.16125	8.09673	6.5441	8.42359	7.28623	8.62455	coding	NM_145307	NP_660350	Rhotekin 2
MT1E	0.0381428	3.06757	down	11.8787	12.6091	12.3793	13.3864	11.5916	14.2845	11.8837	13.9217	coding	NM_175617	NP_783316	Metallothionein 1E
CCL21	0.000655179	2.98086	down	12.1514	13.5143	11.7528	13.4252	12.9082	14.7327	13.0489	14.492	coding	NM_002989	NP_002980	Chemokine (C-C motif) ligand 21
PECAM1	0.0420174	2.97227	down	12.4868	14.9971	12.7577	14.9665	14.0681	14.7705	14.1224	14.9871	coding	NM_000442	NP_000433	Platelet/endothelial cell adhesion molecule
RAMP3	0.0438956	2.93781	down	11.0452	13.94	13.3813	14.2857	12.4988	13.4633	12.7735	14.2288	coding	NM_005856	NP_005847	Receptor (G protein-coupled) activity modifying protein 3
MSX1	8.55369e-05	2.93033	down	7.36987	8.85363	8.87093	10.5668	7.48784	8.95187	8.29452	9.85509	coding	NM_002448	NP_002439	Msh homeobox 1
CREM	0.0272385	2.89732	down	6.79376	7.26581	6.81713	9.02871	6.71346	8.62481	7.08566	8.62955	coding	NM_182723	NP_898883	CAMP responsive element modulator
MATN3	0.0190403	2.89013	down	9.26063	11.7611	8.53729	9.84327	8.71096	10.0254	9.33497	10.3386	coding	NM_002381	NP_002372	Matrilin 3
FUT1	0.035716	2.88595	down	8.26254	10.8265	9.39695	11.2309	9.03093	9.72434	9.58125	10.6062	coding	NM_000148	NP_000139	Fucosyltransferase 1 (galactoside 2-alpha-L-fucosyltransferase, H blood group)
EGR1	0.0249702	2.87526	down	11.6008	14.0436	12.3587	14.1351	13.0301	13.951	13.5671	14.5218	coding	NM_001964	NP_001955	Early growth response 1
TNNC1	0.0270243	2.87412	down	8.00234	10.6409	9.42477	10.4489	9.88468	11.0294	10.1214	11.4064	coding	NM_003280	NP_003271	Troponin C type 1 (slow)
CREM	0.0147739	2.83328	down	8.08067	9.01363	8.33233	10.6643	8.80153	10.2267	8.63502	9.95491	coding	NM_182725	NP_898883	CAMP responsive element modulator
MDGA1	0.0206637	2.83109	down	7.3952	9.79114	8.28906	9.91845	8.75791	9.69987	9.33213	10.3703	coding	NM_153487	NP_705691	MAM domain containing glycosylphosphatidylinositol anchor 1
EMP2	0.00338778	2.82924	down	7.73034	9.65595	8.28019	9.93355	8.76263	9.9837	9.58338	10.785	coding	NM_001424	NP_001415	Epithelial membrane protein 2
RGS9	0.0231599	2.8176	down	8.12075	9.61125	9.73929	10.2663	7.92879	9.76324	8.40802	10.534	coding	NM_001081955	NP_003826	Regulator of G-protein signaling 9
GPC3	0.0200002	2.81636	down	6.74225	7.46018	7.14653	9.471	7.6704	9.08534	7.51119	9.02917	coding	NM_001164619	NP_004475	Glypican 3
SLC38A2	0.035521	2.81297	down	7.10136	7.68402	6.55015	8.91126	6.95936	8.93183	7.61115	8.66328	coding	NM_018976	NP_061849	Solute carrier family 38, member 2
CDH23	0.012876	2.80126	down	8.16651	10.0551	8.61476	10.5993	9.60167	10.3975	9.00215	10.2776	coding	NM_001171932	NP_443068	Cadherin-related 23
KLF9	0.0328287	2.77715	down	11.7677	14.1847	12.9733	14.7236	13.5782	14.6962	13.9942	14.6032	coding	NM_001206	NP_001197	Kruppel-like factor 9
TPSAB1	0.0109801	2.75009	down	14.6115	15.3456	14.942	16.8542	14.4134	15.8815	14.4245	16.1482	coding	NM_003294	NP_003285	Tryptase alpha/beta 1
ANO1	0.00848747	2.73724	down	9.50534	10.9485	8.99263	11.0459	8.58044	9.98804	9.65413	10.561	coding	NM_018043	NP_060513	Anoctamin 1, calcium activated chloride channel
SOSTDC1	0.0285132	2.7306	down	6.10135	7.08045	6.55282	7.29943	6.81855	8.54226	6.38396	8.73141	coding	NM_015464	NP_056279	Sclerostin domain containing 1
DUSP6	0.0128527	2.71622	down	8.33332	10.3196	9.22205	10.2959	9.20045	11.0159	9.57277	10.4635	coding	NM_022652	NP_073143	Dual specificity phosphatase 6
CALCRL	0.0204171	2.7109	down	6.10894	8.45106	6.64444	7.99616	6.92721	8.14039	7.53418	8.38226	coding	NM_005795	NP_005786	Calcitonin receptor-like
NAP1L5	0.0442592	2.71062	down	9.11477	11.2272	10.3365	12.5235	10.2826	11.3231	11.0906	11.5053	coding	NM_153757	NP_715638	Nucleosome assembly protein 1-like 5
DPEP2	0.0446369	2.70799	down	10.6663	12.039	9.62043	12.2796	11.1573	11.8357	11.7063	12.7449	coding	NM_022355	NP_071750	Dipeptidase 2
EDNRB	0.000726264	2.7053	down	6.35424	7.59565	6.40846	8.10334	7.02854	8.35344	6.57401	8.05598	coding	NM_001122659	NP_003982	Endothelin receptor type B
MT2A	0.0380869	2.67693	down	15.7314	16.6193	15.2785	17.8779	16.7251	17.9626	16.9204	17.8779	coding	NM_005953	NP_005944	Metallothionein 2A
CSDE1	0.0232146	2.65835	down	8.06582	9.70526	7.79603	9.76931	8.19986	9.76771	9.0613	9.52286	coding	NM_007158	NP_009089	Cold shock domain containing E1, RNA-binding
UBASH3B	0.0433305	2.63946	down	5.88251	7.46456	5.36702	7.71485	6.22502	7.56051	7.21165	7.54725	coding	NM_032873	NP_116262	Ubiquitin associated and SH3 domain containing B
CST6	0.0440543	2.6331	down	10.4657	11.9729	10.1962	12.7301	11.3008	12.039	11.5733	12.381	coding	NM_001323	NP_001314	Cystatin E/M
GPM6A	0.0380178	2.60622	down	6.16494	8.27943	6.67397	8.66248	7.853	8.47966	8.24697	9.04516	coding	NM_201591	NP_963886	Glycoprotein M6A
TMEM204	0.0297631	2.60605	down	10.8341	13.225	11.8029	12.6524	11.5008	12.8509	11.9968	12.9338	coding	NM_024600	NP_078876	Transmembrane protein 204
PTRF	0.0347823	2.5737	down	11.6019	13.4442	11.7807	13.9002	12.8333	13.7896	13.0639	13.6012	coding	NM_012232	NP_036364	Polymerase I and transcript release factor
CRIP1	0.00786004	2.56927	down	12.4194	13.3549	13.0042	14.0828	12.6833	14.5353	12.9754	14.5546	coding	NM_001311	NP_001302	Cysteine-rich protein 1 (intestinal)
MATN2	0.0110986	2.5624	down	7.25181	9.08791	8.57714	9.40987	6.56955	8.26064	7.68182	8.75191	coding	NM_030583	NP_085072	Matrilin 2
PF4	0.0152058	2.52387	down	7.47627	8.0813	8.03248	9.90252	7.87194	9.23465	9.01238	10.5171	coding	NM_002619	NP_002610	Platelet factor 4
PMP22	0.0477012	2.52107	down	13.4442	15.3394	13.1152	15.2912	14.3542	15.0886	14.4134	14.9439	coding	NM_153322	NP_696997	Peripheral myelin protein 22
QKI	0.0231894	2.51243	down	7.7244	8.45676	6.4585	8.5767	7.6434	9.15102	8.40953	9.36767	coding	NM_006775	NP_996737	Quaking homolog, KH domain RNA binding (mouse)
ID2	0.0457364	2.50714	down	12.4627	14.8786	13.7959	15.2386	13.1776	13.9651	13.6412	14.2992	coding	NM_002166	NP_002157	Inhibitor of DNA binding 2, dominant negative helix-loop-helix protein
RHOB	0.0415895	2.49194	down	13.756	16.1249	14.4451	15.8544	15.2207	16.0045	15.1808	15.8877	coding	NM_004040	NP_004031	Ras homolog gene family, member B
LILRA5	0.00303525	2.48866	down	7.48261	8.38823	7.22391	8.81231	7.68043	9.14462	8.51249	9.81577	coding	NM_021250	NP_871715	Leukocyte immunoglobulin-like receptor, subfamily A (with TM domain), member 5
ANXA2	0.00823568	2.45735	down	10.4246	12.2918	10.2776	11.5574	10.8362	11.9939	11.0511	11.9348	coding	NM_004039	NP_004030	Annexin A2
ANXA3	0.0376397	2.44859	down	10.0972	12.2127	11.1943	11.5531	10.3613	11.8071	10.6976	11.9453	coding	NM_005139	NP_005130	Annexin A3
PRELP	0.0323448	2.44309	down	9.69022	11.4229	8.80752	10.8157	8.1156	8.81995	8.86399	9.57365	coding	NM_002725	NP_958505	Proline/arginine-rich end leucine-rich repeat protein
SCARA3	0.0352889	2.44019	down	7.10405	9.39044	8.97317	9.68037	7.46456	8.71817	8.34325	9.24402	coding	NM_182826	NP_878185	Scavenger receptor class A, member 3
SERINC1	0.00693373	2.4179	down	9.2006	10.7592	8.61198	10.209	9.4078	10.5646	9.54706	10.3297	coding	NM_020755	NP_065806	Serine incorporator 1
SERPINA3	0.0412404	2.41047	down	9.79423	11.2288	10.8341	13.0802	10.1366	10.8538	10.453	11.1326	coding	NM_001085	NP_001076	Serpin peptidase inhibitor, clade A (alpha-1 antiproteinase, antitrypsin), member 3
CD69	0.025849	2.40917	down	10.9185	12.4205	10.9108	12.942	11.63	12.3618	12.3409	13.1499	coding	NM_001781	NP_001772	CD69 molecule
MATN2	0.0150111	2.40836	down	7.31411	9.2957	8.62604	9.43815	6.69703	7.89805	7.74741	8.82488	coding	NM_002380	NP_085072	Matrilin 2
JUNB	0.00310231	2.40735	down	15.4299	16.8038	16.037	17.6635	15.9055	16.9629	16.253	17.2651	coding	NM_002229	NP_002220	Jun B proto-oncogene
HEYL	0.0200385	2.40612	down	10.4539	12.0772	9.83733	11.6932	9.66424	10.5411	10.2448	10.9556	coding	NM_014571	NP_055386	Hairy/enhancer-of-split related with YRPW motif-like
ALDH2	0.0175933	2.40476	down	8.41282	9.78151	8.74003	9.43914	7.71421	9.66424	8.27174	9.31748	coding	NM_000690	NP_001191818	Aldehyde dehydrogenase 2 family (mitochondrial)
FAM105A	0.00494894	2.40394	down	7.76865	8.76022	6.03925	7.74613	6.30868	7.66273	7.02771	8.03681	coding	NM_019018	NP_061891	Family with sequence similarity 105, member A
BTG2	0.0219598	2.38804	down	14.3243	16.2992	14.8143	16.2164	14.5279	15.1623	14.4419	15.4538	coding	NM_006763	NP_006754	BTG family, member 2
C13orf1	0.0233202	2.38445	down	7.23801	9.16629	7.7162	8.49579	7.72993	9.28704	8.5767	9.32635	coding	NM_020456	NP_065189	Chromosome 13 open reading frame 1
PDLIM2	0.00927587	2.3822	down	8.68875	10.4277	9.11182	10.5681	8.96517	9.92643	9.17047	10.0231	coding	NM_198042	NP_932159	PDZ and LIM domain 2 (mystique)
C1orf115	0.0437196	2.37926	down	10.8779	13.2379	12.036	12.8742	11.6982	12.506	12.1648	13.1609	coding	NM_024709	NP_078985	Chromosome 1 open reading frame 115
CYP26B1	0.00178904	2.36973	down	7.99374	9.58125	6.86114	8.06196	7.66463	8.73689	8.32012	9.43843	coding	NM_019885	NP_063938	Cytochrome P450, family 26, subfamily B, polypeptide 1
FLT4	0.00293662	2.35406	down	9.47746	11.0374	9.67038	10.9831	9.51009	10.6779	10.1635	11.0637	coding	NM_182925	NP_891555	Fms-related tyrosine kinase 4
TBX2	0.0499872	2.34769	down	9.73764	12.0742	12.2388	13.005	9.75638	10.3909	10.5916	11.7792	coding	NM_005994	NP_005985	T-box 2
SLC19A2	0.0352018	2.33832	down	7.07909	8.23049	7.5326	9.7261	7.88862	8.69784	7.90841	8.65618	coding	NM_006996	NP_008927	Solute carrier family 19 (thiamine transporter), member 2
C3orf36	0.0314077	2.33707	down	7.54791	9.21712	8.06752	9.82722	7.27238	8.37122	8.13688	8.50791	coding	NM_025041	NP_079317	Chromosome 3 open reading frame 36
IGFBP3	0.029123	2.30821	down	8.75343	9.21217	6.32781	7.90629	5.99656	7.81388	7.17957	8.15212	coding	NM_000598	NP_001013416	Insulin-like growth factor binding protein 3
AHNAK	0.0416727	2.29983	down	9.18784	11.4361	10.3618	11.2615	10.5388	11.446	11.0935	11.8445	coding	NM_024060	NP_076965	AHNAK nucleoprotein
EIF4G2	0.0178029	2.29787	down	8.731	10.3567	8.44666	9.85328	8.59469	9.89516	8.94617	9.41451	coding	NM_001042559	NP_001409	Eukaryotic translation initiation factor 4 gamma, 2
IFNGR1	0.0121196	2.29327	down	9.29978	10.4053	8.32012	10.0805	9.14209	10.3708	9.66677	10.3618	coding	NM_000416	NP_000407	Interferon gamma receptor 1
FAM89A	0.047226	2.2882	down	10.6187	12.5898	11.0303	12.6739	11.4704	11.8848	11.7901	12.5379	coding	NM_198552	NP_940954	Family with sequence similarity 89, member A
TM4SF1	0.027319	2.27137	down	10.7098	12.6225	12.6892	13.4311	11.8168	13.219	12.2233	12.9006	coding	NM_014220	NP_055035	Transmembrane 4 L six family member 1
HRCT1	0.0313815	2.25436	down	9.96888	11.9693	10.556	11.8189	8.3492	8.98862	9.39424	10.1823	coding	NM_001039792	NP_001034881	Histidine rich carboxyl terminus 1
DUSP6	0.0141086	2.24371	down	9.63255	11.4447	10.1759	11.2202	10.9705	12.0193	11.2399	11.9981	coding	NM_001946	NP_073143	Dual specificity phosphatase 6
METRNL	0.0152708	2.21745	down	12.345	13.7509	13.3834	15.0026	13.1954	14.1785	13.6043	14.1917	coding	NM_001004431	NP_001004431	Meteorin, glial cell differentiation regulator-like
SFRS5	0.0213053	2.20182	down	9.35492	10.8948	9.16022	10.7348	9.27081	10.203	9.40427	9.9125	coding	NM_006925	NP_008856	Serine/arginine-rich splicing factor 5
NCKAP5	0.0169922	2.20059	down	5.05064	6.89325	5.58729	6.53796	6.39905	7.24235	6.04855	6.96353	coding	NM_207363	NP_997364	NCK-associated protein 5
IER2	0.00882004	2.19693	down	14.3509	15.9176	14.6348	15.7684	14.6393	15.2987	14.8549	16.037	coding	NM_004907	NP_004898	Immediate early response 2
H3F3B	0.0231383	2.18192	down	13.0294	14.4573	12.9871	14.6705	13.584	14.4373	13.8321	14.3698	coding	NM_005324	NP_005315	H3 histone, family 3B (H3.3B)
PCSK9	0.00276784	2.17673	down	8.84635	9.83179	9.46247	10.8651	9.72104	10.5801	10.1514	11.393	coding	NM_174936	NP_777596	Proprotein convertase subtilisin/kexin type 9
TMEM178	0.0235373	2.17305	down	6.08902	7.1364	5.79485	7.29589	5.52826	7.05286	6.37964	6.7855	coding	NM_152390	NP_689603	Transmembrane protein 178
SERPINA1	0.0306309	2.14093	down	7.45231	7.97877	6.60609	8.47613	7.9869	9.09978	8.39523	9.27879	coding	NM_001002235	NP_001121179	Serpin peptidase inhibitor, clade A (alpha-1 antiproteinase, antitrypsin), member 1
EFNB2	0.0362885	2.13438	down	11.8935	13.838	12.693	13.2069	11.8842	12.8445	12.4397	13.3963	coding	NM_004093	NP_004084	Ephrin-B2
TSHZ3	0.0305358	2.13214	down	9.87852	11.2001	9.84477	11.4413	9.89792	11.0596	10.935	11.2245	coding	NM_020856	NP_065907	Teashirt zinc finger homeobox 3
FAM125B	0.0205382	2.12697	down	12.0252	12.7854	11.4497	13.2578	11.5974	12.5235	12.068	12.9288	coding	NM_033446	NP_258257	Family with sequence similarity 125, member B
SKA1	0.00950067	2.12079	down	6.4954	7.96382	6.1234	7.37056	6.50057	7.50686	6.68919	7.30574	coding	NM_001039535	NP_659497	Spindle and kinetochore associated complex subunit 1
STX3	0.0490595	2.11935	down	5.79508	7.83898	6.56115	7.37169	6.50123	7.50302	7.01948	7.49774	coding	NM_001178040	NP_004168	Syntaxin 3
NPTN	0.0439808	2.11434	down	7.38047	9.25822	7.30759	8.48589	6.90625	7.85414	7.57449	7.89136	coding	NM_001161364	NP_059429	Neuroplastin
OSBPL9	0.0153847	2.10236	down	6.49021	7.54709	7.21137	8.84271	6.59046	7.60282	7.47666	8.06413	coding	NM_148907	NP_683707	Oxysterol binding protein-like 9
FAM69B	0.021476	2.09663	down	9.57028	10.8058	8.68402	10.3098	9.35992	9.84397	9.97689	10.9038	coding	NM_152421	NP_689634	Family with sequence similarity 69, member B
SYN2	0.0262702	2.09514	down	4.81921	6.07107	5.73026	7.27179	6.95926	7.28639	7.16923	8.31689	coding	NM_003178	NP_598328	Synapsin II
PNP	0.00665348	2.09202	down	7.82871	9.18878	9.59519	10.8779	9.23698	10.1736	9.3835	10.0637	coding	NM_000270	NP_000261	Purine nucleoside phosphorylase
CPNE2	0.0409801	2.09157	down	7.09471	8.75528	6.38962	7.78366	6.90473	7.86134	7.74788	7.99502	coding	NM_152727	NP_689940	Copine II
CD58	0.0189428	2.08745	down	10.564	12.036	10.5117	11.9283	11.2355	12.0618	11.65	12.1821	coding	NM_001779	NP_001770	CD58 molecule
C13orf1	0.0281711	2.07719	down	7.90031	9.68404	8.01412	9.06688	8.2269	9.06262	8.81903	9.36535	coding	NM_001127482	NP_065189	Chromosome 13 open reading frame 1
RASD1	0.0196894	2.07581	down	13.2773	14.3477	13.4564	15.1478	11.6932	12.5132	12.4978	13.1306	coding	NM_016084	NP_057168	RAS, dexamethasone-induced 1
WARS	0.00400615	2.07462	down	7.02351	8.12006	6.8629	8.26035	7.64686	8.57374	7.38375	8.17426	coding	NM_004184	NP_998811	Tryptophanyl-tRNA synthetase
C7orf41	0.0431279	2.06541	down	10.9513	12.8714	11.6496	12.6798	11.6624	12.1806	12.2421	12.9593	coding	NM_152793	NP_690006	Chromosome 7 open reading frame 41
CLEC4E	0.0242414	2.05829	down	7.55456	8.09987	7.7453	8.73171	7.0555	8.77744	7.51148	8.42359	coding	NM_014358	NP_055173	C-type lectin domain family 4, member E
RTN4	0.0134733	2.03856	down	10.9444	12.381	10.9312	11.9162	10.9058	12.0845	11.2098	11.7197	coding	NM_153828	NP_997404	Reticulon 4
LILRA2	0.0190321	2.03716	down	8.42588	9.85328	8.63309	9.82234	9.23501	9.62961	8.83025	9.92526	coding	NM_006866	NP_006857	Leukocyte immunoglobulin-like receptor, subfamily A (with TM domain), member 2
TUBA1A	0.0480704	2.02965	down	14.5205	15.7841	14.1999	15.9897	15.3581	16.0079	15.6644	16.0461	coding	NM_006009	NP_006000	Tubulin, alpha 1a
OASL	0.00500229	2.00944	down	7.78502	8.41264	7.46477	8.67899	8.40889	9.40805	7.38512	8.57129	coding	NM_198213	NP_937856	2'-5'-oligoadenylate synthetase-like
BMP6	0.00150077	2.00543	down	9.42859	10.5795	10.2053	10.9956	8.66163	9.81259	9.44545	10.3688	coding	NM_001718	NP_001709	Bone morphogenetic protein 6
FSTL1	0.0332095	2.00065	down	7.53056	9.12888	7.31822	8.59653	7.51457	8.21496	7.73526	8.16012	coding	NM_007085	NP_009016	Follistatin-like 1
