# Supplementary material for: Long non-coding RNA stabilizes the Y-box-binding protein 1 and regulates the epidermal growth factor receptor to promote lung carcinogenesis
Source: Oncotarget. 2016 Jun 14;7(37):59556–71. doi: 10.18632/oncotarget.10006 (PMC5312331; doi:10.18632/oncotarget.10006)
Supplement: Supplementary file 6 [file oncotarget-07-59556-s006.xlsx]

## Sheet: HRP-tumor VS normal_up
GO_BP analysis of up-regulated mRNAs in HPR
Category	Term	Count	%	PValue	log10(p value)	Genes	List Total	Pop Hits	Pop Total	Fold Enrichment	Bonferroni	Benjamini	FDR
GOTERM_BP_FAT	GO:0051276~chromosome organization	18	8.1448	5.65375e-05	4.24766	HIST2H2AA4, HIST1H4K, SMCHD1, NEK2, DLGAP5, CBX3, WHSC1, MCM2, SC65, HIST2H4B, H2AFV, HJURP, HIST2H2BE, HIST2H2AC, DNMT1, USP16, HIST1H4J, CHD4, MSL3L2, TERF1	160	485	13528	3.13794	0.0652795	0.0652795	0.0913063
GOTERM_BP_FAT	GO:0006333~chromatin assembly or disassembly	9	4.0724	0.000125365	3.90182	HIST2H2AA4, HIST1H4K, H2AFV, HJURP, HIST2H2BE, HIST2H2AC, CBX3, MCM2, HIST1H4J, CHD4, HIST2H4B	160	127	13528	5.99173	0.13903	0.0721151	0.202355
GOTERM_BP_FAT	GO:0006334~nucleosome assembly	7	3.16742	0.000457971	3.33916	HIST2H2AA4, HIST1H4K, H2AFV, HJURP, HIST2H2BE, HIST2H2AC, MCM2, HIST1H4J, HIST2H4B	160	84	13528	7.04583	0.421284	0.166661	0.737364
GOTERM_BP_FAT	GO:0006325~chromatin organization	14	6.33484	0.000522612	3.28182	HIST2H2AA4, HIST1H4K, CBX3, WHSC1, MCM2, HIST2H4B, H2AFV, HIST2H2BE, HJURP, HIST2H2AC, DNMT1, USP16, HIST1H4J, CHD4, MSL3L2, TERF1	160	378	13528	3.13148	0.464289	0.144475	0.841027
GOTERM_BP_FAT	GO:0031497~chromatin assembly	7	3.16742	0.000552756	3.25747	HIST2H2AA4, HIST1H4K, H2AFV, HJURP, HIST2H2BE, HIST2H2AC, MCM2, HIST1H4J, HIST2H4B	160	87	13528	6.80287	0.483238	0.123689	0.889335
GOTERM_BP_FAT	GO:0065004~protein-DNA complex assembly	7	3.16742	0.000702088	3.15361	HIST2H2AA4, HIST1H4K, H2AFV, HJURP, HIST2H2BE, HIST2H2AC, MCM2, HIST1H4J, HIST2H4B	160	91	13528	6.50385	0.567679	0.130437	1.12832
GOTERM_BP_FAT	GO:0034728~nucleosome organization	7	3.16742	0.000787581	3.1037	HIST2H2AA4, HIST1H4K, H2AFV, HJURP, HIST2H2BE, HIST2H2AC, MCM2, HIST1H4J, HIST2H4B	160	93	13528	6.36398	0.609662	0.125752	1.2649
GOTERM_BP_FAT	GO:0006323~DNA packaging	7	3.16742	0.00256719	2.59054	HIST2H2AA4, HIST1H4K, H2AFV, HJURP, HIST2H2BE, HIST2H2AC, MCM2, HIST1H4J, HIST2H4B	160	117	13528	5.05855	0.95354	0.318628	4.06799
GOTERM_BP_FAT	GO:0022403~cell cycle phase	13	5.88235	0.00357868	2.44628	CDK1, KIF11, NEK2, DLGAP5, OVOL1, TBRG4, CDC20, CDKN3, USP16, UBE2C, SC65, TUBB3, TERF1	160	414	13528	2.65495	0.986166	0.378502	5.62774
GOTERM_BP_FAT	GO:0000280~nuclear division	9	4.0724	0.00448094	2.34863	CDK1, KIF11, NEK2, DLGAP5, CDC20, USP16, UBE2C, TUBB3, TERF1	160	220	13528	3.45886	0.99531	0.415049	6.99895
GOTERM_BP_FAT	GO:0007067~mitosis	9	4.0724	0.00448094	2.34863	CDK1, KIF11, NEK2, DLGAP5, CDC20, USP16, UBE2C, TUBB3, TERF1	160	220	13528	3.45886	0.99531	0.415049	6.99895
GOTERM_BP_FAT	GO:0043065~positive regulation of apoptosis	13	5.88235	0.00483403	2.31569	TRAF2, MMP9, ARHGEF16, SOX4, BIK, DAP, SFN, PMAIP1, CD24, SCRIB, CD27, PDCD7, TERF1	160	430	13528	2.55616	0.996929	0.409027	7.53046
GOTERM_BP_FAT	GO:0006915~apoptosis	16	7.23982	0.00487672	2.31187	TRAF2, ARHGEF16, TBRG4, SFN, PMAIP1, SCRIB, KRT8, TNFRSF18, BIK, DAP, CD24, PDCD7, CD27, PHLDA2, IFI6, TERF1	160	602	13528	2.24718	0.997083	0.385177	7.59452
GOTERM_BP_FAT	GO:0000087~M phase of mitotic cell cycle	9	4.0724	0.00498857	2.30202	CDK1, KIF11, NEK2, DLGAP5, CDC20, USP16, UBE2C, TUBB3, TERF1	160	224	13528	3.3971	0.997449	0.368292	7.76219
GOTERM_BP_FAT	GO:0043068~positive regulation of programmed cell death	13	5.88235	0.00510456	2.29204	TRAF2, MMP9, ARHGEF16, SOX4, BIK, DAP, SFN, PMAIP1, CD24, SCRIB, CD27, PDCD7, TERF1	160	433	13528	2.53845	0.99778	0.35368	7.93576
GOTERM_BP_FAT	GO:0010942~positive regulation of cell death	13	5.88235	0.00529155	2.27642	TRAF2, MMP9, ARHGEF16, SOX4, BIK, DAP, SFN, PMAIP1, CD24, SCRIB, CD27, PDCD7, TERF1	160	435	13528	2.52678	0.998227	0.34448	8.21492
GOTERM_BP_FAT	GO:0000279~M phase	11	4.97738	0.00552424	2.25773	CDK1, KIF11, NEK2, DLGAP5, OVOL1, CDC20, USP16, UBE2C, SC65, TUBB3, TERF1	160	329	13528	2.8269	0.998659	0.338595	8.5612
GOTERM_BP_FAT	GO:0012501~programmed cell death	16	7.23982	0.00557802	2.25352	TRAF2, ARHGEF16, TBRG4, SFN, PMAIP1, SCRIB, KRT8, TNFRSF18, BIK, DAP, CD24, PDCD7, CD27, PHLDA2, IFI6, TERF1	160	611	13528	2.21408	0.998743	0.324884	8.64106
GOTERM_BP_FAT	GO:0008637~apoptotic mitochondrial changes	4	1.80995	0.0056259	2.24981	SFN, PMAIP1, CD24, IFI6	160	31	13528	10.9097	0.998813	0.312187	8.71212
GOTERM_BP_FAT	GO:0048285~organelle fission	9	4.0724	0.00568387	2.24536	CDK1, KIF11, NEK2, DLGAP5, CDC20, USP16, UBE2C, TUBB3, TERF1	160	229	13528	3.32293	0.998893	0.30107	8.79806
GOTERM_BP_FAT	GO:0008219~cell death	17	7.69231	0.0105132	1.97826	TRAF2, FA2H, ARHGEF16, TBRG4, SFN, PMAIP1, SCRIB, KRT8, TNFRSF18, BIK, DAP, CD24, PDCD7, CD27, PHLDA2, IFI6, TERF1	160	719	13528	1.9991	0.999997	0.46792	15.6973
GOTERM_BP_FAT	GO:0016265~death	17	7.69231	0.0111807	1.95153	TRAF2, FA2H, ARHGEF16, TBRG4, SFN, PMAIP1, SCRIB, KRT8, TNFRSF18, BIK, DAP, CD24, PDCD7, CD27, PHLDA2, IFI6, TERF1	160	724	13528	1.98529	0.999999	0.47233	16.6115
GOTERM_BP_FAT	GO:0048488~synaptic vesicle endocytosis	3	1.35747	0.0113863	1.94362	DENND1A, EEA1, CD24	160	14	13528	18.1179	0.999999	0.462868	16.8912
GOTERM_BP_FAT	GO:0000278~mitotic cell cycle	11	4.97738	0.0120943	1.91742	CDK1, KIF11, NEK2, DLGAP5, TBRG4, CDC20, CDKN3, USP16, UBE2C, TUBB3, TERF1	160	370	13528	2.51365	1	0.468303	17.8476
GOTERM_BP_FAT	GO:0034622~cellular macromolecular complex assembly	10	4.52489	0.0128807	1.89006	HIST2H2AA4, HIST1H4K, H2AFV, HJURP, HIST2H2BE, HIST2H2AC, RPS14, SFRS8, MCM2, HIST1H4J, TUBB3, HIST2H4B	160	318	13528	2.65881	1	0.475325	18.8978
GOTERM_BP_FAT	GO:0045577~regulation of B cell differentiation	3	1.35747	0.0147861	1.83015	HMGB3, CD24, CD27	160	16	13528	15.8531	1	0.509072	21.3904
GOTERM_BP_FAT	GO:0001836~release of cytochrome c from mitochondria	3	1.35747	0.0249044	1.60372	SFN, PMAIP1, IFI6	160	21	13528	12.0786	1	0.685939	33.4666
GOTERM_BP_FAT	GO:0034621~cellular macromolecular complex subunit organization	10	4.52489	0.0252133	1.59837	HIST2H2AA4, HIST1H4K, H2AFV, HJURP, HIST2H2BE, HIST2H2AC, RPS14, SFRS8, MCM2, HIST1H4J, TUBB3, HIST2H4B	160	357	13528	2.36835	1	0.676736	33.8063
GOTERM_BP_FAT	GO:0042981~regulation of apoptosis	17	7.69231	0.0271362	1.56645	TRAF2, CDK1, MMP9, ARHGEF16, SOX4, SFN, HSPA1B, PMAIP1, SCRIB, TNFRSF18, BIK, DAP, CD24, PDCD7, CD27, IFI6, TERF1	160	804	13528	1.78775	1	0.69061	35.8846
GOTERM_BP_FAT	GO:0016338~calcium-independent cell-cell adhesion	3	1.35747	0.0271866	1.56564	CLDN4, CLDN3, CLDN23	160	22	13528	11.5295	1	0.678525	35.9384
GOTERM_BP_FAT	GO:0043067~regulation of programmed cell death	17	7.69231	0.0293763	1.532	TRAF2, CDK1, MMP9, ARHGEF16, SOX4, SFN, HSPA1B, PMAIP1, SCRIB, TNFRSF18, BIK, DAP, CD24, PDCD7, CD27, IFI6, TERF1	160	812	13528	1.77014	1	0.694771	38.2287
GOTERM_BP_FAT	GO:0010941~regulation of cell death	17	7.69231	0.030251	1.51926	TRAF2, CDK1, MMP9, ARHGEF16, SOX4, SFN, HSPA1B, PMAIP1, SCRIB, TNFRSF18, BIK, DAP, CD24, PDCD7, CD27, IFI6, TERF1	160	815	13528	1.76362	1	0.693685	39.122
GOTERM_BP_FAT	GO:0007346~regulation of mitotic cell cycle	6	2.71493	0.0336642	1.47283	CDK1, NEK2, DLGAP5, UBE2C, SCRIB, TERF1	160	152	13528	3.3375	1	0.721329	42.4931
GOTERM_BP_FAT	GO:0022402~cell cycle process	13	5.88235	0.0345396	1.46168	CDK1, KIF11, NEK2, DLGAP5, OVOL1, TBRG4, CDC20, CDKN3, USP16, UBE2C, SC65, TUBB3, TERF1	160	565	13528	1.9454	1	0.719673	43.329
GOTERM_BP_FAT	GO:0006917~induction of apoptosis	9	4.0724	0.0353582	1.45151	ARHGEF16, BIK, DAP, SFN, PMAIP1, CD24, CD27, PDCD7, TERF1	160	320	13528	2.37797	1	0.71753	44.1004
GOTERM_BP_FAT	GO:0012502~induction of programmed cell death	9	4.0724	0.0359137	1.44474	ARHGEF16, BIK, DAP, SFN, PMAIP1, CD24, CD27, PDCD7, TERF1	160	321	13528	2.37056	1	0.712839	44.6182
GOTERM_BP_FAT	GO:0007249~I-kappaB kinase/NF-kappaB cascade	4	1.80995	0.0378912	1.42146	TRAF2, PTPLAD1, PRDX4, CD27	160	63	13528	5.36825	1	0.722283	46.4253
GOTERM_BP_FAT	GO:0016568~chromatin modification	8	3.61991	0.043121	1.36531	HJURP, DNMT1, CBX3, WHSC1, USP16, CHD4, TERF1, MSL3L2	160	274	13528	2.46861	1	0.75887	50.9414
GOTERM_BP_FAT	GO:0015931~nucleobase, nucleoside, nucleotide and nucleic acid transport	5	2.26244	0.0442111	1.35447	UPF2, THOC6, SLC25A19, THOC4, SP9	160	113	13528	3.74115	1	0.75848	51.8367
GOTERM_BP_FAT	GO:0051299~centrosome separation	2	0.904977	0.0461963	1.33539	KIF11, NEK2	160	4	13528	42.275	1	0.764966	53.4277
GOTERM_BP_FAT	GO:0044265~cellular macromolecule catabolic process	15	6.78733	0.0463843	1.33363	CDK1, UPF2, ENC1, CDC20, SOCS4, HSPA1B, UBE2C, DERL3, FBXO41, USP16, UBE2S, CCNO, FBXW11, FEN1, UBE2T	160	725	13528	1.74931	1	0.757732	53.5758
GOTERM_BP_FAT	GO:0048489~synaptic vesicle transport	3	1.35747	0.0571666	1.24286	DENND1A, EEA1, CD24	160	33	13528	7.68636	1	0.819907	61.3672
GOTERM_BP_FAT	GO:0006406~mRNA export from nucleus	3	1.35747	0.0571666	1.24286	UPF2, THOC6, THOC4	160	33	13528	7.68636	1	0.819907	61.3672
GOTERM_BP_FAT	GO:0030097~hemopoiesis	7	3.16742	0.0600592	1.22142	MMP9, SP3, RPS14, BCL11A, SOX4, CD24, TIMP1	160	236	13528	2.50784	1	0.828096	63.2383
GOTERM_BP_FAT	GO:0043281~regulation of caspase activity	4	1.80995	0.0660135	1.18037	SFN, PMAIP1, IFI6, TERF1	160	79	13528	4.28101	1	0.849882	66.8255
GOTERM_BP_FAT	GO:0002521~leukocyte differentiation	5	2.26244	0.0686657	1.16326	MMP9, SP3, BCL11A, SOX4, CD24	160	131	13528	3.2271	1	0.85491	68.3151
GOTERM_BP_FAT	GO:0052548~regulation of endopeptidase activity	4	1.80995	0.0721091	1.14201	SFN, PMAIP1, IFI6, TERF1	160	82	13528	4.12439	1	0.862727	70.1558
GOTERM_BP_FAT	GO:0007049~cell cycle	15	6.78733	0.0728435	1.13761	CDK1, KIF11, NEK2, HJURP, DLGAP5, OVOL1, TBRG4, CDC20, MCM2, CDKN3, USP16, UBE2C, SC65, TUBB3, TERF1	160	776	13528	1.63434	1	0.859587	70.5351
GOTERM_BP_FAT	GO:0009057~macromolecule catabolic process	15	6.78733	0.0758847	1.11985	CDK1, UPF2, ENC1, CDC20, SOCS4, HSPA1B, UBE2C, DERL3, FBXO41, USP16, UBE2S, CCNO, FBXW11, FEN1, UBE2T	160	781	13528	1.62388	1	0.865321	72.0584
GOTERM_BP_FAT	GO:0006561~proline biosynthetic process	2	0.904977	0.079446	1.09993	PYCRL, PYCR1	160	7	13528	24.1571	1	0.872437	73.7482
GOTERM_BP_FAT	GO:0052547~regulation of peptidase activity	4	1.80995	0.0806131	1.09359	SFN, PMAIP1, IFI6, TERF1	160	86	13528	3.93256	1	0.871012	74.2808
GOTERM_BP_FAT	GO:0006405~RNA export from nucleus	3	1.35747	0.0836024	1.07778	UPF2, THOC6, THOC4	160	41	13528	6.18659	1	0.875673	75.5991
GOTERM_BP_FAT	GO:0044093~positive regulation of molecular function	12	5.42986	0.0848359	1.07142	SERINC2, TRAF2, CDK1, MTDH, PTPLAD1, CDC20, PMAIP1, CD24, UBE2C, SCRIB, SYNGR3, TERF1	160	586	13528	1.7314	1	0.874506	76.1244
GOTERM_BP_FAT	GO:0048534~hemopoietic or lymphoid organ development	7	3.16742	0.0864748	1.06311	MMP9, SP3, RPS14, BCL11A, SOX4, CD24, TIMP1	160	260	13528	2.27635	1	0.874662	76.8059
GOTERM_BP_FAT	GO:0046784~intronless viral mRNA export from host nucleus	2	0.904977	0.0902712	1.04445	THOC6, THOC4	160	8	13528	21.1375	1	0.881326	78.3151
GOTERM_BP_FAT	GO:0030218~erythrocyte differentiation	3	1.35747	0.0906985	1.0424	SP3, RPS14, TIMP1	160	43	13528	5.89884	1	0.877824	78.4791
GOTERM_BP_FAT	GO:0065003~macromolecular complex assembly	13	5.88235	0.0924447	1.03412	TRAF2, HIST2H2AA4, HIST1H4K, MCM2, HIST2H4B, H2AFV, HIST2H2BE, HJURP, SFRS8, RPS14, HIST2H2AC, USP16, HIST1H4J, TUBB3, TERF1	160	665	13528	1.65286	1	0.878251	79.1372
GOTERM_BP_FAT	GO:0006487~protein amino acid N-linked glycosylation	3	1.35747	0.0943109	1.02544	TUSC3, FUT8, ALK	160	44	13528	5.76477	1	0.879014	79.8196
GOTERM_BP_FAT	GO:0051726~regulation of cell cycle	8	3.61991	0.0957556	1.01884	CDK1, NEK2, DLGAP5, SFN, CDKN3, UBE2C, SCRIB, TERF1	160	331	13528	2.0435	1	0.878576	80.3335
GOTERM_BP_FAT	GO:0030099~myeloid cell differentiation	4	1.80995	0.0964776	1.01557	MMP9, SP3, RPS14, TIMP1	160	93	13528	3.63656	1	0.876135	80.5857

## Sheet: HRP-tumor VS normal_down
GO_BP analysis of downregulated mRNAs in HPR.
Category	Term	Count	%	PValue	log10(p value)	Genes	List Total	Pop Hits	Pop Total	Fold Enrichment	Bonferroni	Benjamini	FDR
GOTERM_BP_FAT	GO:0001944~vasculature development	26	6.35697	2.89972e-10	9.53764	EMCN, EGFL7, LEPR, IL18, EFNB2, TNFSF12, GJA4, CXCL12, SEMA5A, TCF21, LAMA4, ACE, S1PR1, ID1, FOXF1, NTRK2, CCBE1, ECSCR, NOTCH4, ROBO4, PLCD3, ERAP1, SOX18, SOX17, PLXND1, ENG	299	251	13528	4.68664	5.68055e-07	5.68055e-07	4.97349e-07
GOTERM_BP_FAT	GO:0001525~angiogenesis	19	4.64548	4.18281e-09	8.37853	EMCN, EGFL7, LEPR, IL18, TNFSF12, CXCL12, SEMA5A, S1PR1, ID1, ECSCR, NOTCH4, CCBE1, PLCD3, ROBO4, ERAP1, SOX18, SOX17, PLXND1, ENG	299	148	13528	5.80837	8.19409e-06	4.09705e-06	7.17419e-06
GOTERM_BP_FAT	GO:0001568~blood vessel development	24	5.86797	4.86301e-09	8.3131	EMCN, EGFL7, LEPR, IL18, TNFSF12, GJA4, CXCL12, SEMA5A, LAMA4, ACE, S1PR1, ID1, FOXF1, NTRK2, CCBE1, ECSCR, NOTCH4, ROBO4, PLCD3, ERAP1, SOX18, SOX17, PLXND1, ENG	299	245	13528	4.43208	9.52659e-06	3.17554e-06	8.34085e-06
GOTERM_BP_FAT	GO:0048514~blood vessel morphogenesis	22	5.37897	8.23102e-09	8.08455	EMCN, EGFL7, LEPR, IL18, TNFSF12, CXCL12, SEMA5A, ACE, S1PR1, ID1, FOXF1, NTRK2, ECSCR, NOTCH4, CCBE1, PLCD3, ROBO4, ERAP1, SOX18, SOX17, PLXND1, ENG	299	211	13528	4.7174	1.61244e-05	4.03114e-06	1.41175e-05
GOTERM_BP_FAT	GO:0048584~positive regulation of response to stimulus	19	4.64548	4.90697e-06	5.30919	FCER1A, IL6, MICA, MASP1, IL16, NFKBIA, SERPING1, CXCL12, AGER, GIMAP1, C1QA, C1QB, S1PR1, FCN3, FABP4, FCER1G, VSIG4, CFD, HLA-DRA	299	236	13528	3.64254	0.00956671	0.00192071	0.00841591
GOTERM_BP_FAT	GO:0002252~immune effector process	14	3.42298	8.06595e-06	5.09334	IL6, MICA, MASP1, SAMHD1, SERPING1, C1QA, C1QB, ABCC9, FCN3, KCNJ8, FCER1G, VSIG4, CFD, HLA-DRA	299	134	13528	4.727	0.0156771	0.00263008	0.0138335
GOTERM_BP_FAT	GO:0042330~taxis	15	3.66748	1.20205e-05	4.92008	IL6, C5AR1, IL16, CCR1, CXCL3, FPR1, PF4, CXCL12, ITGAM, CCRL2, CXCL16, ECSCR, ROBO3, XCL2, ENG	299	160	13528	4.24164	0.0232733	0.0033584	0.0206152
GOTERM_BP_FAT	GO:0006935~chemotaxis	15	3.66748	1.20205e-05	4.92008	IL6, C5AR1, IL16, CCR1, CXCL3, FPR1, PF4, CXCL12, ITGAM, CCRL2, CXCL16, ECSCR, ROBO3, XCL2, ENG	299	160	13528	4.24164	0.0232733	0.0033584	0.0206152
GOTERM_BP_FAT	GO:0002684~positive regulation of immune system process	18	4.40098	2.11953e-05	4.67376	FCER1A, IL6, MICA, MASP1, EFNB1, IL18, NFKBIA, SERPING1, TNFSF12, CXCL12, GIMAP1, C1QA, C1QB, FCN3, FCER1G, VSIG4, CFD, HLA-DRA	299	238	13528	3.42183	0.0406718	0.0051768	0.0363471
GOTERM_BP_FAT	GO:0007155~cell adhesion	34	8.31296	3.10408e-05	4.50807	EMCN, CLDN18, CCR1, FERMT2, CXCL12, ITGAM, SEMA5A, WISP2, S1PR1, SRPX, LAMB2, CD93, SELPLG, CDH23, PCDHB3, EFNB1, PCDHB4, MGP, PCDH12, CLDN22, MCAM, COL5A3, SIRPA, SIGLEC1, OMD, LAMA4, CD36, LSAMP, PECAM1, CD58, SGCE, JAM2, EDA, ENG	299	700	13528	2.19757	0.0589979	0.00673388	0.0532267
GOTERM_BP_FAT	GO:0022610~biological adhesion	34	8.31296	3.12188e-05	4.50558	EMCN, CLDN18, CCR1, FERMT2, CXCL12, ITGAM, SEMA5A, WISP2, S1PR1, SRPX, LAMB2, CD93, SELPLG, CDH23, PCDHB3, EFNB1, PCDHB4, MGP, PCDH12, CLDN22, MCAM, COL5A3, SIRPA, SIGLEC1, OMD, LAMA4, CD36, LSAMP, PECAM1, CD58, SGCE, JAM2, EDA, ENG	299	701	13528	2.19444	0.059326	0.0060972	0.0535318
GOTERM_BP_FAT	GO:0007626~locomotory behavior	19	4.64548	3.72102e-05	4.42934	IL6, C5AR1, IL16, CXCL3, CCR1, FPR1, PF4, ATP1A2, CXCL12, ITGAM, CCRL2, PTGDS, CXCL16, ECSCR, CSTB, ROBO3, XCL2, ENG, HPGDS, CDH23	299	274	13528	3.13737	0.0703026	0.00660502	0.0638024
GOTERM_BP_FAT	GO:0009611~response to wounding	28	6.84597	4.49929e-05	4.34686	MASP1, CXCL3, CCR1, PF4, FOS, IL17D, LAMB2, FCN3, CFD, PAPSS2, NFATC3, IL6, EFEMP2, ANXA1, SERPING1, AGER, CD163, C1QA, SIGLEC1, C1QB, CD36, THBD, PLLP, ANXA8L2, PLA2G4C, VSIG4, ENG, PROS1	299	530	13528	2.39026	0.0843702	0.00731835	0.0771421
GOTERM_BP_FAT	GO:0003013~circulatory system process	15	3.66748	6.45091e-05	4.19038	CAV2, TCAP, TNNC1, ADH5, SERPING1, ATP1A2, CXCL12, ACE, ADRB1, KCNJ8, GUCY1A3, ERAP1, ENG, HBB, XCL2	299	186	13528	3.64872	0.118718	0.00967423	0.110586
GOTERM_BP_FAT	GO:0008015~blood circulation	15	3.66748	6.45091e-05	4.19038	CAV2, TCAP, TNNC1, ADH5, SERPING1, ATP1A2, CXCL12, ACE, ADRB1, KCNJ8, GUCY1A3, ERAP1, ENG, HBB, XCL2	299	186	13528	3.64872	0.118718	0.00967423	0.110586
GOTERM_BP_FAT	GO:0050778~positive regulation of immune response	13	3.17848	8.69053e-05	4.06095	FCER1A, C1QA, C1QB, MICA, MASP1, FCN3, NFKBIA, FCER1G, SERPING1, CFD, VSIG4, HLA-DRA, GIMAP1	299	145	13528	4.05637	0.15655	0.0120874	0.148952
GOTERM_BP_FAT	GO:0060326~cell chemotaxis	7	1.71149	0.000192167	3.71632	IL6, IL16, CXCL3, CXCL16, PF4, ENG, ITGAM	299	39	13528	8.12074	0.313734	0.024787	0.329086
GOTERM_BP_FAT	GO:0006952~defense response	29	7.09046	0.00022359	3.65055	MICA, MASP1, CXCL3, CCR1, FOS, IL17D, FCN3, TPSB2, CFD, NFATC3, TYROBP, IL6, C5AR1, ANXA1, SAMHD1, CD300C, SERPING1, AGER, CD163, C1QA, C1QB, SIGLEC1, ABCC9, KCNJ8, CXCL16, DEFA3, PLA2G4C, VSIG4, HLA-DRA	299	615	13528	2.13346	0.354714	0.0270075	0.382802
GOTERM_BP_FAT	GO:0006956~complement activation	7	1.71149	0.000292332	3.53412	C1QA, C1QB, MASP1, FCN3, SERPING1, CFD, VSIG4	299	42	13528	7.54069	0.436034	0.0331306	0.500214
GOTERM_BP_FAT	GO:0007610~behavior	24	5.86797	0.000293489	3.53241	IL6, C5AR1, IL16, CXCL3, CCR1, IL18, LEPR, EPM2A, FPR1, PF4, ATP1A2, CXCL12, ITGAM, CCRL2, FOS, PTGDS, CXCL16, NTRK2, ECSCR, CSTB, ROBO3, XCL2, ENG, HPGDS, CDH23	299	469	13528	2.31527	0.437311	0.0314411	0.502189
GOTERM_BP_FAT	GO:0002541~activation of plasma proteins involved in acute inflammatory response	7	1.71149	0.000333529	3.47687	C1QA, C1QB, MASP1, FCN3, SERPING1, CFD, VSIG4	299	43	13528	7.36533	0.479774	0.0338095	0.570518
GOTERM_BP_FAT	GO:0040012~regulation of locomotion	14	3.42298	0.000334057	3.47618	IL6, EGFL7, IL16, NEXN, CXCL12, AGER, LAMA4, ACE, S1PR1, CLIC4, CXCL16, CHRM1, ROBO4, RRAS	299	192	13528	3.29905	0.480313	0.0321967	0.571419
GOTERM_BP_FAT	GO:0006959~humoral immune response	9	2.20049	0.000339315	3.4694	C1QA, C1QB, IL6, MASP1, FCN3, BST1, SERPING1, CFD, VSIG4	299	79	13528	5.1544	0.48564	0.0311628	0.580389
GOTERM_BP_FAT	GO:0009266~response to temperature stimulus	9	2.20049	0.000475545	3.32281	FOS, MICA, ADRB1, CRYAB, TRPV2, IL18, HSPB7, HSPB2, SCARA5	299	83	13528	4.90599	0.606162	0.0414708	0.812513
GOTERM_BP_FAT	GO:0032103~positive regulation of response to external stimulus	8	1.95599	0.000497514	3.30319	FCER1A, IL6, S1PR1, IL16, FCER1G, FABP4, CXCL12, AGER	299	64	13528	5.65552	0.62276	0.0415001	0.849898
GOTERM_BP_FAT	GO:0048754~branching morphogenesis of a tube	8	1.95599	0.000547222	3.26184	SEMA5A, TCF21, FOXF1, NOTCH4, MGP, PLXND1, ENG, CXCL12	299	65	13528	5.56851	0.65778	0.0436958	0.934439
GOTERM_BP_FAT	GO:0010033~response to organic substance	31	7.57946	0.00061658	3.21001	RBP4, CAV2, LEPR, ADH5, NFKBIA, GNG11, FKBP1B, FOS, LCAT, PCSK9, GNG2, CASP1, IL6, CRYAB, MGP, RETN, C1QB, MSX1, THBD, DUSP1, ID2, CCND2, KCNJ8, ID1, CXCL16, HSPB7, HSPB2, FABP4, WFDC1, CA2, RGS9	299	721	13528	1.94531	0.701281	0.0471808	1.05228
GOTERM_BP_FAT	GO:0006955~immune response	30	7.33496	0.000643771	3.19127	MICA, IL16, MASP1, CXCL3, CCR1, IL18, PF4, TNFSF12, CXCL12, FCN3, FCER1G, ERAP1, DPP8, CFD, IL6, C5AR1, BST1, NCF4, SAMHD1, CD300C, SERPING1, C1QA, C1QB, ABCC9, KCNJ8, CXCL16, VSIG4, EDA, XCL2, HLA-DRA	299	690	13528	1.96714	0.716786	0.047363	1.09845
GOTERM_BP_FAT	GO:0032101~regulation of response to external stimulus	12	2.93399	0.000793228	3.1006	FCER1A, ZFP36, IL6, S1PR1, MASP1, IL16, FCER1G, FABP4, SERPING1, CPB2, CXCL12, AGER	299	159	13528	3.41465	0.788716	0.0559498	1.35183
GOTERM_BP_FAT	GO:0051607~defense response to virus	5	1.22249	0.000845989	3.07264	ABCC9, IL6, MICA, KCNJ8, SAMHD1	299	20	13528	11.311	0.809479	0.057495	1.44114
GOTERM_BP_FAT	GO:0006954~inflammatory response	18	4.40098	0.000885748	3.05269	IL6, MASP1, CCR1, CXCL3, ANXA1, SERPING1, AGER, CD163, C1QA, SIGLEC1, IL17D, FOS, C1QB, FCN3, PLA2G4C, VSIG4, CFD, NFATC3	299	325	13528	2.50583	0.823767	0.0581039	1.50838
GOTERM_BP_FAT	GO:0002673~regulation of acute inflammatory response	5	1.22249	0.00102707	2.9884	FCER1A, IL6, MASP1, FCER1G, SERPING1	299	21	13528	10.7724	0.866422	0.0649006	1.74706
GOTERM_BP_FAT	GO:0001569~patterning of blood vessels	5	1.22249	0.00102707	2.9884	SEMA5A, NOTCH4, PLXND1, ENG, CXCL12	299	21	13528	10.7724	0.866422	0.0649006	1.74706
GOTERM_BP_FAT	GO:0045444~fat cell differentiation	7	1.71149	0.00104488	2.98093	RETN, RARRES2, LAMA4, ADRB1, RGS2, ERAP1, FABP4	299	53	13528	5.97564	0.871006	0.0639291	1.77709
GOTERM_BP_FAT	GO:0002253~activation of immune response	9	2.20049	0.00108991	2.96261	C1QA, C1QB, MICA, MASP1, FCN3, NFKBIA, SERPING1, CFD, VSIG4	299	94	13528	4.33189	0.881908	0.0645795	1.853
GOTERM_BP_FAT	GO:0048545~response to steroid hormone stimulus	13	3.17848	0.00113562	2.94477	CAV2, IL6, CRYAB, LEPR, C1QB, FOS, DUSP1, CCND2, LCAT, WFDC1, FABP4, RGS9, CA2	299	192	13528	3.06341	0.892035	0.0652284	1.93002
GOTERM_BP_FAT	GO:0001763~morphogenesis of a branching structure	8	1.95599	0.00119558	2.92242	SEMA5A, TCF21, FOXF1, NOTCH4, MGP, PLXND1, ENG, CXCL12	299	74	13528	4.89126	0.904013	0.0666058	2.03093
GOTERM_BP_FAT	GO:0016477~cell migration	16	3.91198	0.00120695	2.91831	CAV2, IL6, IL16, NDN, MDGA1, CXCL3, EFNB1, PF4, TNFSF12, CXCL12, ITGAM, ID1, CXCL16, SDCBP, ENG, SELPLG	299	276	13528	2.62285	0.90613	0.0653616	2.05006
GOTERM_BP_FAT	GO:0030595~leukocyte chemotaxis	6	1.46699	0.0012265	2.91133	IL6, IL16, CXCL3, CXCL16, PF4, ITGAM	299	37	13528	7.33689	0.90966	0.0646016	2.08293
GOTERM_BP_FAT	GO:0009725~response to hormone stimulus	19	4.64548	0.00131626	2.88066	RBP4, CAV2, IL6, CRYAB, LEPR, MGP, GNG11, RETN, FOS, C1QB, DUSP1, CCND2, LCAT, FABP4, WFDC1, PCSK9, GNG2, RGS9, CA2	299	367	13528	2.34234	0.924245	0.0673606	2.23376
GOTERM_BP_FAT	GO:0009628~response to abiotic stimulus	19	4.64548	0.00135166	2.86913	RBP4, MICA, ZAK, TCAP, CRYAB, TRPV2, IL18, MGP, ATP1A2, FOS, ADRB1, THBD, DUSP1, KCNJ8, HSPB7, HSPB2, CA2, SCARA3, SCARA5	299	368	13528	2.33597	0.929327	0.0673533	2.29318
GOTERM_BP_FAT	GO:0002526~acute inflammatory response	9	2.20049	0.00142872	2.84505	C1QA, C1QB, IL6, MASP1, FCN3, SERPING1, CFD, VSIG4, CD163	299	98	13528	4.15507	0.939242	0.0692986	2.42241
GOTERM_BP_FAT	GO:0051604~protein maturation	10	2.44499	0.00150092	2.82364	C1QA, C1QB, MASP1, FCN3, PCSK9, SERPING1, CASP1, CFD, VSIG4, FKBP1B	299	122	13528	3.70854	0.947267	0.0709221	2.54335
GOTERM_BP_FAT	GO:0050900~leukocyte migration	7	1.71149	0.00153473	2.81397	IL6, IL16, CXCL3, CXCL16, PF4, SELPLG, ITGAM	299	57	13528	5.5563	0.950652	0.0707586	2.59994
GOTERM_BP_FAT	GO:0007267~cell-cell signaling	26	6.35697	0.00171767	2.76506	FCER1A, CAV2, KCNMB4, EGR3, IL6, AGTPBP1, EFNB1, PCDHB3, IL18, CCR1, PCDHB4, EFNB2, FZD1, ATP1A2, GJA4, GJC2, FKBP1B, KCNK3, SEMA5A, C1QA, WISP2, CHRM1, NTRK2, SYN2, SDCBP, PMP22	299	600	13528	1.96058	0.965535	0.0770552	2.90557
GOTERM_BP_FAT	GO:0050873~brown fat cell differentiation	5	1.22249	0.00173117	2.76166	RARRES2, LAMA4, ADRB1, RGS2, FABP4	299	24	13528	9.42586	0.966436	0.0759022	2.92809
GOTERM_BP_FAT	GO:0050817~coagulation	9	2.20049	0.00184627	2.7337	IL6, CD36, THBD, EFEMP2, ANXA8L2, SERPING1, PF4, PAPSS2, PROS1	299	102	13528	3.99213	0.973222	0.0789833	3.11988
GOTERM_BP_FAT	GO:0007596~blood coagulation	9	2.20049	0.00184627	2.7337	IL6, CD36, THBD, EFEMP2, ANXA8L2, SERPING1, PF4, PAPSS2, PROS1	299	102	13528	3.99213	0.973222	0.0789833	3.11988
GOTERM_BP_FAT	GO:0006928~cell motion	22	5.37897	0.00195061	2.70983	CAV2, IL6, IL16, NDN, MDGA1, EFNB1, CXCL3, FPR1, ANXA1, PF4, TNFSF12, GAS1, CXCL12, ITGAM, SEMA5A, ID1, CXCL16, B3GNT1, SDCBP, ROBO3, SELPLG, ENG	299	475	13528	2.09552	0.978181	0.0814874	3.29343
GOTERM_BP_FAT	GO:0001570~vasculogenesis	6	1.46699	0.00196279	2.70713	EGFL7, FOXF1, NTRK2, SOX18, SOX17, ENG	299	41	13528	6.62109	0.978697	0.0802667	3.31367
GOTERM_BP_FAT	GO:0007599~hemostasis	9	2.20049	0.00264704	2.57724	IL6, CD36, THBD, EFEMP2, ANXA8L2, SERPING1, PF4, PAPSS2, PROS1	299	108	13528	3.77035	0.994441	0.104593	4.44433
GOTERM_BP_FAT	GO:0051605~protein maturation by peptide bond cleavage	8	1.95599	0.00285501	2.54439	C1QA, C1QB, MASP1, FCN3, PCSK9, SERPING1, CFD, VSIG4	299	86	13528	4.20876	0.996306	0.110136	4.78551
GOTERM_BP_FAT	GO:0050795~regulation of behavior	6	1.46699	0.00328336	2.48368	IL6, S1PR1, PTGDS, IL16, CXCL12, AGER, HPGDS	299	46	13528	5.90141	0.998408	0.123206	5.48461
GOTERM_BP_FAT	GO:0016485~protein processing	9	2.20049	0.0033163	2.47935	C1QA, C1QB, MASP1, FCN3, PCSK9, SERPING1, CASP1, CFD, VSIG4	299	112	13528	3.63569	0.998508	0.122035	5.53817
GOTERM_BP_FAT	GO:0048870~cell motility	16	3.91198	0.00338187	2.47084	CAV2, IL6, IL16, NDN, MDGA1, CXCL3, EFNB1, PF4, TNFSF12, CXCL12, ITGAM, ID1, CXCL16, SDCBP, ENG, SELPLG	299	307	13528	2.358	0.998688	0.122013	5.64472
GOTERM_BP_FAT	GO:0051674~localization of cell	16	3.91198	0.00338187	2.47084	CAV2, IL6, IL16, NDN, MDGA1, CXCL3, EFNB1, PF4, TNFSF12, CXCL12, ITGAM, ID1, CXCL16, SDCBP, ENG, SELPLG	299	307	13528	2.358	0.998688	0.122013	5.64472
GOTERM_BP_FAT	GO:0050921~positive regulation of chemotaxis	5	1.22249	0.0035494	2.44985	IL6, S1PR1, IL16, CXCL12, AGER	299	29	13528	7.80072	0.999056	0.12537	5.91638
GOTERM_BP_FAT	GO:0009719~response to endogenous stimulus	19	4.64548	0.00382551	2.41731	RBP4, CAV2, IL6, CRYAB, LEPR, MGP, GNG11, RETN, FOS, C1QB, DUSP1, CCND2, LCAT, FABP4, WFDC1, PCSK9, GNG2, RGS9, CA2	299	405	13528	2.12256	0.999452	0.132093	6.36254
GOTERM_BP_FAT	GO:0030334~regulation of cell migration	11	2.68949	0.00425976	2.37061	LAMA4, ACE, IL6, S1PR1, EGFL7, CLIC4, CXCL16, ROBO4, RRAS, NEXN, CXCL12	299	169	13528	2.94489	0.999767	0.143469	7.06017
GOTERM_BP_FAT	GO:0050920~regulation of chemotaxis	5	1.22249	0.00454298	2.34266	IL6, S1PR1, IL16, CXCL12, AGER	299	31	13528	7.29744	0.999866	0.149713	7.51254
GOTERM_BP_FAT	GO:0042127~regulation of cell proliferation	30	7.33496	0.00457986	2.33915	RBP4, CAV2, NDN, IL18, IGFBP6, NFKBIA, TNFSF12, WISP2, S1PR1, RTKN2, IL6, TBX2, FLT4, EFNB1, ANXA1, GAS1, AGER, MSX1, ADAMTS8, ID2, CCND2, CHRM1, NOTCH4, FABP4, WFDC1, ID4, EMP3, VSIG4, PMP22, ENG	299	787	13528	1.72468	0.999876	0.148351	7.57128
GOTERM_BP_FAT	GO:0031349~positive regulation of defense response	7	1.71149	0.00537469	2.26965	FCER1A, IL6, MICA, NFKBIA, FCER1G, FABP4, GIMAP1	299	73	13528	4.33848	0.999974	0.169077	8.829
GOTERM_BP_FAT	GO:0048520~positive regulation of behavior	5	1.22249	0.00635934	2.19659	IL6, S1PR1, IL16, CXCL12, AGER	299	34	13528	6.65355	0.999996	0.193844	10.3647
GOTERM_BP_FAT	GO:0050727~regulation of inflammatory response	7	1.71149	0.00653584	2.1847	FCER1A, ZFP36, IL6, MASP1, FCER1G, FABP4, SERPING1	299	76	13528	4.16722	0.999997	0.195653	10.6374
GOTERM_BP_FAT	GO:0008217~regulation of blood pressure	8	1.95599	0.00656158	2.18299	ACE, ADRB1, ADH5, GUCY1A3, ERAP1, ATP1A2, ENG, HBB	299	100	13528	3.61953	0.999997	0.193411	10.6771
GOTERM_BP_FAT	GO:0045088~regulation of innate immune response	6	1.46699	0.00656954	2.18247	MICA, SAMHD1, NFKBIA, ERAP1, SERPING1, GIMAP1	299	54	13528	5.02713	0.999998	0.190772	10.6894
GOTERM_BP_FAT	GO:0015669~gas transport	4	0.977995	0.00675636	2.17029	CYGB, HBA2, CA2, HBA1, HBB	299	18	13528	10.0543	0.999998	0.192816	10.977
GOTERM_BP_FAT	GO:0002697~regulation of immune effector process	8	1.95599	0.00692109	2.15983	FCER1A, RBP4, IL6, MASP1, FCER1G, SERPING1, TNFSF12, GIMAP1	299	101	13528	3.58369	0.999999	0.194233	11.2299
GOTERM_BP_FAT	GO:0007517~muscle organ development	12	2.93399	0.00715066	2.14565	CAV2, RBP4, EGR3, MSX1, TCAP, TBX2, TNNC1, CRYAB, SGCD, SGCE, ENG, SGCA	299	211	13528	2.57313	0.999999	0.197211	11.5812
GOTERM_BP_FAT	GO:0009408~response to heat	6	1.46699	0.0076582	2.11587	MICA, CRYAB, TRPV2, HSPB7, HSPB2, SCARA5	299	56	13528	4.84759	1	0.206812	12.3533
GOTERM_BP_FAT	GO:0007585~respiratory gaseous exchange	5	1.22249	0.00780495	2.10763	NDN, TNNC1, ADH5, SFTPC, SFTPA1	299	36	13528	6.28391	1	0.207509	12.5753
GOTERM_BP_FAT	GO:0050926~regulation of positive chemotaxis	4	0.977995	0.00789406	2.1027	S1PR1, IL16, CXCL12, AGER	299	19	13528	9.52508	1	0.206839	12.7099
GOTERM_BP_FAT	GO:0050927~positive regulation of positive chemotaxis	4	0.977995	0.00789406	2.1027	S1PR1, IL16, CXCL12, AGER	299	19	13528	9.52508	1	0.206839	12.7099
GOTERM_BP_FAT	GO:0030198~extracellular matrix organization	8	1.95599	0.00808751	2.09219	SPOCK2, ADAMTSL4, FOXF1, OLFML2A, DCN, COL5A3, VMO1, ENG	299	104	13528	3.48032	1	0.20859	13.0014
GOTERM_BP_FAT	GO:0016337~cell-cell adhesion	14	3.42298	0.00828158	2.08189	SIGLEC1, EMCN, CLDN18, CD93, PCDHB3, CD58, PCDHB4, CLDN22, PCDH12, MGP, JAM2, SELPLG, ITGAM, CDH23	299	276	13528	2.29499	1	0.210301	13.2929
GOTERM_BP_FAT	GO:0043627~response to estrogen stimulus	8	1.95599	0.00850673	2.07024	CAV2, DUSP1, CCND2, CRYAB, LEPR, WFDC1, CA2, RGS9	299	105	13528	3.44717	1	0.212652	13.6299
GOTERM_BP_FAT	GO:0043062~extracellular structure organization	10	2.44499	0.0101138	1.99508	SPOCK2, PCDHB3, ADAMTSL4, FOXF1, PCDHB4, OLFML2A, DCN, COL5A3, VMO1, ENG	299	163	13528	2.77571	1	0.244577	15.9999
GOTERM_BP_FAT	GO:0051241~negative regulation of multicellular organismal process	10	2.44499	0.0105012	1.97876	RBP4, IL6, ADRB1, PCSK9, GUCY1A3, ATP1A2, VSIG4, FKBP1B, CPB2, GIMAP1	299	164	13528	2.75879	1	0.249662	16.5619
GOTERM_BP_FAT	GO:0051270~regulation of cell motion	11	2.68949	0.0105294	1.9776	LAMA4, ACE, IL6, S1PR1, EGFL7, CLIC4, CXCL16, ROBO4, RRAS, NEXN, CXCL12	299	193	13528	2.57868	1	0.247279	16.6026
GOTERM_BP_FAT	GO:0007568~aging	8	1.95599	0.010846	1.96473	C1QB, FOS, TBX2, CRYAB, NOTCH4, ENG, AGER, PRELP	299	110	13528	3.29048	1	0.25076	17.0592
GOTERM_BP_FAT	GO:0019226~transmission of nerve impulse	16	3.91198	0.0108886	1.96303	KCNMB4, CAV2, EGR3, S1PR1, AGTPBP1, CHRM1, PCDHB3, SYN2, PCDHB4, SDCBP, LGI4, PLLP, ATP1A2, PMP22, FKBP1B, KCNK3	299	350	13528	2.0683	1	0.248715	17.1204
GOTERM_BP_FAT	GO:0045087~innate immune response	9	2.20049	0.0113718	1.94417	C1QA, C1QB, MASP1, FCN3, CXCL16, SAMHD1, SERPING1, CFD, VSIG4	299	138	13528	2.95071	1	0.255321	17.8121
GOTERM_BP_FAT	GO:0002700~regulation of production of molecular mediator of immune response	5	1.22249	0.0123183	1.90945	RBP4, IL6, FCER1G, TNFSF12, GIMAP1	299	41	13528	5.51758	1	0.270462	19.1514
GOTERM_BP_FAT	GO:0050878~regulation of body fluid levels	9	2.20049	0.0128295	1.89179	IL6, CD36, THBD, EFEMP2, ANXA8L2, SERPING1, PF4, PAPSS2, PROS1	299	141	13528	2.88792	1	0.276968	19.866
GOTERM_BP_FAT	GO:0016339~calcium-dependent cell-cell adhesion	4	0.977995	0.0135236	1.86891	PCDHB3, PCDHB4, PCDH12, CDH23	299	23	13528	7.86855	1	0.286547	20.8269
GOTERM_BP_FAT	GO:0002889~regulation of immunoglobulin mediated immune response	4	0.977995	0.0152082	1.81792	FCER1A, FCER1G, TNFSF12, GIMAP1	299	24	13528	7.54069	1	0.312897	23.1142
GOTERM_BP_FAT	GO:0002712~regulation of B cell mediated immunity	4	0.977995	0.0152082	1.81792	FCER1A, FCER1G, TNFSF12, GIMAP1	299	24	13528	7.54069	1	0.312897	23.1142
GOTERM_BP_FAT	GO:0010743~regulation of foam cell differentiation	4	0.977995	0.0170058	1.7694	MSR1, CD36, NFKBIA, PF4	299	25	13528	7.23906	1	0.339545	25.4862
GOTERM_BP_FAT	GO:0030182~neuron differentiation	18	4.40098	0.0172817	1.76241	IL6, NDN, AGTPBP1, MDGA1, EFNB1, PCDH12, GAS1, CXCL12, SEMA5A, S1PR1, LAMB2, NTRK2, B3GNT1, LGI4, PCSK9, ID4, ROBO3, CDH23	299	438	13528	1.85935	1	0.340631	25.844
GOTERM_BP_FAT	GO:0042311~vasodilation	4	0.977995	0.0189171	1.72315	CAV2, ADRB1, KCNJ8, GUCY1A3	299	26	13528	6.96064	1	0.36286	27.9325
GOTERM_BP_FAT	GO:0050930~induction of positive chemotaxis	3	0.733496	0.0193648	1.71299	IL16, CXCL12, AGER	299	10	13528	13.5732	1	0.366215	28.4946
GOTERM_BP_FAT	GO:0007507~heart development	11	2.68949	0.020917	1.6795	RBP4, MSX1, ID2, OSR1, TCAP, TBX2, KCNJ8, ID1, TNNC1, ENG, NFATC3	299	215	13528	2.31482	1	0.385649	30.4112
GOTERM_BP_FAT	GO:0035239~tube morphogenesis	8	1.95599	0.0222926	1.65184	SEMA5A, TCF21, FOXF1, NOTCH4, MGP, PLXND1, ENG, CXCL12	299	127	13528	2.85003	1	0.401633	32.0693
GOTERM_BP_FAT	GO:0003007~heart morphogenesis	6	1.46699	0.022308	1.65154	RBP4, MSX1, TCAP, TBX2, TNNC1, ENG	299	73	13528	3.7187	1	0.398304	32.0876
GOTERM_BP_FAT	GO:0048002~antigen processing and presentation of peptide antigen	4	0.977995	0.0230819	1.63673	MICA, ERAP1, FCER1G, HLA-DRA	299	28	13528	6.46345	1	0.405395	33.0037
GOTERM_BP_FAT	GO:0002714~positive regulation of B cell mediated immunity	3	0.733496	0.0233279	1.63213	FCER1A, FCER1G, GIMAP1	299	11	13528	12.3393	1	0.405217	33.2924
GOTERM_BP_FAT	GO:0002891~positive regulation of immunoglobulin mediated immune response	3	0.733496	0.0233279	1.63213	FCER1A, FCER1G, GIMAP1	299	11	13528	12.3393	1	0.405217	33.2924
GOTERM_BP_FAT	GO:0035295~tube development	11	2.68949	0.0240624	1.61866	SEMA5A, CAV2, TCF21, RBP4, FOXF1, NOTCH4, MGP, HHIP, PLXND1, ENG, CXCL12	299	220	13528	2.26221	1	0.411491	34.1477
GOTERM_BP_FAT	GO:0033559~unsaturated fatty acid metabolic process	5	1.22249	0.0256449	1.591	FCER1A, PTGDS, ALOX5AP, FADS3, PLA2G4C, HPGDS	299	51	13528	4.4357	1	0.428375	35.9554
GOTERM_BP_FAT	GO:0042060~wound healing	10	2.44499	0.0257433	1.58934	IL6, CD36, THBD, EFEMP2, ANXA8L2, SERPING1, PF4, PAPSS2, ENG, PROS1	299	191	13528	2.3688	1	0.426125	36.0662
GOTERM_BP_FAT	GO:0002250~adaptive immune response	6	1.46699	0.0273568	1.56294	C1QA, C1QB, IL18, FCER1G, SERPING1, HLA-DRA	299	77	13528	3.52552	1	0.442496	37.8582
GOTERM_BP_FAT	GO:0002460~adaptive immune response based on somatic recombination of immune receptors built from immunoglobulin superfamily domains	6	1.46699	0.0273568	1.56294	C1QA, C1QB, IL18, FCER1G, SERPING1, HLA-DRA	299	77	13528	3.52552	1	0.442496	37.8582
GOTERM_BP_FAT	GO:0002920~regulation of humoral immune response	3	0.733496	0.0275917	1.55922	MASP1, SERPING1, GIMAP1	299	12	13528	11.311	1	0.441838	38.1151
GOTERM_BP_FAT	GO:0002675~positive regulation of acute inflammatory response	3	0.733496	0.0275917	1.55922	FCER1A, IL6, FCER1G	299	12	13528	11.311	1	0.441838	38.1151
GOTERM_BP_FAT	GO:0050729~positive regulation of inflammatory response	4	0.977995	0.0277034	1.55747	FCER1A, IL6, FCER1G, FABP4	299	30	13528	6.03255	1	0.43973	38.2369
GOTERM_BP_FAT	GO:0051384~response to glucocorticoid stimulus	6	1.46699	0.0287233	1.54177	C1QB, FOS, IL6, DUSP1, LCAT, FABP4	299	78	13528	3.48032	1	0.448282	39.3388
GOTERM_BP_FAT	GO:0050880~regulation of blood vessel size	5	1.22249	0.0290503	1.53685	CAV2, ADRB1, KCNJ8, GUCY1A3, HBB	299	53	13528	4.26832	1	0.448651	39.6881
GOTERM_BP_FAT	GO:0035150~regulation of tube size	5	1.22249	0.0290503	1.53685	CAV2, ADRB1, KCNJ8, GUCY1A3, HBB	299	53	13528	4.26832	1	0.448651	39.6881
GOTERM_BP_FAT	GO:0032989~cellular component morphogenesis	16	3.91198	0.0301412	1.52084	S100A4, TCAP, NDN, EFNB1, MYOZ1, GAS1, CXCL12, SFRP5, SEMA5A, LAMB2, FOXF1, NOTCH4, B3GNT1, ROBO3, PMP22, CDH23	299	397	13528	1.82344	1	0.457617	40.8398
GOTERM_BP_FAT	GO:0048661~positive regulation of smooth muscle cell proliferation	4	0.977995	0.0301849	1.52021	IL6, S1PR1, NOTCH4, AGER	299	31	13528	5.83795	1	0.454742	40.8855
GOTERM_BP_FAT	GO:0016064~immunoglobulin mediated immune response	5	1.22249	0.0308487	1.51076	C1QA, C1QB, FCER1G, SERPING1, HLA-DRA	299	54	13528	4.18927	1	0.458734	41.5757
GOTERM_BP_FAT	GO:0030855~epithelial cell differentiation	8	1.95599	0.0319694	1.49526	TCF21, S1PR1, FOXF1, NOTCH4, ANXA1, KAZ, FZD1, ENG	299	137	13528	2.64199	1	0.467519	42.7238
GOTERM_BP_FAT	GO:0060541~respiratory system development	7	1.71149	0.0321181	1.49325	CAV2, TCF21, RBP4, FOXF1, ANO1, MGP, HHIP	299	108	13528	2.93249	1	0.465797	42.8744
GOTERM_BP_FAT	GO:0010744~positive regulation of foam cell differentiation	3	0.733496	0.0321413	1.49294	MSR1, CD36, PF4	299	13	13528	10.441	1	0.462781	42.8979
GOTERM_BP_FAT	GO:0031109~microtubule polymerization or depolymerization	3	0.733496	0.0321413	1.49294	CAV2, CRYAB, TPPP	299	13	13528	10.441	1	0.462781	42.8979
GOTERM_BP_FAT	GO:0015671~oxygen transport	3	0.733496	0.0321413	1.49294	CYGB, HBA2, HBA1, HBB	299	13	13528	10.441	1	0.462781	42.8979
GOTERM_BP_FAT	GO:0009615~response to virus	7	1.71149	0.0333865	1.47643	ABCC9, IL6, MICA, KCNJ8, DEFA3, SAMHD1, CXCL12	299	109	13528	2.90559	1	0.472509	44.1449
GOTERM_BP_FAT	GO:0019724~B cell mediated immunity	5	1.22249	0.0346386	1.46044	C1QA, C1QB, FCER1G, SERPING1, HLA-DRA	299	56	13528	4.03966	1	0.481967	45.373
GOTERM_BP_FAT	GO:0001655~urogenital system development	7	1.71149	0.0346869	1.45983	TCF21, RBP4, ACE, OSR1, KCNJ8, PCSK9, CA2	299	110	13528	2.87917	1	0.479224	45.4198
GOTERM_BP_FAT	GO:0007263~nitric oxide mediated signal transduction	3	0.733496	0.0369621	1.43224	CD36, FPR1, GUCY1A3	299	14	13528	9.69517	1	0.498194	47.5848
GOTERM_BP_FAT	GO:0010035~response to inorganic substance	10	2.44499	0.0379363	1.42094	KCNMB4, FOS, DUSP1, TNNC1, CRYAB, LCAT, GPX3, MGP, CA2, SOD3	299	205	13528	2.20703	1	0.504166	48.4868
GOTERM_BP_FAT	GO:0006636~unsaturated fatty acid biosynthetic process	4	0.977995	0.0383054	1.41674	FCER1A, PTGDS, ALOX5AP, FADS3, HPGDS	299	34	13528	5.32284	1	0.504395	48.8248
GOTERM_BP_FAT	GO:0003018~vascular process in circulatory system	5	1.22249	0.038687	1.41243	CAV2, ADRB1, KCNJ8, GUCY1A3, HBB	299	58	13528	3.90036	1	0.504735	49.1719
GOTERM_BP_FAT	GO:0031960~response to corticosteroid stimulus	6	1.46699	0.0394956	1.40345	C1QB, FOS, IL6, DUSP1, LCAT, FABP4	299	85	13528	3.1937	1	0.508937	49.9003
GOTERM_BP_FAT	GO:0008284~positive regulation of cell proliferation	16	3.91198	0.0406756	1.39067	IL6, TBX2, EFNB1, IL18, FLT4, TNFSF12, GAS1, AGER, S1PR1, ID2, CCND2, CHRM1, NOTCH4, RTKN2, FABP4, ID4	299	414	13528	1.74857	1	0.516321	50.9455
GOTERM_BP_FAT	GO:0002237~response to molecule of bacterial origin	6	1.46699	0.0412099	1.385	FOS, IL6, THBD, KCNJ8, ADH5, NFKBIA	299	86	13528	3.15657	1	0.517881	51.412
GOTERM_BP_FAT	GO:0002443~leukocyte mediated immunity	6	1.46699	0.0412099	1.385	C1QA, C1QB, IL6, FCER1G, SERPING1, HLA-DRA	299	86	13528	3.15657	1	0.517881	51.412
GOTERM_BP_FAT	GO:0000904~cell morphogenesis involved in differentiation	11	2.68949	0.0440359	1.35619	S100A4, SEMA5A, LAMB2, NDN, EFNB1, NOTCH4, B3GNT1, ROBO3, GAS1, CXCL12, CDH23	299	244	13528	2.0397	1	0.538785	53.8107
GOTERM_BP_FAT	GO:0006821~chloride transport	5	1.22249	0.0452459	1.34442	FXYD1, CAV2, CLIC4, ANO1, CLIC2	299	61	13528	3.70854	1	0.545581	54.8032
GOTERM_BP_FAT	GO:0045446~endothelial cell differentiation	3	0.733496	0.0473615	1.32457	S1PR1, NOTCH4, ENG	299	16	13528	8.48328	1	0.559303	56.4906
GOTERM_BP_FAT	GO:0060341~regulation of cellular localization	11	2.68949	0.048234	1.31665	FCER1A, KCNMB4, RBP4, IL6, TNNC1, CRYAB, NTRK2, NFKBIA, CASP1, EDA, FKBP1B	299	248	13528	2.0068	1	0.562963	57.169
GOTERM_BP_FAT	GO:0001819~positive regulation of cytokine production	6	1.46699	0.0485127	1.31414	IL6, IL18, FCER1G, PF4, CASP1, GIMAP1	299	90	13528	3.01628	1	0.562021	57.3836
GOTERM_BP_FAT	GO:0045765~regulation of angiogenesis	5	1.22249	0.0499422	1.30153	IL6, ID1, ERAP1, PF4, TNFSF12	299	63	13528	3.59081	1	0.569754	58.4686
GOTERM_BP_FAT	GO:0032970~regulation of actin filament-based process	6	1.46699	0.0524327	1.2804	CDC42EP2, S1PR1, TMSB15A, TNNC1, CXCL12, SYNPO	299	92	13528	2.95071	1	0.584894	60.2969
GOTERM_BP_FAT	GO:0006897~endocytosis	10	2.44499	0.0548719	1.26065	ARC, AP1S2, MSR1, STON1, CD36, CD93, CXCL16, FCER1G, EHD2, SCARA5	299	220	13528	2.05655	1	0.598956	62.0139
GOTERM_BP_FAT	GO:0010324~membrane invagination	10	2.44499	0.0548719	1.26065	ARC, AP1S2, MSR1, STON1, CD36, CD93, CXCL16, FCER1G, EHD2, SCARA5	299	220	13528	2.05655	1	0.598956	62.0139
GOTERM_BP_FAT	GO:0008285~negative regulation of cell proliferation	14	3.42298	0.0569443	1.24455	RBP4, CAV2, IL6, NDN, IGFBP6, GAS1, WISP2, MSX1, ADAMTS8, WFDC1, VSIG4, EMP3, PMP22, ENG	299	361	13528	1.75462	1	0.609935	63.4174
GOTERM_BP_FAT	GO:0002763~positive regulation of myeloid leukocyte differentiation	3	0.733496	0.058683	1.23149	ID2, PF4, CA2	299	18	13528	7.54069	1	0.618323	64.5572
GOTERM_BP_FAT	GO:0050654~chondroitin sulfate proteoglycan metabolic process	3	0.733496	0.058683	1.23149	CHST7, CYTL1, DCN	299	18	13528	7.54069	1	0.618323	64.5572
GOTERM_BP_FAT	GO:0001822~kidney development	6	1.46699	0.0608118	1.21601	TCF21, ACE, OSR1, KCNJ8, PCSK9, CA2	299	96	13528	2.82776	1	0.628862	65.9071
GOTERM_BP_FAT	GO:0048878~chemical homeostasis	18	4.40098	0.0611072	1.21391	FXYD1, RBP4, KCNMB4, C5AR1, CCR1, CD52, ATP1A2, CXCL12, FKBP1B, GIMAP1, S1PR1, LCAT, FABP4, LGI4, PCSK9, PLLP, PMP22, SCARA5	299	512	13528	1.59061	1	0.627747	66.0906
GOTERM_BP_FAT	GO:0009617~response to bacterium	9	2.20049	0.0639796	1.19396	FOS, IL6, MICA, THBD, KCNJ8, DEFA3, ADH5, NFKBIA, ERAP1	299	193	13528	2.10983	1	0.64227	67.8266
GOTERM_BP_FAT	GO:0048845~venous blood vessel morphogenesis	2	0.488998	0.0646448	1.18947	CCBE1, ENG	299	3	13528	30.1628	1	0.643296	68.2165
GOTERM_BP_FAT	GO:0002885~positive regulation of hypersensitivity	2	0.488998	0.0646448	1.18947	FCER1A, FCER1G	299	3	13528	30.1628	1	0.643296	68.2165
GOTERM_BP_FAT	GO:0010107~potassium ion import	2	0.488998	0.0646448	1.18947	ABCC9, KCNJ8	299	3	13528	30.1628	1	0.643296	68.2165
GOTERM_BP_FAT	GO:0030449~regulation of complement activation	2	0.488998	0.0646448	1.18947	MASP1, SERPING1	299	3	13528	30.1628	1	0.643296	68.2165
GOTERM_BP_FAT	GO:0002866~positive regulation of acute inflammatory response to antigenic stimulus	2	0.488998	0.0646448	1.18947	FCER1A, FCER1G	299	3	13528	30.1628	1	0.643296	68.2165
GOTERM_BP_FAT	GO:0045916~negative regulation of complement activation	2	0.488998	0.0646448	1.18947	MASP1, SERPING1	299	3	13528	30.1628	1	0.643296	68.2165
GOTERM_BP_FAT	GO:0051775~response to redox state	2	0.488998	0.0646448	1.18947	ADH5, FKBP1B	299	3	13528	30.1628	1	0.643296	68.2165
GOTERM_BP_FAT	GO:0051591~response to cAMP	4	0.977995	0.0647358	1.18886	FOS, THBD, DUSP1, CCND2	299	42	13528	4.30897	1	0.640947	68.2696
GOTERM_BP_FAT	GO:0040017~positive regulation of locomotion	6	1.46699	0.0652702	1.18529	IL6, S1PR1, IL16, CXCL16, CXCL12, AGER	299	98	13528	2.77005	1	0.641212	68.5791
GOTERM_BP_FAT	GO:0007268~synaptic transmission	12	2.93399	0.0655298	1.18356	KCNMB4, CAV2, EGR3, AGTPBP1, PCDHB3, CHRM1, SYN2, PCDHB4, SDCBP, ATP1A2, PMP22, KCNK3	299	298	13528	1.82191	1	0.639883	68.7284
GOTERM_BP_FAT	GO:0010038~response to metal ion	7	1.71149	0.0657107	1.18236	KCNMB4, DUSP1, TNNC1, LCAT, MGP, CA2, SOD3	299	129	13528	2.45511	1	0.638113	68.8321
GOTERM_BP_FAT	GO:0030324~lung development	6	1.46699	0.0675664	1.17027	CAV2, TCF21, RBP4, FOXF1, MGP, HHIP	299	99	13528	2.74207	1	0.645919	69.877
GOTERM_BP_FAT	GO:0002449~lymphocyte mediated immunity	5	1.22249	0.068395	1.16498	C1QA, C1QB, FCER1G, SERPING1, HLA-DRA	299	70	13528	3.23172	1	0.647787	70.3329
GOTERM_BP_FAT	GO:0045637~regulation of myeloid cell differentiation	5	1.22249	0.068395	1.16498	ZFP36, ID2, NFKBIA, PF4, CA2	299	70	13528	3.23172	1	0.647787	70.3329
GOTERM_BP_FAT	GO:0007389~pattern specification process	11	2.68949	0.0710113	1.14867	SEMA5A, ARC, TCAP, EFNB1, FOXF1, NOTCH4, HHIP, GAS1, PLXND1, ENG, CXCL12	299	267	13528	1.86399	1	0.659332	71.7299
GOTERM_BP_FAT	GO:0032386~regulation of intracellular transport	5	1.22249	0.0712825	1.14702	TNNC1, CRYAB, NFKBIA, EDA, FKBP1B	299	71	13528	3.18621	1	0.658056	71.8712
GOTERM_BP_FAT	GO:0006873~cellular ion homeostasis	14	3.42298	0.0717137	1.1444	FXYD1, KCNMB4, C5AR1, CCR1, CD52, ATP1A2, CXCL12, FKBP1B, GIMAP1, S1PR1, LGI4, PLLP, PMP22, SCARA5	299	374	13528	1.69363	1	0.657645	72.0943
GOTERM_BP_FAT	GO:0032943~mononuclear cell proliferation	4	0.977995	0.0723673	1.14046	ACE, FKBP1B, CXCL12, ITGAM	299	44	13528	4.1131	1	0.658413	72.4294
GOTERM_BP_FAT	GO:0070661~leukocyte proliferation	4	0.977995	0.0723673	1.14046	ACE, FKBP1B, CXCL12, ITGAM	299	44	13528	4.1131	1	0.658413	72.4294
GOTERM_BP_FAT	GO:0048666~neuron development	13	3.17848	0.0725795	1.13919	IL6, NDN, EFNB1, PCDH12, GAS1, CXCL12, SEMA5A, LAMB2, NTRK2, B3GNT1, LGI4, ROBO3, CDH23	299	339	13528	1.73503	1	0.65686	72.5374
GOTERM_BP_FAT	GO:0006937~regulation of muscle contraction	5	1.22249	0.0742316	1.12941	TNNC1, GUCY1A3, ATP1A2, FKBP1B, MYL9	299	72	13528	3.14195	1	0.66279	73.3645
GOTERM_BP_FAT	GO:0030323~respiratory tube development	6	1.46699	0.0747211	1.12656	CAV2, TCF21, RBP4, FOXF1, MGP, HHIP	299	102	13528	2.66142	1	0.662668	73.605
GOTERM_BP_FAT	GO:0055082~cellular chemical homeostasis	14	3.42298	0.0767626	1.11485	FXYD1, KCNMB4, C5AR1, CCR1, CD52, ATP1A2, CXCL12, FKBP1B, GIMAP1, S1PR1, LGI4, PLLP, PMP22, SCARA5	299	380	13528	1.66689	1	0.670332	74.5863
GOTERM_BP_FAT	GO:0009409~response to cold	3	0.733496	0.0771784	1.1125	FOS, ADRB1, IL18	299	21	13528	6.46345	1	0.669804	74.7819
GOTERM_BP_FAT	GO:0015909~long-chain fatty acid transport	3	0.733496	0.0771784	1.1125	ACE, CD36, ANXA1	299	21	13528	6.46345	1	0.669804	74.7819
GOTERM_BP_FAT	GO:0010883~regulation of lipid storage	3	0.733496	0.0771784	1.1125	MSR1, CD36, NFKBIA	299	21	13528	6.46345	1	0.669804	74.7819
GOTERM_BP_FAT	GO:0051090~regulation of transcription factor activity	6	1.46699	0.0771942	1.11242	IL6, ID2, ID1, CYTL1, NFKBIA, EDA	299	103	13528	2.63558	1	0.667313	74.7893
GOTERM_BP_FAT	GO:0016044~membrane organization	14	3.42298	0.0800471	1.09665	CAV2, ARC, STON1, MSR1, GIMAP1, AP1S2, CD36, CD93, CXCL16, FCER1G, VAMP2, STX11, SCARA5, EHD2	299	381	13528	1.66251	1	0.678589	76.0932
GOTERM_BP_FAT	GO:0051493~regulation of cytoskeleton organization	7	1.71149	0.0802337	1.09564	CAV2, CDC42EP2, S1PR1, TMSB15A, NEXN, CXCL12, SYNPO	299	136	13528	2.32874	1	0.676949	76.1762
GOTERM_BP_FAT	GO:0048660~regulation of smooth muscle cell proliferation	4	0.977995	0.0803806	1.09485	IL6, S1PR1, NOTCH4, AGER	299	46	13528	3.93427	1	0.675137	76.2414
GOTERM_BP_FAT	GO:0044057~regulation of system process	12	2.93399	0.0804327	1.09457	KCNMB4, ACE, ARC, ADRB1, TNNC1, HSPB7, NTRK2, GUCY1A3, ATP1A2, SYNGR1, FKBP1B, MYL9	299	309	13528	1.75705	1	0.672889	76.2645
GOTERM_BP_FAT	GO:0043547~positive regulation of GTPase activity	3	0.733496	0.0837011	1.07727	S1PR1, SYDE1, RGS9	299	22	13528	6.16966	1	0.685584	77.6707
GOTERM_BP_FAT	GO:0006690~icosanoid metabolic process	4	0.977995	0.0845255	1.07301	FCER1A, PTGDS, ALOX5AP, PLA2G4C, HPGDS	299	47	13528	3.85057	1	0.68686	78.0127
GOTERM_BP_FAT	GO:0002696~positive regulation of leukocyte activation	6	1.46699	0.0848752	1.07122	FCER1A, IL6, IL18, EFNB1, TNFSF12, GIMAP1	299	106	13528	2.56099	1	0.685997	78.1564
GOTERM_BP_FAT	GO:0002863~positive regulation of inflammatory response to antigenic stimulus	2	0.488998	0.0852537	1.06929	FCER1A, FCER1G	299	4	13528	22.6221	1	0.685273	78.3108
GOTERM_BP_FAT	GO:0010955~negative regulation of protein maturation by peptide bond cleavage	2	0.488998	0.0852537	1.06929	MASP1, SERPING1	299	4	13528	22.6221	1	0.685273	78.3108
GOTERM_BP_FAT	GO:0048676~axon extension involved in development	2	0.488998	0.0852537	1.06929	LAMB2, NDN	299	4	13528	22.6221	1	0.685273	78.3108
GOTERM_BP_FAT	GO:0002921~negative regulation of humoral immune response	2	0.488998	0.0852537	1.06929	MASP1, SERPING1	299	4	13528	22.6221	1	0.685273	78.3108
GOTERM_BP_FAT	GO:0051789~response to protein stimulus	6	1.46699	0.0875219	1.05788	FOS, MSX1, ID2, ID1, HSPB7, HSPB2	299	107	13528	2.53705	1	0.692857	79.215
GOTERM_BP_FAT	GO:0007411~axon guidance	6	1.46699	0.0875219	1.05788	SEMA5A, EFNB1, B3GNT1, ROBO3, GAS1, CXCL12	299	107	13528	2.53705	1	0.692857	79.215
GOTERM_BP_FAT	GO:0032496~response to lipopolysaccharide	5	1.22249	0.0898798	1.04634	FOS, THBD, KCNJ8, ADH5, NFKBIA	299	77	13528	2.93793	1	0.700564	80.1172
GOTERM_BP_FAT	GO:0001523~retinoid metabolic process	3	0.733496	0.0903847	1.04391	RBP4, RARRES2, ADH5	299	23	13528	5.90141	1	0.700333	80.3056
GOTERM_BP_FAT	GO:0045777~positive regulation of blood pressure	3	0.733496	0.0903847	1.04391	ADRB1, ADH5, ENG	299	23	13528	5.90141	1	0.700333	80.3056
GOTERM_BP_FAT	GO:0016101~diterpenoid metabolic process	3	0.733496	0.0903847	1.04391	RBP4, RARRES2, ADH5	299	23	13528	5.90141	1	0.700333	80.3056
GOTERM_BP_FAT	GO:0048667~cell morphogenesis involved in neuron differentiation	9	2.20049	0.09136	1.03924	SEMA5A, LAMB2, NDN, EFNB1, B3GNT1, ROBO3, GAS1, CXCL12, CDH23	299	209	13528	1.94831	1	0.702061	80.6646
GOTERM_BP_FAT	GO:0000902~cell morphogenesis	13	3.17848	0.0957198	1.019	S100A4, NDN, EFNB1, GAS1, CXCL12, SFRP5, SEMA5A, LAMB2, FOXF1, NOTCH4, B3GNT1, ROBO3, CDH23	299	356	13528	1.65217	1	0.717338	82.1956
GOTERM_BP_FAT	GO:0050867~positive regulation of cell activation	6	1.46699	0.0985335	1.00642	FCER1A, IL6, IL18, EFNB1, TNFSF12, GIMAP1	299	111	13528	2.44563	1	0.725922	83.1223

## Sheet: CR-tumor VS normal_up
GO_BP analysis of upregulated mRNA in CR.
Category	Term	Count	%	PValue	log10(p value)	Genes	List Total	Pop Hits	Pop Total	Fold Enrichment	Bonferroni	Benjamini	FDR
GOTERM_BP_FAT	GO:0016192~vesicle-mediated transport	12	9.375	0.0023121	2.63599	KDELR3, KDELR2, ARL17A, GOLT1A, MARCKSL1, EEA1, CD24, LMAN1, GGA1, ADORA1, SYTL1, SLC17A9	96	576	13528	2.93576	0.845572	0.845572	3.49473
GOTERM_BP_FAT	GO:0051299~centrosome separation	2	1.5625	0.0277984	1.55598	KIF11, NEK2	96	4	13528	70.4583	1	0.999989	35.1599
GOTERM_BP_FAT	GO:0031401~positive regulation of protein modification process	5	3.90625	0.0426341	1.37024	DNMT1, CDC20, CD24, UBE2C, ADORA1	96	187	13528	3.76783	1	0.999992	48.8067
GOTERM_BP_FAT	GO:0006621~protein retention in ER lumen	2	1.5625	0.0481442	1.31746	KDELR3, KDELR2	96	7	13528	40.2619	1	0.999952	53.1521
GOTERM_BP_FAT	GO:0007155~cell adhesion	10	7.8125	0.0570262	1.24393	PVRL4, AZGP1, COL17A1, LY6D, CLDN6, PPFIA1, PPFIBP1, FCGBP, CD24, SPP1	96	700	13528	2.0131	1	0.999923	59.4379
GOTERM_BP_FAT	GO:0022610~biological adhesion	10	7.8125	0.057442	1.24077	PVRL4, AZGP1, COL17A1, LY6D, CLDN6, PPFIA1, PPFIBP1, FCGBP, CD24, SPP1	96	701	13528	2.01022	1	0.99965	59.7119
GOTERM_BP_FAT	GO:0032270~positive regulation of cellular protein metabolic process	5	3.90625	0.081508	1.0888	DNMT1, CDC20, CD24, UBE2C, ADORA1	96	233	13528	3.02396	1	0.999945	72.9257
GOTERM_BP_FAT	GO:0051247~positive regulation of protein metabolic process	5	3.90625	0.0916954	1.03765	DNMT1, CDC20, CD24, UBE2C, ADORA1	96	243	13528	2.89952	1	0.999939	77.1904
GOTERM_BP_FAT	GO:0048488~synaptic vesicle endocytosis	2	1.5625	0.0939937	1.0269	EEA1, CD24	96	14	13528	20.131	1	0.999857	78.0614

## Sheet: CR-tumor VS normai_down
GO_BP analysis of downregulated mRNAs in CR.
Category	Term	Count	%	PValue	log10(p value)	Genes	List Total	Pop Hits	Pop Total	Fold Enrichment	Bonferroni	Benjamini	FDR
GOTERM_BP_FAT	GO:0001944~vasculature development	13	8.49673	1.91601e-06	5.7176	RTN4, EMCN, ACE, S1PR1, FOXF1, EFNB2, RHOB, IL1B, QKI, SOX17, GJA4, JUNB, ANXA2	119	251	13528	5.88784	0.00263679	0.00263679	0.00315081
GOTERM_BP_FAT	GO:0001568~blood vessel development	12	7.84314	9.54513e-06	5.02022	RTN4, ACE, EMCN, S1PR1, FOXF1, IL1B, RHOB, QKI, SOX17, GJA4, JUNB, ANXA2	119	245	13528	5.56803	0.0130671	0.00655505	0.0156957
GOTERM_BP_FAT	GO:0048514~blood vessel morphogenesis	11	7.18954	1.54981e-05	4.80972	RTN4, ACE, EMCN, S1PR1, FOXF1, IL1B, RHOB, QKI, SOX17, JUNB, ANXA2	119	211	13528	5.92648	0.0211301	0.00709358	0.0254834
GOTERM_BP_FAT	GO:0048545~response to steroid hormone stimulus	10	6.53595	4.57463e-05	4.33964	CAV2, IL6, SOCS3, ALDH2, IL1B, FABP4, SERPINA1, RCAN1, RGS9, JUNB	119	192	13528	5.92087	0.061094	0.0156364	0.0752026
GOTERM_BP_FAT	GO:0042127~regulation of cell proliferation	20	13.0719	4.79857e-05	4.31889	CAV2, IL6, TBX2, FLT4, PNP, AGER, WARS, EDNRB, S1PR1, GPC3, MSX1, BTG2, ID2, RTKN2, IL1B, FABP4, ID4, CALCRL, PMP22, IGFBP3	119	787	13528	2.88896	0.0639869	0.0131381	0.0788824
GOTERM_BP_FAT	GO:0006954~inflammatory response	12	7.84314	0.000126103	3.89928	IL17D, IL6, MASP1, S100A8, FCN3, CCL21, SERPINA3, IL1B, SERPINA1, AGER, BMP6, FN1	119	325	13528	4.19744	0.159518	0.028548	0.207172
GOTERM_BP_FAT	GO:0051094~positive regulation of developmental process	11	7.18954	0.000158084	3.80111	IL6, ID2, SOCS3, NPTN, IL1B, RHOB, PF4, IGFBP3, PNP, JUNB, BMP6	119	278	13528	4.49816	0.19576	0.0306431	0.25965
GOTERM_BP_FAT	GO:0009611~response to wounding	15	9.80392	0.000208663	3.68055	IL6, MASP1, S100A8, PF4, AGER, IL17D, THBD, FCN3, CCL21, SERPINA3, IL1B, SERPINA1, ANXA8L2, FN1, BMP6	119	530	13528	3.21738	0.249914	0.0353076	0.342591
GOTERM_BP_FAT	GO:0002526~acute inflammatory response	7	4.57516	0.000212362	3.67292	IL6, MASP1, FCN3, SERPINA3, IL1B, SERPINA1, FN1	119	98	13528	8.12005	0.253729	0.0319954	0.348654
GOTERM_BP_FAT	GO:0009725~response to hormone stimulus	12	7.84314	0.000360448	3.44316	CAV2, IL6, BTG2, SOCS3, ALDH2, PCSK9, IL1B, FABP4, SERPINA1, RCAN1, RGS9, JUNB	119	367	13528	3.71708	0.391518	0.0484649	0.591105
GOTERM_BP_FAT	GO:0006953~acute-phase response	5	3.26797	0.000394468	3.40399	IL6, SERPINA3, IL1B, SERPINA1, FN1	119	40	13528	14.2101	0.419395	0.0482243	0.646725
GOTERM_BP_FAT	GO:0048660~regulation of smooth muscle cell proliferation	5	3.26797	0.00067658	3.16968	IL6, S1PR1, CALCRL, IGFBP3, AGER	119	46	13528	12.3566	0.606488	0.0747768	1.10683
GOTERM_BP_FAT	GO:0009968~negative regulation of signal transduction	9	5.88235	0.000701087	3.15423	RGS2, SOCS3, SOSTDC1, CYP26B1, IL1B, RGS9, SOX17, RGS16, IGFBP3	119	221	13528	4.62953	0.619564	0.0716452	1.14671
GOTERM_BP_FAT	GO:0009719~response to endogenous stimulus	12	7.84314	0.000819204	3.08661	CAV2, IL6, BTG2, SOCS3, ALDH2, PCSK9, IL1B, FABP4, SERPINA1, RCAN1, RGS9, JUNB	119	405	13528	3.36832	0.676749	0.0774984	1.33868
GOTERM_BP_FAT	GO:0045597~positive regulation of cell differentiation	9	5.88235	0.000883663	3.05371	IL6, ID2, SOCS3, NPTN, PF4, IGFBP3, PNP, JUNB, BMP6	119	229	13528	4.4678	0.704245	0.0780046	1.4433
GOTERM_BP_FAT	GO:0006952~defense response	15	9.80392	0.000921154	3.03567	IL6, MASP1, S100A8, AGER, IL17D, LILRA2, FCN3, CCL21, DEFA3, SERPINA3, IL1B, SERPINA1, TPSAB1, FN1, BMP6	119	615	13528	2.7727	0.71915	0.0763028	1.50409
GOTERM_BP_FAT	GO:0008284~positive regulation of cell proliferation	12	7.84314	0.000979942	3.0088	IL6, S1PR1, ID2, TBX2, FLT4, RTKN2, IL1B, FABP4, ID4, CALCRL, PNP, AGER	119	414	13528	3.29509	0.741025	0.076396	1.59936
GOTERM_BP_FAT	GO:0008277~regulation of G-protein coupled receptor protein signaling pathway	5	3.26797	0.00100199	2.99914	RAMP3, CAV2, RGS2, RGS9, RGS16	119	51	13528	11.1452	0.748782	0.0738752	1.63507
GOTERM_BP_FAT	GO:0010648~negative regulation of cell communication	9	5.88235	0.00147249	2.83195	RGS2, SOCS3, SOSTDC1, CYP26B1, IL1B, RGS9, SOX17, RGS16, IGFBP3	119	248	13528	4.12551	0.868741	0.10136	2.39414
GOTERM_BP_FAT	GO:0010033~response to organic substance	16	10.4575	0.00149006	2.8268	EGR1, CAV2, IL6, SOCS3, RCAN1, JUNB, MSX1, THBD, BTG2, ID2, ALDH2, IL1B, PCSK9, FABP4, SERPINA1, RGS9	119	721	13528	2.52273	0.871885	0.0976397	2.42238
GOTERM_BP_FAT	GO:0044057~regulation of system process	10	6.53595	0.00152628	2.81637	EGR1, EDNRB, ACE, ARC, ADRB1, TNNC1, GPR109A, NPTN, IL1B, CALCRL	119	309	13528	3.67899	0.878132	0.0953701	2.48057
GOTERM_BP_FAT	GO:0001525~angiogenesis	7	4.57516	0.00186876	2.72845	RTN4, EMCN, S1PR1, IL1B, RHOB, SOX17, ANXA2	119	148	13528	5.37679	0.924041	0.110559	3.0292
GOTERM_BP_FAT	GO:0045765~regulation of angiogenesis	5	3.26797	0.0022043	2.65673	WARS, IL6, IL1B, RHOB, PF4	119	63	13528	9.02228	0.952207	0.123845	3.56388
GOTERM_BP_FAT	GO:0043627~response to estrogen stimulus	6	3.92157	0.00223792	2.65016	CAV2, SOCS3, IL1B, SERPINA1, RCAN1, RGS9	119	105	13528	6.49604	0.954375	0.120708	3.6173
GOTERM_BP_FAT	GO:0048661~positive regulation of smooth muscle cell proliferation	4	2.61438	0.00243361	2.61375	IL6, S1PR1, CALCRL, AGER	119	31	13528	14.6685	0.965181	0.125676	3.9277
GOTERM_BP_FAT	GO:0032101~regulation of response to external stimulus	7	4.57516	0.00267897	2.57203	IL6, S1PR1, MASP1, FABP4, CALCRL, AGER, ANXA2	119	159	13528	5.00481	0.975192	0.132531	4.31555
GOTERM_BP_FAT	GO:0042330~taxis	7	4.57516	0.0027639	2.55848	EDNRB, IL6, CCL21, LTB4R2, FPR1, IL1B, PF4	119	160	13528	4.97353	0.977939	0.131733	4.44946
GOTERM_BP_FAT	GO:0006935~chemotaxis	7	4.57516	0.0027639	2.55848	EDNRB, IL6, CCL21, LTB4R2, FPR1, IL1B, PF4	119	160	13528	4.97353	0.977939	0.131733	4.44946
GOTERM_BP_FAT	GO:0030595~leukocyte chemotaxis	4	2.61438	0.0040501	2.39253	EDNRB, IL6, IL1B, PF4	119	37	13528	12.2898	0.996274	0.181046	6.45602
GOTERM_BP_FAT	GO:0014070~response to organic cyclic substance	6	3.92157	0.00412768	2.38429	BTG2, SOCS3, ALDH2, IL1B, SERPINA1, JUNB	119	121	13528	5.63706	0.996653	0.178433	6.57578
GOTERM_BP_FAT	GO:0060326~cell chemotaxis	4	2.61438	0.00470392	2.32754	EDNRB, IL6, IL1B, PF4	119	39	13528	11.6596	0.998492	0.194729	7.46079
GOTERM_BP_FAT	GO:0001570~vasculogenesis	4	2.61438	0.005418	2.26616	FOXF1, QKI, SOX17, JUNB	119	41	13528	11.0908	0.999439	0.214546	8.54659
GOTERM_BP_FAT	GO:0042060~wound healing	7	4.57516	0.00653977	2.18444	IL6, THBD, IL1B, ANXA8L2, PF4, SERPINA1, FN1	119	191	13528	4.16631	0.999882	0.246136	10.2281
GOTERM_BP_FAT	GO:0002237~response to molecule of bacterial origin	5	3.26797	0.00674339	2.17112	IL6, THBD, SOCS3, IL1B, SERPINA1	119	86	13528	6.60934	0.999911	0.246135	10.5303
GOTERM_BP_FAT	GO:0050878~regulation of body fluid levels	6	3.92157	0.00782727	2.10639	IL6, THBD, ANXA8L2, PF4, SERPINA1, ANXA2	119	141	13528	4.83748	0.99998	0.272748	12.1223
GOTERM_BP_FAT	GO:0044092~negative regulation of molecular function	9	5.88235	0.00886575	2.05228	EDNRB, S1PR1, ID2, LTB4R2, PCSK9, IL1B, FABP4, GADD45B, DUSP6	119	334	13528	3.06325	0.999995	0.295744	13.6228
GOTERM_BP_FAT	GO:0045761~regulation of adenylate cyclase activity	5	3.26797	0.00987287	2.00556	EDNRB, ADRB1, S1PR1, LTB4R2, CALCRL	119	96	13528	5.92087	0.999999	0.315995	15.0549
GOTERM_BP_FAT	GO:0007626~locomotory behavior	8	5.22876	0.0101435	1.99381	EDNRB, IL6, CCL21, LTB4R2, FPR1, IL1B, PF4, CDH23	119	274	13528	3.31914	0.999999	0.315938	15.4359
GOTERM_BP_FAT	GO:0016477~cell migration	8	5.22876	0.0105296	1.97759	CAV2, EDNRB, IL6, MDGA1, LTB4R2, IL1B, PF4, FN1	119	276	13528	3.29509	1	0.318773	15.9766
GOTERM_BP_FAT	GO:0043086~negative regulation of catalytic activity	8	5.22876	0.0107265	1.96954	EDNRB, S1PR1, LTB4R2, PCSK9, IL1B, FABP4, GADD45B, DUSP6	119	277	13528	3.2832	1	0.316857	16.2513
GOTERM_BP_FAT	GO:0031279~regulation of cyclase activity	5	3.26797	0.010968	1.95987	EDNRB, ADRB1, S1PR1, LTB4R2, CALCRL	119	99	13528	5.74145	1	0.316094	16.5868
GOTERM_BP_FAT	GO:0030817~regulation of cAMP biosynthetic process	5	3.26797	0.01174	1.93033	EDNRB, ADRB1, S1PR1, LTB4R2, CALCRL	119	101	13528	5.62776	1	0.327607	17.651
GOTERM_BP_FAT	GO:0051339~regulation of lyase activity	5	3.26797	0.01174	1.93033	EDNRB, ADRB1, S1PR1, LTB4R2, CALCRL	119	101	13528	5.62776	1	0.327607	17.651
GOTERM_BP_FAT	GO:0007596~blood coagulation	5	3.26797	0.0121387	1.91583	IL6, THBD, ANXA8L2, PF4, SERPINA1	119	102	13528	5.57258	1	0.330151	18.1957
GOTERM_BP_FAT	GO:0050817~coagulation	5	3.26797	0.0121387	1.91583	IL6, THBD, ANXA8L2, PF4, SERPINA1	119	102	13528	5.57258	1	0.330151	18.1957
GOTERM_BP_FAT	GO:0030814~regulation of cAMP metabolic process	5	3.26797	0.0125461	1.90149	EDNRB, ADRB1, S1PR1, LTB4R2, CALCRL	119	103	13528	5.51848	1	0.332757	18.7487
GOTERM_BP_FAT	GO:0032570~response to progesterone stimulus	3	1.96078	0.0129366	1.88818	SOCS3, ALDH2, JUNB	119	20	13528	17.0521	1	0.334884	19.2755
GOTERM_BP_FAT	GO:0050900~leukocyte migration	4	2.61438	0.0134488	1.87132	EDNRB, IL6, IL1B, PF4	119	57	13528	7.97759	1	0.339413	19.9616
GOTERM_BP_FAT	GO:0008285~negative regulation of cell proliferation	9	5.88235	0.0137067	1.86307	CAV2, WARS, IL6, MSX1, GPC3, BTG2, IL1B, PMP22, IGFBP3	119	361	13528	2.83414	1	0.338632	20.305
GOTERM_BP_FAT	GO:0007599~hemostasis	5	3.26797	0.0147138	1.83227	IL6, THBD, ANXA8L2, PF4, SERPINA1	119	108	13528	5.26299	1	0.352478	21.6328
GOTERM_BP_FAT	GO:0030808~regulation of nucleotide biosynthetic process	5	3.26797	0.0156432	1.80567	EDNRB, ADRB1, S1PR1, LTB4R2, CALCRL	119	110	13528	5.1673	1	0.364053	22.8396
GOTERM_BP_FAT	GO:0007568~aging	5	3.26797	0.0156432	1.80567	TBX2, SOCS3, IL1B, AGER, PRELP	119	110	13528	5.1673	1	0.364053	22.8396
GOTERM_BP_FAT	GO:0030802~regulation of cyclic nucleotide biosynthetic process	5	3.26797	0.0156432	1.80567	EDNRB, ADRB1, S1PR1, LTB4R2, CALCRL	119	110	13528	5.1673	1	0.364053	22.8396
GOTERM_BP_FAT	GO:0030799~regulation of cyclic nucleotide metabolic process	5	3.26797	0.0171053	1.76687	EDNRB, ADRB1, S1PR1, LTB4R2, CALCRL	119	113	13528	5.03012	1	0.384429	24.7028
GOTERM_BP_FAT	GO:0048584~positive regulation of response to stimulus	7	4.57516	0.0172763	1.76255	IL6, S1PR1, MASP1, FCN3, IL1B, FABP4, AGER	119	236	13528	3.37188	1	0.381399	24.918
GOTERM_BP_FAT	GO:0070163~regulation of adiponectin secretion	2	1.30719	0.0173699	1.7602	GPR109A, IL1B	119	2	13528	113.681	1	0.377151	25.0354
GOTERM_BP_FAT	GO:0048870~cell motility	8	5.22876	0.0179682	1.7455	CAV2, EDNRB, IL6, MDGA1, LTB4R2, IL1B, PF4, FN1	119	307	13528	2.96236	1	0.381518	25.7825
GOTERM_BP_FAT	GO:0051674~localization of cell	8	5.22876	0.0179682	1.7455	CAV2, EDNRB, IL6, MDGA1, LTB4R2, IL1B, PF4, FN1	119	307	13528	2.96236	1	0.381518	25.7825
GOTERM_BP_FAT	GO:0032103~positive regulation of response to external stimulus	4	2.61438	0.0183297	1.73685	IL6, S1PR1, FABP4, AGER	119	64	13528	7.10504	1	0.381831	26.2305
GOTERM_BP_FAT	GO:0050873~brown fat cell differentiation	3	1.96078	0.0183715	1.73585	ADRB1, RGS2, FABP4	119	24	13528	14.2101	1	0.376978	26.2822
GOTERM_BP_FAT	GO:0006140~regulation of nucleotide metabolic process	5	3.26797	0.0186502	1.72932	EDNRB, ADRB1, S1PR1, LTB4R2, CALCRL	119	116	13528	4.90003	1	0.37605	26.6257
GOTERM_BP_FAT	GO:0042311~vasodilation	3	1.96078	0.0213902	1.66979	CAV2, EDNRB, ADRB1	119	26	13528	13.117	1	0.412608	29.923
GOTERM_BP_FAT	GO:0042692~muscle cell differentiation	5	3.26797	0.0214125	1.66933	CAV2, TBX2, FOXF1, QKI, RCAN1	119	121	13528	4.69755	1	0.407426	29.9493
GOTERM_BP_FAT	GO:0003013~circulatory system process	6	3.92157	0.0234263	1.6303	CAV2, EDNRB, ACE, ADRB1, TNNC1, RCAN1	119	186	13528	3.66712	1	0.430615	32.2825
GOTERM_BP_FAT	GO:0008015~blood circulation	6	3.92157	0.0234263	1.6303	CAV2, EDNRB, ACE, ADRB1, TNNC1, RCAN1	119	186	13528	3.66712	1	0.430615	32.2825
GOTERM_BP_FAT	GO:0001781~neutrophil apoptosis	2	1.30719	0.0259423	1.58599	IL6, GPR109A	119	3	13528	75.7871	1	0.458766	35.0951
GOTERM_BP_FAT	GO:0033028~myeloid cell apoptosis	2	1.30719	0.0259423	1.58599	IL6, GPR109A	119	3	13528	75.7871	1	0.458766	35.0951
GOTERM_BP_FAT	GO:0019220~regulation of phosphate metabolic process	10	6.53595	0.0259621	1.58566	EDNRB, IL6, SOCS3, FPR1, IL1B, FABP4, RCAN1, GADD45B, IGFBP3, DUSP6	119	485	13528	2.34393	1	0.453455	35.1169
GOTERM_BP_FAT	GO:0051174~regulation of phosphorus metabolic process	10	6.53595	0.0259621	1.58566	EDNRB, IL6, SOCS3, FPR1, IL1B, FABP4, RCAN1, GADD45B, IGFBP3, DUSP6	119	485	13528	2.34393	1	0.453455	35.1169
GOTERM_BP_FAT	GO:0050921~positive regulation of chemotaxis	3	1.96078	0.0262732	1.58049	IL6, S1PR1, AGER	119	29	13528	11.7601	1	0.451985	35.4569
GOTERM_BP_FAT	GO:0040012~regulation of locomotion	6	3.92157	0.0264089	1.57825	RTN4, ACE, IL6, S1PR1, IGFBP3, AGER	119	192	13528	3.55252	1	0.448354	35.6046
GOTERM_BP_FAT	GO:0009617~response to bacterium	6	3.92157	0.0269285	1.56979	IL6, THBD, SOCS3, DEFA3, IL1B, SERPINA1	119	193	13528	3.53411	1	0.449586	36.1675
GOTERM_BP_FAT	GO:0050727~regulation of inflammatory response	4	2.61438	0.0287	1.54212	IL6, MASP1, FABP4, CALCRL	119	76	13528	5.98319	1	0.465802	38.0519
GOTERM_BP_FAT	GO:0032496~response to lipopolysaccharide	4	2.61438	0.0296786	1.52756	THBD, SOCS3, IL1B, SERPINA1	119	77	13528	5.90549	1	0.472028	39.0703
GOTERM_BP_FAT	GO:0050920~regulation of chemotaxis	3	1.96078	0.0297545	1.52645	IL6, S1PR1, AGER	119	31	13528	11.0014	1	0.467764	39.1486
GOTERM_BP_FAT	GO:0051384~response to glucocorticoid stimulus	4	2.61438	0.0306747	1.51322	IL6, IL1B, FABP4, JUNB	119	78	13528	5.82978	1	0.473113	40.0907
GOTERM_BP_FAT	GO:0042592~homeostatic process	13	8.49673	0.0307256	1.5125	IL6, GPR109A, EDNRB, S1PR1, ADRB1, ID2, MT2A, SERPINA3, PCSK9, QKI, FABP4, IL1B, PMP22	119	751	13528	1.96784	1	0.468691	40.1425
GOTERM_BP_FAT	GO:0001780~neutrophil homeostasis	2	1.30719	0.0344405	1.46293	IL6, GPR109A	119	4	13528	56.8403	1	0.503383	43.8055
GOTERM_BP_FAT	GO:0048520~positive regulation of behavior	3	1.96078	0.0352976	1.45226	IL6, S1PR1, AGER	119	34	13528	10.0306	1	0.507085	44.6202
GOTERM_BP_FAT	GO:0007188~G-protein signaling, coupled to cAMP nucleotide second messenger	4	2.61438	0.038134	1.41869	ADRB1, S1PR1, FPR1, CALCRL	119	85	13528	5.34968	1	0.529803	47.238
GOTERM_BP_FAT	GO:0031960~response to corticosteroid stimulus	4	2.61438	0.038134	1.41869	IL6, IL1B, FABP4, JUNB	119	85	13528	5.34968	1	0.529803	47.238
GOTERM_BP_FAT	GO:0006955~immune response	12	7.84314	0.0384138	1.41551	OASL, IL6, MASP1, CLEC4E, LILRA2, FCN3, CCL21, LILRA5, IL1B, PF4, PNP, BMP6	119	690	13528	1.97706	1	0.527487	47.4898
GOTERM_BP_FAT	GO:0048168~regulation of neuronal synaptic plasticity	3	1.96078	0.039197	1.40675	EGR1, ARC, NPTN	119	36	13528	9.47339	1	0.529896	48.1887
GOTERM_BP_FAT	GO:0006469~negative regulation of protein kinase activity	4	2.61438	0.0404203	1.3934	IL1B, FABP4, GADD45B, DUSP6	119	87	13528	5.2267	1	0.536212	49.2629
GOTERM_BP_FAT	GO:0042493~response to drug	6	3.92157	0.0407148	1.39025	CAV2, SOCS3, IL1B, FABP4, PNP, JUNB	119	216	13528	3.1578	1	0.534071	49.5184
GOTERM_BP_FAT	GO:0009628~response to abiotic stimulus	8	5.22876	0.0421472	1.37523	ADRB1, THBD, BTG2, SOCS3, IL1B, RCAN1, SCARA3, JUNB	119	368	13528	2.47132	1	0.541946	50.7438
GOTERM_BP_FAT	GO:0045767~regulation of anti-apoptosis	3	1.96078	0.0432518	1.364	RTN4, IL6, BTG2	119	38	13528	8.97479	1	0.546734	51.6696
GOTERM_BP_FAT	GO:0033673~negative regulation of kinase activity	4	2.61438	0.0439772	1.35677	IL1B, FABP4, GADD45B, DUSP6	119	90	13528	5.05247	1	0.548207	52.2687
GOTERM_BP_FAT	GO:0042102~positive regulation of T cell proliferation	3	1.96078	0.0453355	1.34356	IL6, IL1B, PNP	119	39	13528	8.74467	1	0.554819	53.3717
GOTERM_BP_FAT	GO:0033555~multicellular organismal response to stress	3	1.96078	0.0453355	1.34356	EDNRB, ADRB1, GJA4	119	39	13528	8.74467	1	0.554819	53.3717
GOTERM_BP_FAT	GO:0043434~response to peptide hormone stimulus	5	3.26797	0.0457762	1.33936	CAV2, BTG2, SOCS3, PCSK9, JUNB	119	154	13528	3.69093	1	0.553856	53.7245
GOTERM_BP_FAT	GO:0007166~cell surface receptor linked signal transduction	24	15.6863	0.0497961	1.3028	RAMP3, FLT4, FFAR2, GPR109A, FPR1, AKAP12, FSTL1, PF4, AGER, EDNRB, FZD10, ADRB1, S1PR1, MSX1, CCL21, FOXF1, SOSTDC1, LTB4R2, HEYL, RGS9, CALCRL, AREG, RASD1, BMP6	119	1856	13528	1.47001	1	0.580616	56.8281
GOTERM_BP_FAT	GO:0019933~cAMP-mediated signaling	4	2.61438	0.0502403	1.29895	ADRB1, S1PR1, FPR1, CALCRL	119	95	13528	4.78655	1	0.579465	57.1588
GOTERM_BP_FAT	GO:0042325~regulation of phosphorylation	9	5.88235	0.0511008	1.29157	EDNRB, IL6, SOCS3, FPR1, IL1B, FABP4, GADD45B, IGFBP3, DUSP6	119	466	13528	2.19555	1	0.581401	57.7927
GOTERM_BP_FAT	GO:0001867~complement activation, lectin pathway	2	1.30719	0.0512171	1.29059	MASP1, FCN3	119	6	13528	37.8936	1	0.577888	57.8776
GOTERM_BP_FAT	GO:0045651~positive regulation of macrophage differentiation	2	1.30719	0.0512171	1.29059	ID2, PF4	119	6	13528	37.8936	1	0.577888	57.8776
GOTERM_BP_FAT	GO:0051348~negative regulation of transferase activity	4	2.61438	0.0515425	1.28783	IL1B, FABP4, GADD45B, DUSP6	119	96	13528	4.73669	1	0.575948	58.1146
GOTERM_BP_FAT	GO:0007610~behavior	9	5.88235	0.0526878	1.27829	EGR1, EDNRB, IL6, CCL21, LTB4R2, FPR1, IL1B, PF4, CDH23	119	469	13528	2.18151	1	0.579909	58.9386
GOTERM_BP_FAT	GO:0019932~second-messenger-mediated signaling	6	3.92157	0.0548377	1.26092	EDNRB, ADRB1, S1PR1, FPR1, RCAN1, CALCRL	119	235	13528	2.90249	1	0.590698	60.4445
GOTERM_BP_FAT	GO:0032268~regulation of cellular protein metabolic process	9	5.88235	0.055403	1.25647	EDNRB, EIF4G2, IL6, MASP1, SOCS3, PCSK9, IL1B, QKI, IGFBP3	119	474	13528	2.15849	1	0.590378	60.8318
GOTERM_BP_FAT	GO:0010605~negative regulation of macromolecule metabolic process	12	7.84314	0.0554729	1.25592	EGR1, IL6, MSX1, ID2, MASP1, TBX2, PCSK9, FABP4, ID4, PF4, RASD1, IGFBP3	119	734	13528	1.85854	1	0.586723	60.8794
GOTERM_BP_FAT	GO:0006928~cell motion	9	5.88235	0.0559567	1.25215	CAV2, EDNRB, IL6, MDGA1, LTB4R2, FPR1, IL1B, PF4, FN1	119	475	13528	2.15395	1	0.585906	61.2077
GOTERM_BP_FAT	GO:0030509~BMP signaling pathway	3	1.96078	0.056285	1.24961	MSX1, FSTL1, BMP6	119	44	13528	7.75095	1	0.584071	61.4289
GOTERM_BP_FAT	GO:0048585~negative regulation of response to stimulus	4	2.61438	0.0569135	1.24479	MASP1, SOCS3, IL1B, CALCRL	119	100	13528	4.54723	1	0.584256	61.8492
GOTERM_BP_FAT	GO:0030334~regulation of cell migration	5	3.26797	0.0604461	1.21863	RTN4, ACE, IL6, S1PR1, IGFBP3	119	169	13528	3.36333	1	0.603014	64.1325
GOTERM_BP_FAT	GO:0050795~regulation of behavior	3	1.96078	0.0608985	1.21539	IL6, S1PR1, AGER	119	46	13528	7.41396	1	0.601913	64.4154
GOTERM_BP_FAT	GO:0007186~G-protein coupled receptor protein signaling pathway	16	10.4575	0.0637765	1.19534	RAMP3, FFAR2, GPR109A, FPR1, AKAP12, PF4, EDNRB, FZD10, ADRB1, S1PR1, CCL21, LTB4R2, RGS9, CALCRL, AREG, RASD1	119	1123	13528	1.61967	1	0.615539	66.1669
GOTERM_BP_FAT	GO:0001932~regulation of protein amino acid phosphorylation	5	3.26797	0.064734	1.18887	EDNRB, IL6, SOCS3, IL1B, IGFBP3	119	173	13528	3.28557	1	0.617353	66.7315
GOTERM_BP_FAT	GO:0031649~heat generation	2	1.30719	0.0677046	1.16938	ADRB1, IL1B	119	8	13528	28.4202	1	0.630621	68.4272
GOTERM_BP_FAT	GO:0051726~regulation of cell cycle	7	4.57516	0.0696751	1.15692	CAV2, SFRS5, ID2, IL1B, RHOB, GADD45B, JUNB	119	331	13528	2.40412	1	0.637787	69.5069
GOTERM_BP_FAT	GO:0044093~positive regulation of molecular function	10	6.53595	0.0702956	1.15307	EDNRB, IL6, ADRB1, S1PR1, SERINC1, FPR1, IL1B, RGS9, CALCRL, GADD45B	119	586	13528	1.93994	1	0.637434	69.8396
GOTERM_BP_FAT	GO:0007565~female pregnancy	4	2.61438	0.0714432	1.14604	THBD, KLF9, IL1B, JUNB	119	110	13528	4.13384	1	0.639918	70.4461
GOTERM_BP_FAT	GO:0019216~regulation of lipid metabolic process	4	2.61438	0.0745314	1.12766	GPR109A, SERPINA3, IL1B, BMP6	119	112	13528	4.06002	1	0.652421	72.0216
GOTERM_BP_FAT	GO:0010574~regulation of vascular endothelial growth factor production	2	1.30719	0.0758415	1.12009	IL6, IL1B	119	9	13528	25.2624	1	0.655458	72.6658
GOTERM_BP_FAT	GO:0002262~myeloid cell homeostasis	2	1.30719	0.0758415	1.12009	IL6, GPR109A	119	9	13528	25.2624	1	0.655458	72.6658
GOTERM_BP_FAT	GO:0050880~regulation of blood vessel size	3	1.96078	0.0779916	1.10795	CAV2, EDNRB, ADRB1	119	53	13528	6.43476	1	0.662557	73.693
GOTERM_BP_FAT	GO:0035150~regulation of tube size	3	1.96078	0.0779916	1.10795	CAV2, EDNRB, ADRB1	119	53	13528	6.43476	1	0.662557	73.693
GOTERM_BP_FAT	GO:0045444~fat cell differentiation	3	1.96078	0.0779916	1.10795	ADRB1, RGS2, FABP4	119	53	13528	6.43476	1	0.662557	73.693
GOTERM_BP_FAT	GO:0007267~cell-cell signaling	10	6.53595	0.0788437	1.10323	CAV2, IL6, CCL21, SYN3, SYN2, EFNB2, IL1B, AREG, PMP22, GJA4	119	600	13528	1.89468	1	0.663165	74.09
GOTERM_BP_FAT	GO:0007242~intracellular signaling cascade	17	11.1111	0.0790596	1.10205	KLF9, SOCS3, CREM, FPR1, RCAN1, AGER, EDNRB, ADRB1, S1PR1, CYP26B1, RHOB, IL1B, RGS9, CALCRL, GADD45B, RASD1, DUSP6	119	1256	13528	1.53867	1	0.660702	74.1897
GOTERM_BP_FAT	GO:0007187~G-protein signaling, coupled to cyclic nucleotide second messenger	4	2.61438	0.0792734	1.10087	ADRB1, S1PR1, FPR1, CALCRL	119	115	13528	3.95411	1	0.658258	74.2881
GOTERM_BP_FAT	GO:0032355~response to estradiol stimulus	3	1.96078	0.0805445	1.09396	SOCS3, IL1B, SERPINA1	119	54	13528	6.31559	1	0.660898	74.8656
GOTERM_BP_FAT	GO:0051350~negative regulation of lyase activity	3	1.96078	0.0831231	1.08028	EDNRB, S1PR1, LTB4R2	119	55	13528	6.20076	1	0.669542	76
GOTERM_BP_FAT	GO:0031280~negative regulation of cyclase activity	3	1.96078	0.0831231	1.08028	EDNRB, S1PR1, LTB4R2	119	55	13528	6.20076	1	0.669542	76
GOTERM_BP_FAT	GO:0007194~negative regulation of adenylate cyclase activity	3	1.96078	0.0831231	1.08028	EDNRB, S1PR1, LTB4R2	119	55	13528	6.20076	1	0.669542	76
GOTERM_BP_FAT	GO:0050671~positive regulation of lymphocyte proliferation	3	1.96078	0.0831231	1.08028	IL6, IL1B, PNP	119	55	13528	6.20076	1	0.669542	76
GOTERM_BP_FAT	GO:0045073~regulation of chemokine biosynthetic process	2	1.30719	0.0839079	1.0762	IL6, IL1B	119	10	13528	22.7361	1	0.669762	76.3356
GOTERM_BP_FAT	GO:0043085~positive regulation of catalytic activity	9	5.88235	0.0845921	1.07267	EDNRB, ADRB1, S1PR1, SERINC1, FPR1, IL1B, RGS9, CALCRL, GADD45B	119	520	13528	1.96755	1	0.669527	76.6246
GOTERM_BP_FAT	GO:0007155~cell adhesion	11	7.18954	0.0849115	1.07103	OMD, EMCN, CLDN18, SRPX, S1PR1, PECAM1, CD58, NPTN, RHOB, CDH23, FN1	119	700	13528	1.78641	1	0.667657	76.7584
GOTERM_BP_FAT	GO:0022610~biological adhesion	11	7.18954	0.0855285	1.06789	OMD, EMCN, CLDN18, SRPX, S1PR1, PECAM1, CD58, NPTN, RHOB, CDH23, FN1	119	701	13528	1.78386	1	0.667146	77.0147
GOTERM_BP_FAT	GO:0032946~positive regulation of mononuclear cell proliferation	3	1.96078	0.0857269	1.06688	IL6, IL1B, PNP	119	56	13528	6.09004	1	0.664777	77.0966
GOTERM_BP_FAT	GO:0009612~response to mechanical stimulus	3	1.96078	0.0857269	1.06688	BTG2, RCAN1, JUNB	119	56	13528	6.09004	1	0.664777	77.0966
GOTERM_BP_FAT	GO:0070665~positive regulation of leukocyte proliferation	3	1.96078	0.0857269	1.06688	IL6, IL1B, PNP	119	56	13528	6.09004	1	0.664777	77.0966
GOTERM_BP_FAT	GO:0014706~striated muscle tissue development	4	2.61438	0.085796	1.06653	CAV2, TBX2, TNNC1, RCAN1	119	119	13528	3.8212	1	0.661857	77.125
GOTERM_BP_FAT	GO:0051270~regulation of cell motion	5	3.26797	0.0884723	1.05319	RTN4, ACE, IL6, S1PR1, IGFBP3	119	193	13528	2.9451	1	0.670437	78.2017
GOTERM_BP_FAT	GO:0030182~neuron differentiation	8	5.22876	0.0885121	1.053	IL6, STX3, S1PR1, BTG2, MDGA1, PCSK9, ID4, CDH23	119	438	13528	2.07636	1	0.667441	78.2174
GOTERM_BP_FAT	GO:0043066~negative regulation of apoptosis	7	4.57516	0.0894182	1.04857	EDNRB, IL6, MSX1, BTG2, SOCS3, IL1B, PF4	119	354	13528	2.24792	1	0.668206	78.5707
GOTERM_BP_FAT	GO:0003018~vascular process in circulatory system	3	1.96078	0.0910074	1.04092	CAV2, EDNRB, ADRB1	119	58	13528	5.88003	1	0.671852	79.1776
GOTERM_BP_FAT	GO:0045649~regulation of macrophage differentiation	2	1.30719	0.0919046	1.03666	ID2, PF4	119	11	13528	20.6692	1	0.672532	79.513
GOTERM_BP_FAT	GO:0043069~negative regulation of programmed cell death	7	4.57516	0.0940787	1.02651	EDNRB, IL6, MSX1, BTG2, SOCS3, IL1B, PF4	119	359	13528	2.21661	1	0.678445	80.3048
GOTERM_BP_FAT	GO:0060548~negative regulation of cell death	7	4.57516	0.0950264	1.02216	EDNRB, IL6, MSX1, BTG2, SOCS3, IL1B, PF4	119	360	13528	2.21046	1	0.679262	80.6409
GOTERM_BP_FAT	GO:0060537~muscle tissue development	4	2.61438	0.095992	1.01776	CAV2, TBX2, TNNC1, RCAN1	119	125	13528	3.63778	1	0.680138	80.9778
GOTERM_BP_FAT	GO:0014910~regulation of smooth muscle cell migration	2	1.30719	0.0998321	1.00073	ACE, IGFBP3	119	12	13528	18.9468	1	0.692195	82.2639
